# Supplementary material for: Nucleosome spacing can fine-tune higher-order chromatin assembly
Source: Nat Commun. 2025 Jul 9;16:6315. doi: 10.1038/s41467-025-61482-x (PMC12238351; doi:10.1038/s41467-025-61482-x)
Supplement: Supplementary file 4 — Supplementary Data 1 [file 41467_2025_61482_MOESM4_ESM.xlsx]

## Sheet: Sheet1
25 bp	ATCAGTACCAGGAACCTGGAGAATCCCGGTGCCGAGGCCGCTCAATTGGTCGTAGACAGCTCTAGCACCGCTTAAACGCACGTACGCGCTGTCCCCCGCGTTTTAACCGCCAAGGGGATTACTCCCTAGTCTCCAGGCACGTGTCAGATATATACATCCTGTGAGTCAACGAATTCAACGTCCTGACCTGGAGAATCCCGGTGCCGAGGCCGCTCAATTGGTCGTAGACAGCTCTAGCACCGCTTAAACGCACGTACGCGCTGTCCCCCGCGTTTTAACCGCCAAGGGGATTACTCCCTAGTCTCCAGGCACGTGTCAGATATATACATCCTGTGAGTCACTGAATTCACTGTCCTGACCTGGAGAATCCCGGTGCCGAGGCCGCTCAATTGGTCGTAG…
26 bp	ATCAGTACCAGGAACCTGGAGAATCCCGGTGCCGAGGCCGCTCAATTGGTCGTAGACAGCTCTAGCACCGCTTAAACGCACGTACGCGCTGTCCCCCGCGTTTTAACCGCCAAGGGGATTACTCCCTAGTCTCCAGGCACGTGTCAGATATATACATCCTGTGAGTCAACCGAATTCAACGTCCTGACCTGGAGAATCCCGGTGCCGAGGCCGCTCAATTGGTCGTAGACAGCTCTAGCACCGCTTAAACGCACGTACGCGCTGTCCCCCGCGTTTTAACCGCCAAGGGGATTACTCCCTAGTCTCCAGGCACGTGTCAGATATATACATCCTGTGAGTCACTCGAATTCACTGTCCTGACCTGGAGAATCCCGGTGCCGAGGCCGCTCAATTGGTCGT…
27 bp	ATCAGTACCAGGAACCTGGAGAATCCCGGTGCCGAGGCCGCTCAATTGGTCGTAGACAGCTCTAGCACCGCTTAAACGCACGTACGCGCTGTCCCCCGCGTTTTAACCGCCAAGGGGATTACTCCCTAGTCTCCAGGCACGTGTCAGATATATACATCCTGTGAGTCAACCAGAATTCAACGTCCTGACCTGGAGAATCCCGGTGCCGAGGCCGCTCAATTGGTCGTAGACAGCTCTAGCACCGCTTAAACGCACGTACGCGCTGTCCCCCGCGTTTTAACCGCCAAGGGGATTACTCCCTAGTCTCCAGGCACGTGTCAGATATATACATCCTGTGAGTCACTCAGAATTCACTGTCCTGACCTGGAGAATCCCGGTGCCGAGGCCGCTCAATTGGTC…
28 bp	ATCAGTACCAGGAACCTGGAGAATCCCGGTGCCGAGGCCGCTCAATTGGTCGTAGACAGCTCTAGCACCGCTTAAACGCACGTACGCGCTGTCCCCCGCGTTTTAACCGCCAAGGGGATTACTCCCTAGTCTCCAGGCACGTGTCAGATATATACATCCTGTGAGTCAACCAGGAATTCAACGTCCTGACCTGGAGAATCCCGGTGCCGAGGCCGCTCAATTGGTCGTAGACAGCTCTAGCACCGCTTAAACGCACGTACGCGCTGTCCCCCGCGTTTTAACCGCCAAGGGGATTACTCCCTAGTCTCCAGGCACGTGTCAGATATATACATCCTGTGAGTCACTCAGGAATTCACTGTCCTGACCTGGAGAATCCCGGTGCCGAGGCCGCTCAATTGG…
29 bp	ATCAGTACCAGGAACCTGGAGAATCCCGGTGCCGAGGCCGCTCAATTGGTCGTAGACAGCTCTAGCACCGCTTAAACGCACGTACGCGCTGTCCCCCGCGTTTTAACCGCCAAGGGGATTACTCCCTAGTCTCCAGGCACGTGTCAGATATATACATCCTGTGAGTCAACCAGTGAATTCAACGTCCTGACCTGGAGAATCCCGGTGCCGAGGCCGCTCAATTGGTCGTAGACAGCTCTAGCACCGCTTAAACGCACGTACGCGCTGTCCCCCGCGTTTTAACCGCCAAGGGGATTACTCCCTAGTCTCCAGGCACGTGTCAGATATATACATCCTGTGAGTCACTCAGTGAATTCACTGTCCTGACCTGGAGAATCCCGGTGCCGAGGCCGCTCAATT…
30 bp	ATCAGTACCAGGAACCTGGAGAATCCCGGTGCCGAGGCCGCTCAATTGGTCGTAGACAGCTCTAGCACCGCTTAAACGCACGTACGCGCTGTCCCCCGCGTTTTAACCGCCAAGGGGATTACTCCCTAGTCTCCAGGCACGTGTCAGATATATACATCCTGTGAGTCAACCAGTGGAATTCAACGTCCTGACCTGGAGAATCCCGGTGCCGAGGCCGCTCAATTGGTCGTAGACAGCTCTAGCACCGCTTAAACGCACGTACGCGCTGTCCCCCGCGTTTTAACCGCCAAGGGGATTACTCCCTAGTCTCCAGGCACGTGTCAGATATATACATCCTGTGAGTCACTCAGTGGAATTCACTGTCCTGACCTGGAGAATCCCGGTGCCGAGGCCGCTCAA…
25 bp (52 bp overhang)	ATCAGGGGATGTCTTCCTCGAGATCAGTACCAGGAACCTGGAGAATCCCGGTGCCGAGGCCGCTCAATTGGTCGTAGACAGCTCTAGCACCGCTTAAACGCACGTACGCGCTGTCCCCCGCGTTTTAACCGCCAAGGGGATTACTCCCTAGTCTCCAGGCACGTGTCAGATATATACATCCTGTGAGTCAACGAATTCAACGTCCTGACCTGGAGAATCCCGGTGCCGAGGCCGCTCAATTGGTCGTAGACAGCTCTAGCACCGCTTAAACGCACGTACGCGCTGTCCCCCGCGTTTTAACCGCCAAGGGGATTACTCCCTAGTCTCCAGGCACGTGTCAGATATATACATCCTGTGAGTCACTGAATTCACTGTCCTGACCTGGAGAATCCCGGTGCC…
30 bp (52 bp overhang)	ATCAGTACCAGGAACCTGGAGAATCCCGGTGCCGAGGCCGCTCAATTGGTCGTAGACAGCTCTAGCACCGCTTAAACGCACGTACGCGCTGTCCCCCGCGTTTTAACCGCCAAGGGGATTACTCCCTAGTCTCCAGGCACGTGTCAGATATATACATCCTGTGAGTCAACCAGTGGAATTCAACGTCCTGACCTGGAGAATCCCGGTGCCGAGGCCGCTCAATTGGTCGTAGACAGCTCTAGCACCGCTTAAACGCACGTACGCGCTGTCCCCCGCGTTTTAACCGCCAAGGGGATTACTCCCTAGTCTCCAGGCACGTGTCAGATATATACATCCTGTGAGTCACTCAGTGGAATTCACTGTCCTGACCTGGAGAATCCCGGTGCCGAGGCCGCTCAA…
