# Supplementary material for: Nucleosome spacing can fine-tune higher-order chromatin assembly
Source: Nat Commun. 2025 Jul 9;16:6315. doi: 10.1038/s41467-025-61482-x (PMC12238351; doi:10.1038/s41467-025-61482-x)
Supplement: Supplementary file 5 — Supplementary Data 2 [file 41467_2025_61482_MOESM5_ESM.xlsx]

## Sheet: Sheet1
Fig. 1b
Chromatin array	Threshold concentration	Standard Deviation
25 bp	54	1.2
Fig. 1c
Chromatin array	Threshold concentration	Standard Deviation
25 bp	0.088	0.025
30 bp	2.7	0.057
Fig. 2a
Chromatin array	Threshold concentration	Standard Deviation
25 bp	106	2.9
26 bp	106	3.9
27 bp	122	2.6
28 bp	140	5
29 bp	154	3.8
Fig. 2d
	25 bp	29 bp
Y0	0.033	0.023
Plateau	0.95	0.9
K	0.0075	0.022
Tau	134	45
Half-time	93	31
Span	0.92	0.88
Extended Data Fig. 4, replicate 1
	25 bp	26 bp	27 bp	28 bp	29 bp
Y0	0.024	0.014	0.025	0.02	0.011
Plateau	1.1	0.98	1	1	0.9
K	0.0073	0.0062	0.013	0.025	0.022
Tau	137	161	80	41	45
Half-time	95	112	55	28	31
Span	1	0.96	1.1	0.98	0.89
Extended Data Fig. 4, replicate 2
	25 bp	26 bp	27 bp	28 bp	29 bp
Y0	0.039	0.035	0.032	0.032	0.032
Plateau	0.93	0.94	0.92	0.97	0.9
K	0.0076	0.0069	0.0096	0.025	0.02
Tau	131	146	105	40	50
Half-time	91	101	72	28	34
Span	0.89	0.9	0.89	0.93	0.87
Extended Data Fig. 4, replicate 3
	25 bp	26 bp	27 bp	28 bp	29 bp
Y0	0.032	0.032	0.039	0.044	0.023
Plateau	0.95	0.94	0.92	0.96	0.9
K	0.0075	0.0069	0.014	0.028	0.022
Tau	134	145	73	36	45
Half-time	93	101	51	25	31
Span	0.92	0.9	0.88	0.91	0.88
Extended Data Fig. 5, replicate 1
	25 bp	26 bp	27 bp	28 bp	29 bp	30 bp
Y0	0.013	0.0096	0.017	0.017	0.0026	0.016
Plateau	1	1.1	0.98	1.1	1	1
K	0.0038	0.0047	0.0059	0.015	0.017	0.022
Tau	262	215	168	66	60	45
Half-time	182	149	117	46	41	31
Span	1	1.1	0.96	1.1	1	1
Extended Data Fig. 5, replicate 2
	25 bp	26 bp	27 bp	28 bp	29 bp	30 bp
Y0	0.022	0.022	0.015	0.026	0.024	0.034
Plateau	0.96	0.99	0.93	0.94	0.92	0.98
K	0.0041	0.0041	0.0058	0.016	0.014	0.021
Tau	244	243	174	63	70	47
Half-time	169	168	121	44	48	33
Span	0.94	0.97	0.92	0.9	0.9	0.95
Extended Data Fig. 5, replicate 3
	25 bp	26 bp	27 bp	28 bp	29 bp	30 bp
Y0	0.025	0.027	0.029	0.027	0.028	0.035
Plateau	0.95	0.97	0.97	0.94	0.96	0.98
K	0.0042	0.0044	0.0046	0.019	0.016	0.025
Tau	236	225	217	53	61	41
Half-time	163	156	151	37	42	28
Span	0.93	0.96	0.94	0.92	0.94	0.95
