# Supplementary material for: Nucleosome spacing can fine-tune higher-order chromatin assembly
Source: Nat Commun. 2025 Jul 9;16:6315. doi: 10.1038/s41467-025-61482-x (PMC12238351; doi:10.1038/s41467-025-61482-x)
Supplement: Supplementary file 6 — Supplementary Data 3 [file 41467_2025_61482_MOESM6_ESM.txt]

{
 "cells": [
  {
   "cell_type": "code",
   "execution_count": 1,
   "id": "48e08553-7661-4673-b9c3-ab2a4f19c152",
   "metadata": {},
   "outputs": [],
   "source": [
    "import matplotlib.pyplot as plt\n",
    "import numpy as np\n",
    "from scipy.optimize import curve_fit\n",
    "import pandas as pd\n",
    "\n",
    "def gaus(x,a,x0,sigma):\n",
    "    return a*np.exp(-(x-x0)**2/(2*sigma**2))\n",
    "\n"
   ]
  },
  {
   "cell_type": "code",
   "execution_count": 2,
   "id": "fae968a2-a401-4a52-ae5a-31e56a44d578",
   "metadata": {},
   "outputs": [
    {
     "name": "stdout",
     "output_type": "stream",
     "text": [
      "Index(['Size (bp)', '25bp ATP', '25bp AMP', '30bp ATP', '30bp AMP'], dtype='object')\n"
     ]
    }
   ],
   "source": [
    "df = pd.read_excel('gelscan_ISWI_LLPS.xlsx') \n",
    "column_names = df.columns\n",
    "print(column_names)"
   ]
  },
  {
   "cell_type": "code",
   "execution_count": 3,
   "id": "8cd413c9-190e-4462-a67d-1859c7ee06c1",
   "metadata": {},
   "outputs": [],
   "source": [
    "size = df['Size (bp)'].tolist()\n",
    "\n",
    "ATP_25 = df['25bp ATP'].tolist()\n",
    "AMP_25 = df['25bp AMP'].tolist()\n",
    "\n",
    "ATP_30 = df['30bp ATP'].tolist()\n",
    "AMP_30 = df['30bp AMP'].tolist()\n"
   ]
  },
  {
   "cell_type": "markdown",
   "id": "2e306944-a43b-432a-ad47-e2c86a207ca7",
   "metadata": {},
   "source": [
    "25bp results\n",
    "----"
   ]
  },
  {
   "cell_type": "code",
   "execution_count": 4,
   "id": "0793e40d-b4d1-4bf0-a5b3-904cfc62434b",
   "metadata": {},
   "outputs": [
    {
     "data": {
      "image/png": "iVBORw0KGgoAAAANSUhEUgAABMsAAAFfCAYAAABQoktQAAAAOXRFWHRTb2Z0d2FyZQBNYXRwbG90bGliIHZlcnNpb24zLjguNCwgaHR0cHM6Ly9tYXRwbG90bGliLm9yZy8fJSN1AAAACXBIWXMAAA9hAAAPYQGoP6dpAACm6ElEQVR4nOzdd3zV9fXH8ded2blJGAmBsIdMRVCGA1TAhWhdVZRqna2rVK2t49fS1tFqRVup1lr3wr0VEQc42IpMEWSPkADZO/fe3x+f7725WZCd3OT9fDzyuDf3fu/NJ8nNuO97zvnY/H6/HxEREREREREREcHe2gsQERERERERERFpKxSWiYiIiIiIiIiIWBSWiYiIiIiIiIiIWBSWiYiIiIiIiIiIWBSWiYiIiIiIiIiIWBSWiYiIiIiIiIiIWBSWiYiIiIiIiIiIWJytvYDm4vP52LNnD3FxcdhsttZejoiIiIiIiIiItCK/309eXh6pqanY7bXXj7XbsGzPnj2kpaW19jJERERERERERKQN2blzJz169Kj1+nYblsXFxQHmCxAfH9/KqxERERERERERkdaUm5tLWlpaMDOqTbsNywKtl/Hx8QrLREREREREREQE4LDjujTgX0RERERERERExKKwTERERERERERExKKwTERERERERERExKKwTERERERERERExKKwTERERERERERExKKwTERERERERERExKKwTERERERERERExKKwTERERERERERExKKwTERERERERERExKKwTERERERERERExKKwTETalYeXwENLWnsVIiIiIiIiEq4UlknYenktjH7CnIoA5JTAQ0vh4aWQU9zaqxEREREREZFwpLBMwtYfPoXMQnP6xbbWXo20BSXlIee9rbcOERERERERCV8KyyQs+f2V3//zwtZZh7QtoQGZwjIRERERERFpCIVlEpa8VcKyaHfrrEPaluLyms+LiIiIiIiI1JXCMglLZVWqhrKLWmcd0rYUl4WcV1gmIiIiIiIiDaCwTMJSqa/y+9klrbMOaVsqVZaV1X6ciIiIiIiISG0UlklYqlpZll8KXl/Nx0rHoTZMERERERERaSyFZRKWqoZlAPmqJOrwir01nxcRERERERGpK4VlEpbKrCqyaBe4HeZ8nloxO7wizSwTERERERGRRlJYJmEpEJa57BBn7YSpsExCA7IiVRqKiIiIiIhIAygsk7AUaMN0OyrCsvzS1luPtA2aWSYiIiIiIiKNpbBMwlIgLHPZIS7CnM9VWNbhFYWGZZpZJiIiIiIiIg2gsEzCUmmgDdOhNkypoMoyERERERERaSyFZRKWgpVljorKsjxVlnV4JQrLREREREREpJHqFZbNmjULm81W6S0lJSV4vd/vZ9asWaSmphIVFcXEiRNZt25dpfsoKSnhxhtvpHPnzsTExDBt2jR27dpV6ZisrCxmzJiBx+PB4/EwY8YMsrOzG/5ZSrsTnFlmh3hVlomlUhumBvyLiIiIiIhIA9S7smzo0KHs3bs3+LZmzZrgdffffz+zZ89mzpw5LF++nJSUFCZPnkxeXl7wmJkzZ/LWW28xd+5cvvrqK/Lz85k6dSpeb8WAoenTp7Nq1SrmzZvHvHnzWLVqFTNmzGjkpyrtSaU2TFWWiUVtmCIiIiIiItJYznrfwOmsVE0W4Pf7efjhh7nzzjs599xzAXj22WdJTk7mpZde4tprryUnJ4cnn3yS559/nkmTJgHwwgsvkJaWxoIFCzj11FPZsGED8+bNY8mSJYwZMwaAJ554gnHjxrFx40YGDRrUmM9X2onQAf+xVmVZrirLOrwSb83nRUREREREROqq3pVlmzZtIjU1lT59+nDRRRexZcsWALZu3Up6ejpTpkwJHhsREcGECRP45ptvAFi5ciVlZWWVjklNTWXYsGHBYxYvXozH4wkGZQBjx47F4/EEj6lJSUkJubm5ld6k/SqzKsucqiyTEOW+ms+LiIiIiIiI1FW9wrIxY8bw3HPP8fHHH/PEE0+Qnp7O+PHjOXDgAOnp6QAkJydXuk1ycnLwuvT0dNxuN4mJiYc8pmvXrtU+dteuXYPH1OS+++4LzjjzeDykpaXV51OTMBM6syywG2a+wrIOz+evOO/1136ciIiIiIiISG3qFZadfvrpnHfeeQwfPpxJkybxwQcfAKbdMsBms1W6jd/vr3ZZVVWPqen4w93P7bffTk5OTvBt586ddfqcJDyVhuyGGR+oLFMbZoenyjIRERERERFprHq3YYaKiYlh+PDhbNq0KTjHrGr1V0ZGRrDaLCUlhdLSUrKysg55zL59+6p9rMzMzGpVa6EiIiKIj4+v9CbtVyAIcdoh0mHOa0aVeH01nxcRERERERGpq0aFZSUlJWzYsIFu3brRp08fUlJS+OSTT4LXl5aWsnDhQsaPHw/AqFGjcLlclY7Zu3cva9euDR4zbtw4cnJyWLZsWfCYpUuXkpOTEzxGJDCzzGU3c8tCL5OOS5VlIiIiIiIi0lj12g3z1ltv5ayzzqJnz55kZGRw9913k5uby2WXXYbNZmPmzJnce++9DBgwgAEDBnDvvfcSHR3N9OnTAfB4PFx55ZXccsstdOrUiaSkJG699dZgWyfA4MGDOe2007j66qt5/PHHAbjmmmuYOnWqdsKUIL81j8puM4EZVMwxk47Lq5llIiIiIiIi0kj1Cst27drFxRdfzP79++nSpQtjx45lyZIl9OrVC4DbbruNoqIirrvuOrKyshgzZgzz588nLi4ueB8PPfQQTqeTCy+8kKKiIk455RSeeeYZHA5H8JgXX3yRm266Kbhr5rRp05gzZ05TfL7STnhrCMtUSSSqLBMREREREZHGsvn9/nZZf5Gbm4vH4yEnJ0fzy9qh/6yE+76C8wbDL0bA2a9Ajzj4+orWXpm0pp+/Dkt2m/Nju8Mr57fuekRERERERKTtqGtW1KiZZSKtJbQN0xlow1QlUYenyjIRERERERFpLIVlEpYCOx3abeDWgH+xaGaZiIiIiIiINJbCMglLgSDEEVJZVq4B/x2eKstERERERESksRSWSVjyhQ74tyrLShWOdHheX83nRUREREREROpKYZmEJZ92w5QalPtrPi8iIiIiIiJSVwrLJCwF2zDtIW2YvorB/9IxqbJMREREREREGkthmYQlX8iA/0AbJmjIf0enmWUiIiIiIiLSWArLJCwFcpDQNkyAMg3579BUWSYiIiIiIiKNpbBMwlIgCHFUCctUTdSxaWaZiIiIiIiINJbCMglLgQH/DlvFzDKAUlWWdWiqLBMREREREZHGUlgmYSkw4N9uB5t2xBSLZpaJiIiIiIhIYyksk7AUqCwLPIAD1WUa8N+xqbJMREREREREGkthmYSlwG6YDusRHNgRU2FZxxY6p8yrmWUiIiIiIiLSAArLJCwF2zBt5jTQhqndMDs2r9owRUREREREpJEUlklY8lUNy1RZJlQOyFRZJiIiIiIiIg2hsEzCUuhumGxbxxUb7gG0G2ZH5vdXDsjKfeYyERERERERkfpQWCZhyesHm99HdGEGXDOMq9b8kQhvkdowO7CaKsl8CstERERERESknhSWSVjy+eFva67hvH+NBMDh9zEoby0lCss6rJpmlGlumYiIiIiIiNSXwjIJSz4/9M3fSEzunuBlA/LXqw2zA/PWEIxpbpmIiIiIiIjUl8IyCUteH/Qu3GTe6W+qy7oXbVdY1oGV1xCMqbJMRERERERE6kthmYSn8lK6luwz54dPACCtcBsl5a24JmlVvpoqyxSWiYiIiIiISD0pLJOwFFeYAYDP7oQBRwOmskwzyzquQBWZzXoLvUxERERERESkrhSWSViKzU8HoDi2K3RKBaBLSbrCsg4sMJ/MaTdvoZeJiIiIiIiI1JWztRcg0hCxBaYFsyQ+mejew3nhtGf5IKsHJyks67ACVWQOKygr86myTEREREREROpPlWUSlkpc0SxNOoHstNGQ2JXVI37BN51PplQzyzqswHyySpVlCstERERERESknlRZJmFpbbeT+M+4k3j4VOgDuB3mcrVhdlyB3TAdtuqXiYiIiIiIiNSVKsskLHmrBCNHbF/A+TufwZG3v/UWJa1KlWUiIiIiIiLSFBSWSVjy+UxaZrfCsjPmXceDq39J/L4NrbgqaU2B+WR2W8XcMs0sExERERERkfpSWCZh6c4PT2XZglSS130IQHFsFwAi8jJbc1nSiipVltkqXyYiIiIiIiJSVwrLJCwlFewiuWQvuCMAKInpDEBEgcKyjio4s8weUlmmmWUiIiIiIiJSTxrwL2EppiQLgPI4E5KVWpVlkQrLOqxAy6XTBjZb5ctERERERERE6kphmYSlmNJsAHzRCQCUxyks6+gCLZcOe0VYpjZMERERERERqS+FZRJ+SouJ8BYDFWGZL96EZVEKyzqs8pCZZbYql4mIiIiIiIjUlcIyCT8FOQD4sEFUHAC2uAQAIopzWmtV0sq8ITPLbFUuExEREREREakrhWUSfvKzAchzerBZk9yLjpjAzCOfx9atD6NbcWnSejSzTERERERERJqCwjIJPzYbq7uewEF/NBHWroe27v14q0c/enpad2nSejSzTERERERERJqCwjIJPz0G8pvJi9iSDa9ZoUi0y5wWlbXaqqSVaWaZiIiIiIiINAWFZRKWArOoAhVEMf4iJu37hEQKgItbbV3SejSzTERERERERJqCwjIJG2v2QXYxnNALfIFgxEpFosryeHLF2fiw4ff+PDjLTDoOzSwTERERERGRpqCwTMLG1LnmdFXnh3j7rft5pfvlOGz3ARDlMcPK7Pgpzs8j0qPhZR1N6MyyqpeJiIiIiIiI1JXKbyTs5OzLoHNxOhG+YuyBmWXRERTbIwAozslpxdVJawmdWea0V75MREREREREpK4aFZbdd9992Gw2Zs6cGbzM7/cza9YsUlNTiYqKYuLEiaxbt67S7UpKSrjxxhvp3LkzMTExTJs2jV27dlU6JisrixkzZuDxePB4PMyYMYPs7OzGLFfCmC909lR+NgC5zgTs1iPYYYd8p6kmK9HjpEMKzCcLDcs0s0xERERERETqq8Fh2fLly/nvf//LiBEjKl1+//33M3v2bObMmcPy5ctJSUlh8uTJ5OXlBY+ZOXMmb731FnPnzuWrr74iPz+fqVOn4vV6g8dMnz6dVatWMW/ePObNm8eqVauYMWNGQ5crYa604qGBrSAbgFxXQnBmGUC+y4Rl3nxVlnVEgSoyh61ilp0qy0RERERERKS+GhSW5efnc8kll/DEE0+QmJgYvNzv9/Pwww9z5513cu655zJs2DCeffZZCgsLeemllwDIycnhySef5MEHH2TSpEmMHDmSF154gTVr1rBgwQIANmzYwLx58/jf//7HuHHjGDduHE888QTvv/8+GzdubIJPW8JNWUhY5ijMBkxYZg8JywrcVliWp7CsI/LW0IapmWUiIiIiIiJSXw0Ky66//nrOPPNMJk2aVOnyrVu3kp6ezpQpU4KXRUREMGHCBL755hsAVq5cSVlZWaVjUlNTGTZsWPCYxYsX4/F4GDNmTPCYsWPH4vF4gsdUVVJSQm5ubqU3aT/KQkIPR5H53uY74yuFZYVWWOYrUFjWEZUHdki1Vwz5L1cbpoiIiIiIiNRTvcOyuXPn8u2333LfffdVuy49PR2A5OTkSpcnJycHr0tPT8ftdleqSKvpmK5du1a7/65duwaPqeq+++4LzjfzeDykpaXV91OTNqxSZVmxaenNd8ZVasN8Y8gtzDzyebL6jm/h1UlbEKwss5m30MtERERERERE6spZn4N37tzJb37zG+bPn09kZGStx9lstkrv+/3+apdVVfWYmo4/1P3cfvvt3HzzzcH3c3NzFZi1I6UhoUdG0hEcLLaR5eocrCAC+L7n6ayPhvMSq99e2r/gzDJ79ctERERERERE6qpeYdnKlSvJyMhg1KhRwcu8Xi+LFi1izpw5wXli6enpdOvWLXhMRkZGsNosJSWF0tJSsrKyKlWXZWRkMH78+OAx+/btq/bxMzMzq1WtBURERBAREVGfT0fCSGhl2Ytnv8obG6DEC6HZqdthTku8SAcUOrOs6mUiIiIiIiIidVWvNsxTTjmFNWvWsGrVquDb6NGjueSSS1i1ahV9+/YlJSWFTz75JHib0tJSFi5cGAzCRo0ahcvlqnTM3r17Wbt2bfCYcePGkZOTw7Jly4LHLF26lJycnOAx0rGEhmVlXgiMogptw0wr3MIp+94jcsuKFl2btA3eGmaWeTWzTEREREREROqpXpVlcXFxDBs2rNJlMTExdOrUKXj5zJkzuffeexkwYAADBgzg3nvvJTo6munTpwPg8Xi48sorueWWW+jUqRNJSUnceuutDB8+PLhhwODBgznttNO4+uqrefzxxwG45pprmDp1KoMGDWr0Jy3hJ7QNs8xXUTEUGpYdv+11Llrxe7bbfgGTnm3ZBUqrC51ZZvOVA05VlomIiIiIiEi91Sssq4vbbruNoqIirrvuOrKyshgzZgzz588nLi4ueMxDDz2E0+nkwgsvpKioiFNOOYVnnnkGh8MRPObFF1/kpptuCu6aOW3aNObMmdPUy5UwEagsiy/L4s+PD+Um4ph84jpstoqHcHlELAD24vzWWKK0ssDOl+OWPcSEL+7C3fcuykfd3rqLEhERERERkbDT6LDsiy++qPS+zWZj1qxZzJo1q9bbREZG8sgjj/DII4/UekxSUhIvvPBCY5cn7USpFZbFleWSULCXSPtBvHZnpcoybyAsK1FY1hGV+6Br8R4mf2o2+vj9xjt4ZP+FQL/WXZiIiIiIiIiElXrNLBNpLYHKshhvHgAFTlOpGLrzoS/ShGUOhWUdktcHk/a9V+myvpvntdJqREREREREJFwpLJOwEJhZFltuhWUOE5aF7obpD4ZlBS26Nmkbyn1Q4ohkZ++JFMZ0AaD3tk9beVUiIiIiIiISbhSWSVgIVpZZYVl+oLIsNCyLMmGZU5VlHZLXD2/0uIy3r/qcjy56HYDU9G9beVUiIiIiIiISbpp8wL9IcyirUllW6LSqyELCskAbpqtUYVlHVB7YDdMOWd2PYuaRz9PryCH8tnWXJSIiIiIiImFGYZmEhdoqy+whYVlRQhp3Df03R/ZP5IKWXqC0OltpMZFeHw57NL7oeN7qcSnndmntVYmIiIiIiEi4URumhIXAbpiFzlg2e4azPbo/UDks88cm8nzv6/juiItbYYXS2o7Y/D4b58Vw+jNn4rQeF4FqMxEREREREZG6UmWZhIVAG+aH3c5nRf/zybBm+IfuhumyVz5WOpbEnK0AlEV6cNhhaM53nPDtl+yNHsLF2ybx69Hw86GtvEgRERERERFp81RZJmHB6684X1JecT60sszlgDEHFjJg0/tQXNhyi5M2IckKywo79cFph1My3uPChb9h/RuvsDUbblvQuusTERERERGR8KDKMgkLvpBqsRKrJTM0KAMz2P3JFWcRV54HZ2+C7v1bboHS6jqFhGUOG+yO6gVAQs721lyWiIiIiIiIhBlVlklYCFSW3bn+Vj5ccATn7Xq20k6YAG4HFDrMjpgUa0fMjiYhfxcAJUk9cdorwrKu+dtacVUiIiIiIiISbhSWSVgIhGWpxTvoV7CR2PK8apVlLjsUOK2wrEhhWUfjKUwHoDShGw477I7qCUCXwp3g9x/qpiIiIiIiIiJBCsskLATaMKPLzWT/QkdM9TbM0MoyhWUdS3kZ8cX7zVlPCk47ZEakABDpLSa2PK81VyciIiIiIiJhRDPLJCwEKsuivBVhmaNK1OtWZVnHVVrM5wMvh6x9eGM74bBBsSOaIlcsUWX5dC7dR74rvrVXKSIiIiIiImFAlWUSFnzBsMzscllUQ2WZSzPLOq7oOP514tNcfuyHOJ12nNZvtuyoZAA6l+wDoMzbWgsUERERERGRcKHKMgkLgbAs2qosK3JEVxvw71RlWYdWbgVhoRWHs8c/xeZcFz/EDQegoAwSHK2wOBEREREREQkbCsskLFRrw3RWryxz2+GF7pexPe1Erh9+YguvUFpVUQGUOYBIIkLCsM9iT2R/yPv5pZAQ2eKrExERERERkTCiNkwJC4EB/3sj09gZ1Yt8Z3yNbZifJZ/JGwNvgL4jWn6R0nre/ifvvRDF3Wuuw+WACOtlgP1FlQ8rKG35pYmIiIiIiEh4UWWZhIVAZdkF478MXpZSJep1WRVE5b4WWpS0HQfTAchxJeB2gNMKUgfmreW4/Z+yK6o3n6ScTX5ZK65RREREREREwoIqyyQsBMKyUFUfvC47dC3ey9C9i2DrmhZZl7QRWSYsy4xIwWWvqCwbc2ARs9bP5PxdzwCqLBMREREREZHDU1gmYcFXQ7WYvWplmR3O2Psaj30+AV66p2UWJm3DwYqwzO2AyEAbZoTZDbOLtRtmqXbDFBERERERkcNQWCZhweuHhNIDLFg4hHe+Ohb8/mq7YbocUBjYDbNYu2F2KFmVw7LAkP9MKyzrVJoBKCwTERERERGRw9PMMgkLPj/ElucxIH8DRfYosNmqD/i3Q4HDCsuKFJZ1KFZYtj8i2YRl1m+2zIgUADpblWVlmmcnIiIiIiIih6HKMgkLPj9EeQsAKHTGANS4G2awskxhWcdRVgqFeQAcdHc2M8usyrJAG2asN59Ib6Eqy0REREREROSwFJZJWPD6IdoKy4oc0QA4aphZVugwQZpfYVnHUV6K95Rf8GnXM8l1JeB2gtsKywocsRTbIwHoXJJBmcIyEREREREROQyFZRIWvD6ILg+EZVZlWZVj3A4o0MyyjicqluLfPssVx7yPz+YgwmGCVJcdsNnIcncCIKHsIKVqwxQREREREZHD0MwyCQuV2jADYVmVtMxprwjSKCpoyeVJKwttr3RZj4tIp+nQ/M1RL9I9wcUW/0C1YYqIiIiIiMhhKSyTsOD1Q5S3EKgIy2raDTMzIoW/D7qXm07yENXSi5TWUVpCaTFABA5bRXuuy2rFXNppAhN7QeF21IYpIiIiIiIih6U2TAkLXh94bU52R6YFdzisaTfMXFcCj/a/ncLTrmuFVUqr+OJlkn8eyX9XnBMMyACKyyvOJ1vduQrLRERERERE5HBUWSZhwQ/M63Yu87qdG7zMWSXqtdnMZeU+KNNsqo4j9wAAhY7Y4GB/gMIyc3p01mJO/m4ZW/NGUuo9sRUWKCIiIiIiIuFElWUSFrw1hF9VwzIw1WWDc7/HtvYrrN48ae/yDgKQ7U7CXcNj4rT0Nzntk5lMynhPA/5FRERERETksBSWSVjw+qtfVnVmGZg5Va8uPpHkP54AmTubf2HS+gJhmSupUmVZQH5EEgAJpQc14F9EREREREQOS2GZhAWfH67aMpu3vh7LJdv/A9RcWeYO3RGzWDtidghWG2a2q1OlmWUBvlgTlnnKDmpmmYiIiIiIiByWwjIJC14f9C7YzNHZS+lasheo2PUwlNNRsVumwrIOIrQNs4awrGuKVVmmsExERERERETqQGGZhAWvH6K8JvwKhGG1zSwrdFphWZHCsg4hpA0ztLLs5XPhvMFw3rEVYVmJwjIRERERERE5DO2GKWHB54doKywLtFnWNLPM7Qhtw8xvqeVJazrqZDKjurM7qhexIWHZ+DTzxuaKmWXaJVVEREREREQOR2GZhAWvD6K8hcChK8ucdrVhdjjX/INlm2DTh3BsTbWysYmA2jBFRERERESkbhSWSVjwEdKGabVZ1jSzzKWZZR1SYJfLmmaWkdSNb65+j3+sTSKm3A/UUJIoIiIiIiIiYlFYJmHB56towyy2RwO1zyx7N/Vi+o0ZzYCBx7TkEqU1+HxQXkZhWQQA0a4ajnFHcODIqazcA2P9Lbs8ERERERERCT8a8C9hweuHAkcsua4E8p1xQO0zyz5IvZAfT70TBo5q4VVKi9v1I0yN5JxZ3QCIj6j5sEDFWanaMEVEREREROQwVFkmYcHnh4vGfUHXGMiwuitrm1kGaDZVR1GQDUC53aRktYVl3da8yy+3bmVn1DSgT8usTURERERERMKSKsskLHitXQwjQmZS1daGmVB6gOid38PerS2zOGk9BTkAFLo9AMS5az6s97z7mLV+Jmn7v2+plYmIiIiIiEiYUlgmYcFrzZqKCKmFrCksczvg4h1PMOWBo+DFv7TI2qQVWWFZgRWW1VZZ5os210eW5LTIskRERERERCR81Ssse+yxxxgxYgTx8fHEx8czbtw4Pvroo+D1fr+fWbNmkZqaSlRUFBMnTmTdunWV7qOkpIQbb7yRzp07ExMTw7Rp09i1a1elY7KyspgxYwYejwePx8OMGTPIzs5u+Gcp4c/r5Y1vjuMfCyYTW5YL1LwbptMORdoNs+OwwrI856HDMn9MAgARCstERERERETkMOoVlvXo0YO//e1vrFixghUrVnDyySdz9tlnBwOx+++/n9mzZzNnzhyWL19OSkoKkydPJi8vL3gfM2fO5K233mLu3Ll89dVX5OfnM3XqVLzeiiFT06dPZ9WqVcybN4958+axatUqZsyY0USfsoQjV3kho7O+YeTeBZTbTXmZs4YB/y4HFDoVlnUYVliWa4VlcbWGZeb66JLslliViIiIiIiIhLF6Dfg/66yzKr1/zz338Nhjj7FkyRKGDBnCww8/zJ133sm5554LwLPPPktycjIvvfQS1157LTk5OTz55JM8//zzTJo0CYAXXniBtLQ0FixYwKmnnsqGDRuYN28eS5YsYcyYMQA88cQTjBs3jo0bNzJo0KCm+LwlzLjKCoPni+1RQM2VZW47FKqyrOOwwrJsx6Ery7DaMKNKVVkmIiIiIiIih9bgmWVer5e5c+dSUFDAuHHj2Lp1K+np6UyZMiV4TEREBBMmTOCbb74BYOXKlZSVlVU6JjU1lWHDhgWPWbx4MR6PJxiUAYwdOxaPxxM8piYlJSXk5uZWepP2w11qgq8SZzTYTElZjbthOhSWdSg9BsLYs1gbdxRQe1hmi00AIFphmYiIiIiIiBxGvcOyNWvWEBsbS0REBL/61a946623GDJkCOnp6QAkJydXOj45OTl4XXp6Om63m8TExEMe07Vr12oft2vXrsFjanLfffcFZ5x5PB7S0tLq+6lJG+Yut8IyV0zwspoqy1yaWdaxTJqB/8/v8mz3qwHw1BqWmcqy2NLsFlqYiIiIiIiIhKt6tWECDBo0iFWrVpGdnc0bb7zBZZddxsKFC4PX22yVB0n5/f5ql1VV9Ziajj/c/dx+++3cfPPNwfdzc3MVmLUjgTbMspCwTDPLBCCzEEq8YLdBSmzNx3iPOZNfrurNruhenOoPFieKiIiIiIiIVFPvsMztdtO/f38ARo8ezfLly/nnP//J73//e8BUhnXr1i14fEZGRrDaLCUlhdLSUrKysipVl2VkZDB+/PjgMfv27av2cTMzM6tVrYWKiIggIqK2gUUS7iLKTPBV5ooOXlbbzLK9kWl8M+42xg/r0lLLk9biLWdnrvk1lhIDbkfNhzm79eaz5N4AlPtMqCoiIiIiIiJSkwbPLAvw+/2UlJTQp08fUlJS+OSTT4LXlZaWsnDhwmAQNmrUKFwuV6Vj9u7dy9q1a4PHjBs3jpycHJYtWxY8ZunSpeTk5ASPkY7H5isnzxlHaUR88LLaZpZlRHZj3kl/hwtubcEVSqu48ViOuiqK4/Z/Spqn9sNCQ7RSb+3HiYiIiIiIiNSrsuyOO+7g9NNPJy0tjby8PObOncsXX3zBvHnzsNlszJw5k3vvvZcBAwYwYMAA7r33XqKjo5k+fToAHo+HK6+8kltuuYVOnTqRlJTErbfeyvDhw4O7Yw4ePJjTTjuNq6++mscffxyAa665hqlTp2onzA5scfIUhp2ay5Ujge/MZbXNLAMoUyDSMRTk4CgrptgeRe/42g9zFedy3q63cPtKKPNd03LrExERERERkbBTr7Bs3759zJgxg7179+LxeBgxYgTz5s1j8uTJANx2220UFRVx3XXXkZWVxZgxY5g/fz5xcXHB+3jooYdwOp1ceOGFFBUVccopp/DMM8/gcFSUfrz44ovcdNNNwV0zp02bxpw5c5ri85Uw5fOb08iQCqGaZpa5HYDfT9yBrbC1AHoOBke9u40lXBSY3S1zXR661TKvDMBRmM3s7y+nxO4mp/xqQEPLREREREREpGY2v9/vb+1FNIfc3Fw8Hg85OTnExx+i5ETCwpGPQ3Yx3DwWZi8xl/3tFLh4WOXjnvgW7l7kZ+uHDuz4Ye5eSEpp+QVL8/P74Qw3eMs59pRdXH9ady47spZjC3LgZwkA7HqxkB5dolpsmSIiIiIiItI21DUravTMMpGWcPr2F3lu6akcvayiwrCmmWUuB2CzUerSjpjtXkkReMsByHN66BJ9iGOj4vBZ1WS+/JwWWJyIiIiIiIiEK4VlEhZ65m1kwv75dD7wQ/CymsIyt3VZqdNKThSWtV9WC2a5zUGhI4auMYc41m6nwGVeNfAqLBMREREREZFDUFgmYSGy3IRe/oiKRCR0h8MAl3VZsSrL2r+CbADynfFgsx06LAPyXWa7TG9edvOuS0RERERERMKaJp9LWIiywjIiKnrtutbQdheoNitxKixr95xuyo+Zype7zAPhkG2YQIE7AQp34FdlmYiIiIiIiByCwjIJCxHlheZMZAyUmbM1VRIFqs2KFJa1f6n92P2797jhWYhyQpTr0IcXuk1lmb9AYZmIiIiIiIjUTmGZhIUorwm9SlyHDstcVmVZsUNhWUeQW2pO4yMOf+wLI/9C5oECru03qnkXJSIiIiIiImFNYZm0eX4/RHlNZZnXHQNWkVlNlUSBNswve5/PiONGQo9BLbRKaXF+P3klZofLuDqEZRtSJ7LaCZfGNfO6REREREREJKxpwL+0eV4/2Pw+fNgY1D2aqQPgrhNqPjbQhvnugF/DNf+Agaoiardef5Axv4rir2uvJ859+MMDj41Sb/MuS0RERERERMKbKsukzfP64BdjPga/nzXH+fl3VO3HBnbDLPO1zNqkFRXk4Cgrxo+tTm2YvXI30HPXcuJ/6AX9JzT/+kRERERERCQsqbJM2jyf3zpjs+FwHPohG5hZ5ijOh33bISujeRcnrcca1J/n9NQpLDt25/s89P1l9Fj8ZDMvTERERERERMKZwjJp87z+ivOHycqItGolL15zL8zoDS/f02zrklZmhWW5Lk+d2jBLIhMAcBRmN9+aREREREREJOypDVPaPK8f5nz7cxx+L/aD/4KuqbUe2yXanB7wazfMdi+ksqwuA/5LIz0AOItymnNVIiIiIiIiEuYUlkmb5/PB5H3vEOkrwet98JDHJkWB3QaFToVl7V6hFZa5PKTWobKsPMqEZS6FZSIiIiIiInIIasOUNs9X7iXSVwKAPSrmkMc67GbGWaFDYVm7V8+ZZWXBsCy7GRclIiIiIiIi4U6VZdLm+UICL9thwrKAIoVl7d+A0fxQEMu+yNQ6tWF6oxIAcBerskxERERERERqp7BM2jx/cSEAPmzY3ZGHPf7aUfDTvljrtgXYmnV10mp++19umwsb9kF8HdowvdGmssxdkmt6e+0qrBUREREREZHq9GxR2jxfkakOK3TEgO3w0ddt46HUmllWXpDfrGuT1pVnunPrVFlWFtuJ3xz1Aq9d+A74/Ye/gYiIiIiIiHRIqiyTNs9vtVIWO6OJrcPxTjuUdO7Fiz2v4aRjelL73pkS7nKtsKwulWUOt5u3u19CYn/A0azLEhERERERkTCmyjJp8/wlRUDIHLI6yErqzx3DH2frGXc217KkNR3YC1Oj+OD9HuD316myLMIKyErLm3dpIiIiIiIiEt5UWSZtXlH/MfQ5o5zOzhKW1/E2UdYju7is2ZYlrakgB0qLiXQVgs1Wp7DMZYfj9n/K8NW74ahJ0Ek1hyIiIiIiIlKdwjJp87w+8NkclLmi63ybKKcfT2kW/swC6NOjTrPOJIwUZAOQ5zRD+2Ndh7+J2wF3bPgdw3K/g+M+UFgmIiIiIiIiNVJYJm1eYBa7vR55V4K/gNWfdIJPgHfyIaruLZwSBgpyAMh1eYhzg6MODeUuR0W4RkFuMy5OREREREREwplmlkmbF/n9fOZ8+3Mu3vyvOt/GERVShWZtECDtiBWW5TlNWFYXbocJ10JvLyIiIiIiIlKVwjJp81y7N3DW3lc56sA3db5NpNtOkT3KvKOwrP0JDcvqMK8MTFgWrCwrVFgmIiIiIiIiNVNYJm2ezQq7ilyxdb5NlBMKnVbrpcKy9icQlrk8JEbV7SYuuzk+9PYiIiIiIiIiVSkskzbPVpwPQImz7nPHIp1Q6LCOLylsjmVJa0pMIb338WyKHUJSZN1uUnlmmcIyERERERERqZkG/EubZysxlWH1CcuiXFDkUGVZuzXpUl6MuZRHl8GldawscyssExERERERkTpQWCZtXqANs8RVj7AstLJMYVm7dLDInHaqa1hmh8+7noGrcwq3nT2w+RYmrcrnr9/OuSIiIiIiIlWpDVPavGBlWT3DsgXJ0/h62FXQuXtzLU1a0QErLEuKPvRxAW4nbIobwrzel8IRxzbfwqTVvPkDDH0M3tnY2isREREREZFwpsoyafPsDWjDjHTCIwPu4sd+cFz/5lqZtJo7z+C+td9RMvR/dIo6s043cVkvDZR6m3Fd0qqe/A4Ky+CmeXBaP4jQXzgREREREWkAVZZJm7fu128ydEoOn/efUefbBJ4kF5c306KkdR3cS2JROj6bnaS67obpgNiyXMbtfAe+fKN51yetwhnSfrlP3dciIiIiItJACsukzfPaneS74vG66rjtIRDhAIevHEdBNhTlN9/ipHVYA/rznJ46zyyLcEBK8W4e+OocePjq5lubtJrQgCzQpisiIiIiIlJfCsukzfP5zKmjHkO7I5zwx/W/5elnE2Hu35pnYdJq/FZYluvy1L2yzG6OB6AgF/z+ZlqdtIZyX+Ww7GBh661FRERERETCm8IyafP6v/Ib/r76KlIKttX5NhEOKHRqN8x2ye8PVpbluhJIrGPBocthKtEA8Hn1uGhnMgrMTpgBqiwTEREREZGGUlgmbV7K8pe5aOeTxJXn1fk2EU4ocigsa5eKC7H5rCn9MR5cjrrdzO2AIkc05TbrBlbgJu1DRpUf84MKy0REREREpIEUlkmb5yg1z4LL3HXfDTPCAYUKy9qngmwAym0OomPr/phwOwCbraK6TGFZu5JdXPl9VZaJiIiIiEhDOVt7ASKH5PPhLDXDh8rrEZZFOhWWtVs+Hwf7Hc+Wgz6Sous+yC7K+m2X5/SQWHZQYVk7k1UlLFNlmYiIiIiINJQqy6RtK6l4xlvfyjK1YbZTXdP48Ndfct74r+u8EyaYyjKHDfJcqixrj6pWluWWtM46REREREQk/Cksk7YtJOjyuaPrfLMIZ8iA/xKFZe1NoMWurjthAthsEOOCfw74Ixk3PA99RzTP4qRVBMKyOLc5LShrvbWIiIiIiEh4U1gmbZsVlhXZo3A46v5wjXDArqjevNftQvxHT2mu1UkrCbTY1aeyDCDaDR+n/Ix9Yy+FTqlNvzBpNYE2zO5x5rSgtPXWIiIiIiIi4U1hmbRtVlhW6IzBUffxVEQ4YZ1nJDcc/Qol02c1z9qkdcx/hpv/mcrda66rV2UZQLQ1t6xQVUftTpYVoPaIN6eqLBMRERERkYaqV1h23333ccwxxxAXF0fXrl0555xz2LhxY6Vj/H4/s2bNIjU1laioKCZOnMi6desqHVNSUsKNN95I586diYmJYdq0aezatavSMVlZWcyYMQOPx4PH42HGjBlkZ2c37LOU8NVrCC/OOshpJ6ymHoVlRDgqzpeUN/2ypBVlZ+Ip2EuMN4+kunfmAqayrHfBJqKXvwM/rWqW5UnryLFmlHUPhGWqLBMRERERkQaqV1i2cOFCrr/+epYsWcInn3xCeXk5U6ZMoaCgYibU/fffz+zZs5kzZw7Lly8nJSWFyZMnk5eXFzxm5syZvPXWW8ydO5evvvqK/Px8pk6ditfrDR4zffp0Vq1axbx585g3bx6rVq1ixowZTfApS1ix2ymKTCQjslu9Kstc1jB3u99LSX7e4W8g4cMazJ/n9JAUWb+bRjvh/F3PMvzRc2Dek02/Nmk1gcqyYBumKstERERERKSBnPU5eN68eZXef/rpp+natSsrV67kxBNPxO/38/DDD3PnnXdy7rnnAvDss8+SnJzMSy+9xLXXXktOTg5PPvkkzz//PJMmTQLghRdeIC0tjQULFnDqqaeyYcMG5s2bx5IlSxgzZgwATzzxBOPGjWPjxo0MGjSoKT53CRPlfnPqrGfTcI/yvSyal4r/IzvMKzcT3iX8FVaEZfWeWeYytwO0G2Y7E5hZFtqG6ffrx15EREREROqvUTPLcnLMk82kpCQAtm7dSnp6OlOmVAxUj4iIYMKECXzzzTcArFy5krKyskrHpKamMmzYsOAxixcvxuPxBIMygLFjx+LxeILHVFVSUkJubm6lN2kH1i/mhDeuYca2R+vVhgkVu2fa/D4oK2mGxUlr8Oeb3zu5Lk/9Z5a5zO0AhWXtTHaVAf/lPij11n68iIiIiIhIbRoclvn9fm6++WaOP/54hg0bBkB6ejoAycnJlY5NTk4OXpeeno7b7SYxMfGQx3Tt2rXax+zatWvwmKruu+++4Hwzj8dDWloaANe+b6oLJExtX8fQFU8wMfOjerVhAvgiYireKS6o/UAJK968bAByXIkk1jMsi1FlWbtU5oU8a0ZZalzF5WrFFBERERGRhmhwWHbDDTewevVqXn755WrX2ar0vfj9/mqXVVX1mJqOP9T93H777eTk5ATfdu7cCcBXOysqDiQMBXbDdMTUu7LM6XJSYndXuh8Jfz6rsizflUBUvRrJzYB/hWXtT05I4WhSFERajwuFZSIiIiIi0hANCstuvPFG3n33XT7//HN69OgRvDwlJQWgWvVXRkZGsNosJSWF0tJSsrKyDnnMvn37qn3czMzMalVrAREREcTHx1d6Cyj3NeCTlLbBCrmKHDH1nlkW4TS3C70fCX9FnfvwQ9wwCuJS6j2PKtoJeWrDbHcC88riI8xsw1iXeV87YoqIiIiISEPUK37w+/3ccMMNvPnmm3z22Wf06dOn0vV9+vQhJSWFTz75JHhZaWkpCxcuZPz48QCMGjUKl8tV6Zi9e/eydu3a4DHjxo0jJyeHZcuWBY9ZunQpOTk5wWPqQ3NrwligsswZU+82zEiHqUgLvR8Jf5uvfIZTT1zD5tQT6n1bVZa1T4Hq4URrd9Roq6BUlWUiIiIiItIQ9Wpiuv7663nppZd45513iIuLC1aQeTweoqKisNlszJw5k3vvvZcBAwYwYMAA7r33XqKjo5k+fXrw2CuvvJJbbrmFTp06kZSUxK233srw4cODu2MOHjyY0047jauvvprHH38cgGuuuYapU6c2aCfMEoVl4asRbZgRTih0xFa6Hwl/eVbLXVxE/W8b54a9kT2Ye9IcLhqb1LQLk1YTCMsSrLAsUFlWqMoyERERERFpgHqFZY899hgAEydOrHT5008/zeWXXw7AbbfdRlFREddddx1ZWVmMGTOG+fPnExdXMXX5oYcewul0cuGFF1JUVMQpp5zCM888g8PhCB7z4osvctNNNwV3zZw2bRpz5sxpyOdISXmDbiZtQTAsi8VZz8qyCAcs6jKFqAHD6B6bePgbSFgIDHKPd9f/tnFuyHfF80G/67nopKZdl7SerCJzGgjLoq2wLF+VZSIiIiIi0gD1Csv8ddhW0mazMWvWLGbNmlXrMZGRkTzyyCM88sgjtR6TlJTECy+8UJ/l1UqVZWGsKB8wbZixDags+/PQfxJ9ClzUtxnWJi2vIIdT7hjMAl8C//jF94CrXjcPVKPlqeKoXcm2qg0DbZgxVpBaqLBMREREREQaoMG7YYaTYlWWha/fPM79v97O6z0ur/+Af6tQUWFpO5KfTXTuXtIKtxIdVb+gDExlGUDarm9g8buQn92065NWkV2lsiwmUFmmUFRERERERBqgQ4RlCkvCWEw8B+J6kutKwF7fNkyrbrKkzAdeJabtghVu5bo8DZtZZt3m9q8ugT+dDTt/aLq1SavJqjLgPxCWqbJMREREREQaomOEZcpJwprX6v5tSGXZ31ZfzTV3OOCN2U2/MGl51g6Wuc6EYJVYfQTmnOU4Ajti5jbRwqQ1BQf8R5nTQBumKstERERERKQhOkZYpsqy8PXCXznzs1tJK9xS790wI51QbrNKTLQbZvtQkA1AnstDbAPCssBtcpxWWFaY0zTrklalyjIREREREWlKHSMsU2VZ+Jr/NCetfJAuJftwNKANs9AZY95RWNY+hFSWRdd/ZFnFgP9AWFagsKw9CFaWVRnwr8oyERERERFpiA4RlmnAfxizQq5CR0y9K8siHOZ2ofcjYS44s6xhYZnbYR4XeS6FZe1JdpXKsmhVlomIiIiISCN0iLBMbZhhzAq5CpyxOOtbWeaAIoVl7Ut0HDsSh7Ejum+DwjKA+AjId8abdxSWtQs5JdC5ZB89FjwM674OttuqskxERERERBrC2doLaAlqwwxTfj+UFAIm9Kp3ZZlTlWXtzpTL+fWBy1mbAc80MCyLc0Ou2jDbjTIv2AtzefOb8SQVboEXXXS/8TPgeFWWiYiIiIhIg6iyTNqukiITmGG1YTagskwzy8KDz1/3YwutaqGGVpbFRcCnyWfxw88fgQk/b9idSJuRXwoztj9Kr8It5oLyMgZ/+EdzncIyERERERFpAFWWSdtVlF9x1hGNswG7Ye6O6sWanqcyfMDoJl6cNJUDhXDaSzCxFzww+fDHF1o/z9EN/O0V64avE8ex/rhxHHFEw+5D2o68Ej8/3/mkeeeyv8KB3ew8/rfwZUWwKiIiIiIiUh8dorKsWJVl4akoz5y4YvHb7A1qw1zSaSL3nj4Pfnl3MyxQmsKLayGjAF5dX4eD772Ylz4cwoSMeUQ1og0TIK+kYbeXtqV424/0KdxMqd0N5/4WbnoMR9pAoCJYFRERERERqY8OEZapsixMJfeC57by+2nLALOTYX1EWMerDbdt21dRQEjR4drm9mymX94GHP5yYhrRhhlblkvcxkWwelHD7kTaDNd3HwOwuuuJEGXarmO0G6aIiIiIiDRCxwjLFJaEJ4cTUnqzNX4w0ICwzGrTK/ESnH0mbc/O3Irze/NrPw7Abw3kz3UlNHw3TDcckbeGc/83AWZf0bA7kTZj8/hfcebxK3lx7APmgrJSEpa+wl3rb6G41KsffRERERERqbeOEZapsiyslfnMqbu+bZgO6FWwmdeej4PzOzf9wqRJ7Mmr+XxN/PnZAOQ5PQ1vw4yAXJe1G6Z1fxK+crxu1nqO5kDqUeYCux3Pv6/k6q2z6Z+7Ti+WiIiIiIhIvXWMsExPlsLTjyvgv79jwqbnAXDXc6B7hBNK7JFEl+cH559J25MfMoQ9/VCVZX4/toJsAIoiEupdaRgQ54YcV6L1wbNVdRjm8qzHT2AWHQ4nWBt6DMldpVZMERERERGptw4RlhWrsiw8bf4OXv8HJ2x/Dah/G2akEwqdZoYR5WXmTdqcvJCwLLPwEAeWFGGzvoelUQkN/nhxEZDtSjLv+LxQqCA1bP24kmNeuYppu18mLqLiYlvf4YBpt1VYJiIiIiIi9dUhwjK1YYYpK8TId8QBDRvwX+SIqbiguKCpViZNxOevXFl2yB0qrXllXuwQFdvgjxnrhhJHFKUOK13JO9jg+5JWtnohw1Y+yZl7X6uoLAPoNQyAQQrLRERERESkATpGWKY2zPBUaCa/5zriAXDVd2aZE8rsbspsVv+mwrI2JzQoA8g5VFhWXkph92Fsjh1MtMvW4I8Zb4UqeW6ruiw/q8H3Ja1s87cArPUcXamyjD6msmxQ3lqFZe3YvnxYtF3V4yIiIiLS9DpEWFaqsCw8WXPG8qzKsoj6tmFaxxcGqssUlrU5VcOyvNKajwMguRdL/7SGKRPWEu0+xHGHEQhVcgJhmSrLwteO9QD8EDec+NCwrLepLOtWvJvibIWh7dWN82DG23D805Bd3NqrEREREZH2pEOEZV7N7w5PVhtmbgPbMGOtQKVIYVmbVbXt8pBtmBCsEoqu52YPoQJh2VP9boUb5kD3AQ2/M2k9fj/s+hGALbGDghWDAMTEsy+2FwDO7WtbYXHS3IrLYdlucz6zEL7d27rrEREREZH2pWOEZb7WXoE0SFHlsMzVgAH/dhssSzqBkiMngzuyqVcojVS1kiy3jmFZlKvhHzMw2+qFbpfjO+t66Nqz4XcmrefAHiguwGtzsCO6b+U2TOBfU15n7Mk72NPr+NZZnzSrjfsh9HWwn1RAKCIiIiJNqEOEZX5VloUna2ZZvtPMLKtvZZnNBrEuuPHouey6Yz70HNzUK5RGqhqWHbIN85PnmHzvEH73w53ENCIsC7Tr+YGCQ308adusqrI9sX0ps7srD/gH0lNHszcqjYLyhs+3k7ZrTUbl9xWWiYiIiEhT6hBhmdoww9Rvn6DgX9/zSfI0oP5hGVS0YuYfpmJJWkdgZlm0FX4dsg0zcycJGRvoVJoRPL4hIhzgtEPX4j2UfrcItq9v+J1J69m3DYBtsQMBqlWWBR4jRRrw3y4FwrIepvCYnzR6UERERESakMIyabs6pVLccwRZ7s5Aw8KyGCss25MPO3KacG3SJAJhWbdYc5p7qEovaxB/tiupUW2YNptpxbxo55N0+uMEePPhht+ZtJ5TfwlvZXPn8P8AVKssSy7Zy60b72LkO79thcVJc/vRCsfOMlmpKstEREREpEl1iLDMp5llYSuwk6nTbuaP1VesG/669nqOu8nDM7P+xYo9Tbs+aZzADLJAWJZfeogZg1ZYluNKbFRlGZgqpGyXtRtmvp5lh6uySA/bXT0A8FSpLIu1lXDj5nsYvvRR8GpL5PZmjxlpyYTe5vRAEWQVtdpyRERERKSd6RBhmSrLwtQLfyHqtbtJKD3QoKoygBgXOPzlxJfnElOWzaMrmnaJ0jgFVliWHFtxWX5tbXOByjJ3UqNmloGpQspxJVa6Xwk/oTPuYqtUlpV3SqPU5sLpLYX9u1p2YdKsSr2wL9+cH5AEXaLN+V15rbcmEREREWlfOkRY5lNYFp7m3kfC3P8jtjyvwWFZrBvynB4A4styyCluwvVJoxVaYUdCpJklBofYETNYWda4NkyoUlmmsCz8+Hzwf2fh/Pd1RJfnm1C8yl+zqAizSyYAeza3/Bql2aTnmw06IhzQKQpSrLA9I79VlyUiIiIi7YjCMmmbvOVQapKtfGdcg8OylNiKsCyuPIf0gqZaoDSFwnJzGuOq2KWy1iH/ITPLop2N+7jxoZVlasMMPwf3wtL3ifv0CUrskdWG+4MZ8L89pr95Z/emll2fNKtAC2ZqnJlB2DXGvJ9R2HprEhEREZH2pUOEZWrDDEOFFf00Bc44YhtYSdTTA/nOeABiy3PZl6/wtC0pDNkNMzCgPa+2If+JKRyM6c5Bd+emmVnmVmVZ2LJ2wixJTMNrd1Yb7g/mMbU1ZoB5R5Vl7UpoWAaQbIVl+1RZJiIiIiJNpEOEZRrwH4aKzLMhn9NNmd0d3NWyvrrHQa7Lqiwry6HMBwc1BLrNCMwsi3YRrA6qtQ3z/k+56uJd/BA/otFhWWxoZVlhHpTXNihN2qS9WwEoSOoNVFQlhop2wc4oqw1z75YWWpi0hF21hWWqHBYRERGRJtIhwjJVloUhq7KsLNJUhTU0LBvVzeyYB+Dx5gKQU1sYIy0usBtmndowgaKQcK0x4tyQ60zg0xP/AjfMAb9+SYQVq7IsN6E3QK2VZTui+5h3Mna0zLqkRQQqy3oEwjJrZpnCMhERERFpKo2c/BMeFJaFIauyrMxtng01tA2zSwz84+fd8GWPYUf5MAAN+W9DAmFZVEgbZm5tbZhUVKI1xYB/r93J+8f8H6ec2rj7klZghWVZnt5A7ZVlSzpNZPrPtvLSNT1abm3S7Kq2YQZnliksExEREZEm0iEqyzSjKgxZlWUlVljW0MoygMhhx2J/ZAn/OeEJ4BBtftLiCkIqyw7ZhrljA1w1hLs/nxY8vjHiDzcfTdo2KyzLiDOVYzVVlsW4oNAZy1Z3b3B0iNeFOozdtYRlqiwTERERkabSIZ5BKCwLQ0PGwWOr+GiNDbY3vLIsVKD6RG2YbUdRXdswszNgxwa6x5of5qYY8A8QnbEZVu+BtEGQmNy4O5WWY23KkB7bG0qocTfMQPVhYMdVaR/8fthtOurpXmVm2f5CKPeBs0O8DCgiIiIizalD/Evp1YD/8BMVC/2OZFunEUDjKssCPIGwTG2YbUZwwL/7MGFmrglHsq2h/I1uw7QeT79c9Cu4dQJ8u6Bxdygt69Fv4a1sfug8Bqi9sgzgrE3/hfsugdULW3CB0lyyi6HICkC7b/kc/nI+nb59C4fNvDB2oLB11yciIiIi7UOHCMv8aH53uCqw2uRiGxOWecvhkp48/B8P8WVZasNsQwIzy6KdkGJVh+zNq+HAvEBYlhQ8vjECj6dsp7UjZn5W4+5QWl6Mh6xy842sqbIsUH14bOZn8PlL8OOKFlycNJdAC2aXaHAPORZ+WILjr+cy/cBcQK2YIiIiItI0OkRYBhryH3ZWfgIv3UOXzV8ANQ/wrjOHE3IyiSrNJa4sV22YbYTfX7myrIfZ+JRduTUcbIVZwbCssTPLrMfTAae5v0AYJ+Flh/VYCcyuChVlBao7Aztipm9tmUVJs6o03D8iCo47F4A/rPwVCaUHNORfRERERJpExwnL1IoZXpZ/BM/cRZ/N84CKAc4NFm2SmLjyHIVlbURBWcU8wfiQsGx3Xg2VoLkHABOWRTjA0cjfXIG2vUyHwrKws+R9uPMMfG/+i5+sb9uApOqHuR1mdpXCsvZld46PYw8sIjXWD3Y7/Go29D2S2NIcLt7xhCrLRERERKRJdJiwTEP+w0xBNgAZJACm5aZRYjyACcvUhtk2BAb5O+0Q6YSUWLDboMQLe/OrHJyTCcBBd5dGV5VBRdteVqANM09tmGFj83ew/CMKN35PiRciHJAWX/0wm8206+6MUljWnkSsXsBrSyZw1xvjTKrucMK5vwXgF9v/TUaOdnQQERERkcZTWCZtU342AOlNHZaV5WrAfxuRZ82ji3ObYMPtgP5WhdDl71QZ1B0VS2liKhmR3YKD2xsjxmWCuWxXJ3NB7v7G36m0jH3bzElsbwD6JdZeaRjtDqks27dNwyvbgQErnwEgp9cx5hcHwMSfUxSVRGrxLqJ//Kr1FiciIiIi7UaHCcs0syzMWGHZfpsJubqoDbPdyath84bZk00wuvEA3P1lyMG/fpgV/9jNq2lXNHonTDDPsWPdcCCii7nAqlyTMGCFZdsiTQjWv4YWzIBoJ+yJ6onfZoOSIsja1wILlGZTXsaQrR8CkDvu4orL3ZHsHTYNgL7r32qNlYmIiIhIO9NhwjJVlrUt5YebIVeQA0CuK4GuMY3cDRPUhtkGBdowQ3cyHJ4M/51qzr+/qfLjpCiwGUAThGVgKto2xg1j77l/hp/NbJo7leZnhWUbHL2Bw4RlbiizuylJ6AF2B+zf3fzrk+azZhExpTlkursSPXxMpatyTpjB//r8lvd7XtpKixMRERGR9qTeYdmiRYs466yzSE1NxWaz8fbbb1e63u/3M2vWLFJTU4mKimLixImsW7eu0jElJSXceOONdO7cmZiYGKZNm8auXbsqHZOVlcWMGTPweDx4PB5mzJhBdnZ2vT/BAA34bzv+tQyGPgbfpR/iIGtmWa4rgaFdmuCDph1Bcb9jyXEl1lhZll2sDq2WFqgsi68ShB6VYnYyLPXCjpyKywM7ZzZFZRmYsGxndF82n/5HOHl609ypNC+vFzJ2ALDS3xuoebh/QLS1I+ZXv1sG7xfBwFHNvEBpTt6lpqrss65TSfU4Kl0XMepk/jpkNl9HHdMaSxMRERGRdqbeYVlBQQFHHnkkc+bMqfH6+++/n9mzZzNnzhyWL19OSkoKkydPJi8vL3jMzJkzeeutt5g7dy5fffUV+fn5TJ06Fa/XGzxm+vTprFq1innz5jFv3jxWrVrFjBkz6v0JWhNN1IbZhjy4GIrL4ZI3D3GQ1YaZ60zgqOQm+KBX3Ev+g0t5L/UickugrOKhxrpMOOpxMydLgVnLya+hDRPMLLF+VgCy6SBQXgZXHMHYB48npjyvWrjWUIGKttzSprk/aQEHdoO3HL/TxZKibgAM6lz74YFgNTs6BZxNlLJKq/GuWgjAkq6T6FRljmWy1aq/v9AE7SIiIiIijeGs7w1OP/10Tj/99Bqv8/v9PPzww9x5552ce+65ADz77LMkJyfz0ksvce2115KTk8OTTz7J888/z6RJkwB44YUXSEtLY8GCBZx66qls2LCBefPmsWTJEsaMMa0WTzzxBOPGjWPjxo0MGjSozut12MCH2jDbokClUE3893/OFS9lsTO6NxN6N83HS4oyjwevHw4Umd0XAVbuAT/wxXYzK+uIQzz5lqaTW0MbZsCAJFibAZsOwKmJB2DXRrrYfqRoSHSNxzdEnBW62XZsgMJ9MPAYiGrscDxpVtmZEJtAaXQnCr0OYt3QJ6H2wwObQRzqd42EicI8XFu/A2B7zxOw2ypfnRQFiRRyZMZCct/bR+dzLm/5NYqIiIhIu9GkM8u2bt1Keno6U6ZMCV4WERHBhAkT+OabbwBYuXIlZWVllY5JTU1l2LBhwWMWL16Mx+MJBmUAY8eOxePxBI+pqqSkhNzc3EpvQPAfarVhtg11rdzKSBnBZ/ETKHNGMaSJwiu7DTpb1QiZBRWXZ4Xsjhl6uTSv0N0wq0oz+zGwN5/g8P2iqE74bI4aj2+IQOg24bFJ8LuTYOcPTXPH0nwGjuLNe7MYcfRqAIZ2oVpoEiow3y56+yr426Xw6G+af43SPFwRfH3dfO454gFcyT2qXW2zwfHeNTy7/Aw8z/wWfPqjLyIiIiIN16RhWXq6GUKVnFy5by45OTl4XXp6Om63m8TExEMe07Vr12r337Vr1+AxVd13333B+WYej4e0tDSgYmd5/dvcNlSdF1Zbu8zWLHPaIx4i6l3/WIOv34YZvXlw2YUAZISEYvsLK86HBmfSvNLzzWmnqOrXBVqq9hVgqomA/CgzvK6pKsvirfspiNaOmOHknR+g2GFS72kDD31sICzzFubBZy/CkveaeXXSbFxuVqeewn/73UpqbM2HFPc+miJ7FK7CbNi1sUWXJyIiIiLtS7PshmmzVX6p3+/3V7usqqrH1HT8oe7n9ttvJycnJ/i2c+dOwLTdgV5kbitCgymArKIaDjqwh+jX7uGCnU8fssWq3vZtp1uReVx8vTPkw4Ws4aDCshbzkxWI9qthQHugRXZfSGVZXqQpMWyqyrJAIJcdobAsnGw+aE5fPhcuHXHoYwNhWXpsH3MmYwd4y5tvcdKs9lgBe2pczdenJrlYnTDavLNhScssSkRERETapSYNy1JSUgCqVX9lZGQEq81SUlIoLS0lKyvrkMfs27ev2v1nZmZWq1oLiIiIID4+vtIbVIRlGvDfNhRUGaZ+oKawbM9PjPjoLq776T66NtUIqTiTyHTymmfaT66Cr3ZYawitLKtpPdLk/P6K0KOm3QwrVZbl7gcqQq34Jqos6261ema4TBVrxh6FZW1d2QNX8tdPz+TI7GUMrkN7dowVrKZHpILLDT4vZO469I2k7Sktgf/eSvL3b2P3e2sNy9Li4duEceYdhWUiIiIi0ghNGpb16dOHlJQUPvnkk+BlpaWlLFy4kPHjxwMwatQoXC5XpWP27t3L2rVrg8eMGzeOnJwcli1bFjxm6dKl5OTkBI+pK7v1GSosaxuqDto+UFjDQfkmSM11JpBUQ4teg1hhmaf0YPCiZ783p9kh1WQHFZa1iMxCM+Dfbqt5QHvX2IrjfFkmxDpohWVNVVnW3XrCvbHc3O8HyzMoVtFRm+b/7lNOzvyQTq4yEuvwuyEx0pweLLFD117mnX3bmm190kw2rYDXH2TGZ9fgw15rWNbTA98ljjXv/KCwLBztzDW7IOeVHP5YERERkeZU77AsPz+fVatWsWrVKsAM9V+1ahU7duzAZrMxc+ZM7r33Xt566y3Wrl3L5ZdfTnR0NNOnTwfA4/Fw5ZVXcsstt/Dpp5/y3XffcemllzJ8+PDg7piDBw/mtNNO4+qrr2bJkiUsWbKEq6++mqlTp9ZrJ0xQG2ZbU1Q1LKspnMo9AEC2uxNJkU30geNNWGbPP8iLZ5sHwyYrN8sLqXbLVhtmsyv3wbUfmPM9a5lJ1znKBGk+PxTYIqBzd1MdRNPNLAuEZQfdJiyLLsjko81Nc9/SDMrLcB0w/dOlXfrU6SaBsP1gEZBi3SZ9azMsTprVuq8BWJF0PNhstc4sS4uH7xKsjYG2rYXCvBZaoDSFr3fChGdg0vMw/D/w9KrWXpGIiIh0ZPUOy1asWMHIkSMZOXIkADfffDMjR47kj3/8IwC33XYbM2fO5LrrrmP06NHs3r2b+fPnExdX8VLwQw89xDnnnMOFF17IcccdR3R0NO+99x4OhyN4zIsvvsjw4cOZMmUKU6ZMYcSIETz//PP1/wTVhtmmVK0sq7GSywrLslyd6lQ9UidWZRk+H73c5gnU7jwTxoS+gp1fWsNtpUm9th6+3WvOH9+z5mMcduhi7Vy69dTb4aVd/Gew+R3TVJVlgbloB6yKtaTSTDbub5r7lmaQuROb30exPQJfYkqdbqKwrJ34cQUAy+NNEFZbZVmfBMiMTGVXVE/zCtnG5S20QGmsglL4/QLzv1qEA/zAg4tV7S0iIiKtp977DE6cOBG/v/bkyWazMWvWLGbNmlXrMZGRkTzyyCM88sgjtR6TlJTECy+8UN/lVWO3AX4TikjrK6wSlu0/VFjm7kRaU4Vl7kiIiIaSQrpxEIfNQ6nXDJAPrSxTWFZ3OSXw5ga4YAjE1iPA+nBTxfnbjqv9uOQYM7Nsn7VzaY5V9ddUM8ucdrh+NHyWO4YHB/6FH+KGY89umvuWZmCFXLuiepMQVbfXeTpVDcvsdijIaaYFSrOxwrI1ntHEuWuvLo1yQe8EuHXEM/zuzGRGHXlEy61RGuWBxaYFs3sczLsELnoD1mXCnGXwxwmtvToRERHpiOodloWbQGWZwrK2oWpYdrAIVu41T2p7J1gXhoRlw5uqDRNgwCgoL8XpLycl1lSW/XjQvIIdoLCs7q55H5bsgjUZMHtK3W+3NducvnEBeA4RfKXEwuoME2gWllWEmslNtekDcMs4GJF8JIVlR/Kv+XBEdtPdtzSxQFgW3Sc4i+xwAsdlF4P3rBtxnHczOF3NtEBpFrkHgt/7NZ5RdKulqizgiM7wUfZJfOuGUc2y37c0tbwSeM6aIXrfKeYFkduPg0vfhudWw+VHmXl0IiIiIi2p3f8rqQH/bUvVNszFO+H81+C8V6EkMFw9L9CG2bnpBvwDzF4E/1oC3QcEd9ncUnlTVnIVltXZEmtTwTc21P02fj9kWJViKbXMHQoIfI9OfWAE9puPp0txOjGupptZBqbd87T+MNLq6tuWY9YobZAVmOyM6kNCHX8vBNq4/UA20QrKwpFVVZbbZQC5roRa55UFBHZJVUt1+NicZf5H6xINE6x9OE7oBeN7QJkPXl/fuusTERGRjqndh2WBAf9eDfhvEwID/rtZT3i25Ziqv/1FsGiHuazsige4cOwXfJI8rekG/FcRCGI2H6x8uSrL6iZ0o4a6VvmAad0s8ZrzgZlktUmOhZjyPLrsW0Pkxq8pcMY2aVVZqO5ZGzhu/6f4S4rI0iYPbZPPR5E7np3RfUio42POaa+oXtxf08670vb9tAqA3SmjgdrnlQUM6mRO+371KPx9Buzf3YyLk6YQ+Ds8IKny5ecPMafzt7TsekRERESgA4VlasNsGwKVZWnx1a9bn2lOsxL7srTTBDKiezTZfKqqAmHZD1b1QZTVkJxfqsqiugjdNbSwrO5fs3355jQxsuZdMEOlxkLXYrMTQFlELIXOWJIPU1XSUO7fHcdLSyfRs3ALe/Ob52NII115H9demc0TfW+uV0AbaO/ekg3869fw2+Nhz0/NsEBpFhfeBs/+xOujZwHQ6zDteIHKsonrn4BPX4Afljbv+qTRAmFZ/0Q/rP0K5j0F7/+HU+L24LDBhv2wQ6MGRUREpIW1+7BMbZhtS2BmWVoNT3gC/zBnWUP/EyJNm1yTeeEvcGkveO0fwbBshbUr4/Cu5rTcB8XlNd9cKoRuilDihdyS2o8NFRjWX5cKsX5J0LXEfIMKYrvV+XYNkmTuv2vJXtIVlrVZWcU2fDZHvcKyQLXKpoOYJ+Lrvobdmw55G2lDbDbo1pcVtoEA9Eo49OFpHoh2wSrPMeYCq41T2q5NByHCW8wvPr0Kbj4BZl8J//o1CTcO4ba8p8DvZ77ybREREWlh7T8sU2VZmxIIy3rWVFm2H/D7iXrtHmZse5RkZxPvGV9SCBk7IHNntdBleDJYD5VKQZDUrGo4dqCO36pgWFaHCrF+idClJB2AdLcZKtYv6VC3aISkVLOu4j0Ky9qwbOtxV9c2TAgJyw5gdsSE4PwzCR/brcqiw1WW2W2mFXN1gmnbZOPy5l2YNIrfb6rK/7vyHAYsf8q8wjn6VOg7Agpy+NXCK7lmy4N8rLBMREREWli7D8sc1qlPM8vahEAbZtXh7g6bqSzblZFPz7fu4u5119M1uokTTo9VPpaTGawsC+ifCHFuc15zyw6v6tfoYF3DMiuIqvr1r0l8BPTzm8qyTZjKr7Hd67rCeupUUVm2N9/MVvsuXSF7m7HrR7h6KLcvuhioX1h2hNWWt3Iv+BWWhZfvv4C/nE/hB08HZwkeLiwD8z1fHags27RCvfVt2K482JsPfx32L7xDT4B7P4Z758G/V8Klf8TvcFJqj2DFXjiguYMiIiLSgtp9WGYLDPjX/8ptQmAwfKy74rKju8FoU9jDkvVmJ8xieyTJnQ4zAb6+EqywLDujWljTL6liTXl1bCnsyKpW3x0sMt/bJbsO/by0Pm2YAMOdJizLiOhGjAuOTG7AYuuiU0Vl2Zp9cMLTcM4r8Jp2YWtRO3LgZ6+aHXJzQjda2LMZtq+nd475htSnDXNsDzOTcHcepMcqLAsrqxfCV29QsvILwGwKEuM+9E3AVJZtjBtGqSMS8rPN40fapOXW/guxfQbieGgRHD3JXOBwwoxZ2J5Yx7JjbsTnhy93tN46RUREpONp92GZQ2FZmxKoLItywfsXwbgecPtxcLL1HHbdZjNx/6C7c41zzRol0UpasjPoWiWH65cIcdZmAmrDPLyqlWUHiuDPi+Dnb8Dzq2u/XX3DsiHdo9gT2YM9UT353fjDbwrQYFYbZteSvXyx3VSWAXy9s5k+ntTozQ3w7V5Yvgc+Cd0Bzwq3dkabXxSeeoRlkU44sZc5v8yrsCys/GhaKAM7YdalqgzMkP9yu4sfE46y7kdzy9qk0mJ2ffcdAMfWVDVss0GPgZxg/fx+pbBMREREWlD7D8usz1DtVG1DYGZZjMvMCZt7nvkneZz1j/K2rWZG1f6IZPokNPEHD6ksq1q01imqorJMbZiHV3VmWVYRvLzWnP/Lotpvl1GPmWUA3a+fRfrjO5l2+8388qh6L7PurDbM5OI9lS4O7NAqLePb9Irzy0O/FXtNcrYzug/xEeCs51+uiYEn26UKy8KG3x8MudYlmrAssLPp4QRab1fEjsZvt8O+7c2wQGm0D/7L9c+O5qZNf605LLOckAbj9n/Oxc9OxL9/T+0HioiIiDShdh+WBQb8ezWzrE0IhGXRrsqXD+lingB3tQa6F8amMLlvE3/whIqZZXZ/5QeEzRbShqmw7LCqfo027K84f6gqzsDMsvrsanl0Nzgype7HN0i/kRRf8hee6vObShf/lKXdUVuKzw+rQsKy0OAssHvl9uj+9ZpXFjCmhzldUNTHhCdRsVDSxBuISNPavxuy9oHdwdLIo4CKzRoOJyHSzMX854A/8t1juXDRH5pvndIwJUX45v4Nh9/HfndXRner/dBjUv387se7GJW5kJwn/9xyaxQREZEOrd2HZQ7thtmmFNQSlrkccPPYit0PRw1JJrKpW+48nSG1HxwxBooLePhUc/HjZ5pTDfivu8DXyGX9Bgndqcznr2hjDOXzQ4Y1oLk+YVmL6N6fyMv+j49TL6h0sc9v5mhJ89uSVflxsyULyrzWO1ZYtiVmYL3mlQX0TYDOUXDQFseKx4vghe0QEdXoNUszCuxi2Xso63PN96quYRnAEZ3gYEQX1ue1tV82AsCHT2DP2svuyDRWHflLEg/x4xjpsvHBhL8DEP/5U5C5q4UWKSIiIh1Zuw/L7ArL2pSikDbMqq4/Bq7rvw8AV+dmKCVyuuCZzfDwNxAdx8+OgK03wWn9zdWBmWVVWwylusAmCD2tGUIl3srX78qtfpuDRVDuAxvQuS57N+QehEt7wa0Twes97OFNIdDq2ctjqh0BdiosaxHfWZVko7uZML3cBztyMd/7vSaN3RozsEGVZTYbjLI2EVm5vw4T4qX1bVwKgG/QGLZkmYsGdKr7zQOtmKFVr9JGeMvhzdkA/Lv/HRyddvifya5jjmdx0gTsvnJ4d05zr1BERESk44RlGvDf+kq9UGZ1P1atLAuIvvQP8I+FMOXyFllT4PEB4LHCskq78EmNAm2YtQ3c3l1DWBYY7t852lQSHta+bZCxA3b+AI663KCR9m7h95Gf8Jcj9/HfqdAz3ly8o4bPRZred2bjU0alQt9Ec37zQSDvIPQeRlF0Z/ZEpdUtaK1BYCfVNfsavVRpCQW54HJzoOcYSrxmo4Ye8XW/eSAs67NoDvxmHCx4oXnWKfX39duwbzs5EZ15vcdlh5xXFnBiT/hf35sB8H/wOBTlN+8aRUREpMNr92FZYMC/wrLWVxDS3lhbWEbn7jDiROg+oEXWFCow9H+/RhkdVqCyrOrA7SOsyo+aKsvS88xp17p2RQWGcnftVd/lNcz9v8B91xQusy/iiM7QK8FcvF2VZS0iMKPs6JSKdrsf9gMJXeDRb/nHbzPw2+x0amD3ZCAs67TsFbj5BHhes4/atJsehbdyWTVkOgD9kyq/uHE4g62wzJGxHTYsgfXfNMMipUHefAiA53r+ihJHFMemHv4mgzvD2j5T2RIzAFt+Nnz8dPOuUURERDq8dh+W2QJtmBrw36q8vopqpChnHSuLmsOTt8MlPeHdR6td1dl6En6gsIXXFIYC38ueIZVl0S44vqc5vyuv+m0CFVppda0OybDCsuQWCsuSe5vT9G0Awd1YfzzQMh++I8svhY3W13lkCgy39uJYHVIFtr/I/DKvupNtXQ23wrKy3GxY+xX8uLxhdyQtxx3B2hzzi3lQPVowwVQnOu2wPO4Yc4G+323DgT2wdTU+h4vnel5Hj3joFnf4m9lscFJfO0/2+a254O1/6R87ERERaVbtPixzqA2zVfn9cOt8GPYf+GanuSz2UONJXroH3nsMigqaZ0HlpZC5E9K3Vrsq0N51QJVlhxWoLBsY8gTWZYc0KzyrqbIsMPsrrZbWzWpaurIsEJbt2wZUBDZf74Q/fgHvbGyZZXREC7ebuZI9PZAcCyOsYOv7feZ3CFT8XHZpYFjmiTAVa1tjBpoLdv7QuEVL8/FX/MFem2FOAz+PdeV2QP9EWJ0w2lyw5Xso1UDKVtcpFV7ewxvT3ycjsludqsoCTu4Nb3afwYrkk/FPvwv8CstERESk+bT/sMz6DDXgv3VsOgivbYDCMnhlvbksPqKWg4sL4Zm74JHrwFfePAvq3MOc7q++m1awDVOVZYcV2A0ztCXuiM6QZlUI7K6hsmynFaD1bKuVZSm9zakVpA7qZJ5wAzz7Pdw8v+ZdPqXxAkHkVKv7elgXU4GaWQhZfzgHrh5Gz82fADS4DRNgfBpsjBtm3tm7xfzOkbbn0Zvg1yPhyzdYm2kuGtal/ndzRGfYGdWHouhOUF4G29Y07TqlYaLjeDliCkCd5pUFHJcG3ohYzhv9KZtHXwaOpt4yW0RERKRCuw/LtBtm6wrsYgbwrTXAO662yrJAgBUZA9H1mORcH11qD8tSrFla+wtNuCe1C7Rhxrnh3Z/DSb3hgUnQ3fq21TTgf531pDcwvP2wWrmyzOWAswdVXF3ug692tMxSOpKcEvh8mzkf+HpHueBnR5jzvh+Ww/Z17PXGAg1vwwQY3wMORnQhK6KLqV7asaHhdybNZ9038NMqcor9pOebHXSHNCAsG9wZsNnY2sWqLtuoVsxWlbMf/H5yiit2vz2xZ91vHuOGsdaf8E+rF4dLG+H3w8b98FNWpSJRERGRsNNhwjKvqvWb1NLd8PASKPMe+rhtNQxHr7UNM8NKIpJ7VQyba2qByrLMmivLOkeBH9ikOVW1KimHEuv7HhsBR6bAM2ebgfjdrcqyrOLKGzrszjXVZg6bmUlVJ51SzYYPgYqv5hYalln/4f/9FHhqGpzR31y1bHfLLKUj+XSL2Sl3YKeKHQwBfjMG+jiy6Fy0B4AVrqEAJNd1g4gajEszuyr+EGPui21rG35n0jxKimDragDWJI0BTMAec6j2/VoMs1o3l8Yea85sWNIUK5SG8Pvh1gnw65GsWroOnx/6JVa8wFJXp/Qxp1+uy4I3H4b3H2/ypUrDFJXBy2vhzJdhyotw8nMw9ilTlb1xf2uvTkREpP7afVimmWVNL6MALnwdHloKr64/9LE7awjL4mprwwyEZV3q8VJzfQXCsgO7axwOPMh6sr4mo/mWEO7yQ0Kw2Cq7msZFmNlQULkV88PN5vTIlHo86f3re/DSLugzvMFrrZcuaSakLSmCbPMAcNjNk7MJVnHb1uyWWUpHEqgQObVf5ctTYuHOtHUA7IrqSa4znoTIhs8sA/PYPH9wRSumf/u6ht+ZNImMAnjvx5CNNH5YCt5y6JTK5/nm9/Ux9ZhrFeqoFPOC2acxx+NNSIG4pKZZtNTfuq9h+3rYvYnPrO/rhAYUDZ/W33xPE9d9DP/5Lbz0V/N4kVaVng9nvAR/+NRUkUc4zFt6PryxAc5+BT7Y1NqrFBERqZ92H5apDbPpLd9Tcf61w4Rl+2qY019rG2YgLOvajGFZUgrY7WZ+TU5mtavHWPNTFqndrlaBFsxYd8VMwFA9rEqBwIwyvx9esTKJ845o/vU1mDsCLr8HbnvetAKH6GO1joa2FUvj+fzwpfWzdlLv6tdPwFR+/Rhrwq0jOjW+6PSao+EnzzD2RnZnY25tyb20hLwSuOA1uOEjmPyC9WR69UJz5fAT+WaX+WYfl9aw+491m8fMV50n8fHde+DXDzXNwqX+3v8PAP6TpjM/3ezycmIDwrLkGBOyfZz8Mwqiu8D+3bD0g6ZcqdRTej7MfHYrp3z7IJcceIU7joelV8LqX8GCzk9yWeRyist8XPchPPCN/h8XEZHw0WHCMlWWNc5/VsDpL5p/ikJbFL9Lh701DHMPyKwhLEutbZv4zBYIy5wuGHQsDDuhxuHeJ1gfesWealeJJbATZm3ttIGwbFu2OV2baTZ6iHDAtEE136aa1hp0cvHtMOlSiIqtdHGfBHO6O8+0oUrT2HzQzCyLcsKIGnY7dO80YVmgEmxQ5+rH1FevBEi+4BrGnrKLi+P+ykHtfttq7vmqcqv+bQug5DsTluUfMYH1VuvW+AaGZQBHdwO/zc6Kvc3U2i+Hl7MfvnwNgI1jr2VPvvl7MLYew/1DXTAESh0RvNHzCnOBFcRJC/P5yHnvOXKvPJq57/Tlrg23ckfMAq4dBYlREJmbzoBnr+IvbxzLiqVDuHDnUzy+tJS7F2mWmYiIhId2H5YF2jBr6LiTOirzwn1fw/r9MGc5bK5SXfPR5tpvm2GFZeN7VFzWK6G2g1sgLAP452KYvQi69al21eDOZpj0gaKagz6pPNy/JoE5QausAc5f7zSnJ/Q8xE6oVT11O1zaC96Z0+B1NqUu0RDjMq+I76hh8wIxluwy82nm/1S341dam34clWI2VKjGmim2K3EonaLgsiObZp3XjLYxqBMcLIJ/Lm2a+5T62VcAr1uVyS/+zIRapUUl2DYsBmBe9ATADPbv3JhNHayg7eOfwO/zQ3b1imJpZh8/BWWlMHA0TxeazRbOGGA28miIU/qYvyVPpFxtLlj5sdndVlrO6oX4bjgGzyOXMTDrO7w2O8XDTiJ2/GkVxxTmwjGnQ3QcnQ9s5IHVV7Lo837snPc2//229ZYuIiJSV+0+LLOpDbPR1oc8t9iQWTGHbJwVgM1dV/OrhH4/ZFrFW6eE5FK9PbV8oFuehn98AUdPbuySGyzKBb2s9W3UkP8aBcOyWoKvo60B/oHdT5dYeymM7VHz8TXascGEp8210UNtCvPgu0/h67crXWyzVbRiBirmpLrfLTDzaa794PCbf0BFS/eobrUc0Gc49BjEbZcO55srzEDwpuB2wJ9MFsMLq/3BYFdazvOrocxnvvfH94S7TwKPN4f3U85nf49RPLzH9GzPaOTIwpN7m6A7aedyyi9MgVtObPzipe58vmDlV/Hp1/Huj+bii4c1/C4jnTBtIOyI6ceanqeafzbee6wJFit18t9b4daJ2Dd/S64znn8Ou4+9T6QTOfszOOG8iuN6DIR7PoSXdsM1/4BOqaQW7+KJlT+j85xf8P632a32KYiIiNRFuw/LNOC/8dJDKqx+PAi7rMqam46FaJcJlQLVQ6H2F5onQzbg0hFw7hEmMBnapZYP1DUNRkwwc8VagrfmZ/O9E8zpLlUQ1SjQhllbZVlgqPauPNiTV9HSWq+wbOcP5jSthYecbfkefj8JHr2p2lWBVkzNLatZfinssIJ0n9/smLs9G97+ofYXKwJhWa0D3K9/BJ76Ac/QkUQ6m3a9x31yB6s/78ZF2/7DVe9VhLrS/IrL4cU15vyVI83p0C5w4XFd+e1RzzPqyBXszLORGAk/a+SvgCiX2Txie3Q/XLkZ5ndLlnZwaTHffQrpWyE2gVe7/JzCMuibAMc2cNOGgKtGmv/vZne9wVzw8ZM1jlaQZtB9IADP9/wVEyduZuRv/kCPnrX9YwdEx8H5t8CzP8HP/4DPZmdC5jz+/FkZX25voTWLiIg0QIcJy1RZ1nCh7Yi5JbDfmvEzpIsJwADe3lhxzL4CeGcjbMk276fEmleCHzoVXjkPIpr4SW+9rZgP09PgjlNrvLq7NVNt9yFmsXVkh2vDjHXDEdZsqee+N8fHu2FIXedNlZXCHquPr+fgRq213gIfL3MnFOVXuioQlmlHzJqtr9Ld9txqOP0l+M3H8NR31Y/fl2/CNRumBa/F2ex4CtM5sXg5mYVw8Zvw5oZWWEcH9NYPpgW2R1zlXVBvGWsqjhw20/r8xFkNb9ULdfXRkB+RxIY4U6ZW+v2ixt+p1M3IU+DuDzhwyQPct8L0015+VOOLhvskmv8/vuh6OnsSBsHISVCQ3ejlSi3KzB9+vx/e7Xc1Z0/4lruGP8blE7vUfaMGdyRceR889DWvnvkcGa4uXPuBdh8XEZG2q/2HZdZnWK6ZZQ22v4YXa+Pc4ImA0/ub97/YZgLJojI49xW4aR5c+Lq5rnttA/1DbfoWnrwdFr/XVMuuXXQc7N8Fu36s8erABgR7FJbV6HBtmFCxq+hjK83pMd1r3jmzRrs2gs8L0fGQ1MIpSnwnSEw25wPVbZYBSeZ06S4NJ65J1Sc8H/8EBWXm/HOrq3/NVlhtuoO71DLLLiuj1urPJnHEsQBMLlvOz44wv79uW1DRPizNw++HJ63w9PKjwBn4vVBagmPzCv52ko/vroFFlx+i4rCehnSBa0fBkk4TAfjwlU/YfLBp7lsOw25nx6AzuLT4KgrLzN+GSxvZWhtw47FgszuYMPZ7vrnsVejURA8YqezDJ+DXR7Fr1wEuewdu/NjGqtiRTOoDNxxT/7uzDxnLlVefxvge5m/Ek4+9T85/7tIfVhERaXPafVgWGBpd2ozPudq7zBrCsn6J5pXhY1LNPJjMQliXAd/sNO13oQK7Ix7S6oXwyt9gwXNNsuZDSrUSvsydUFJ9K7zu1npVWVbZp1vMMPRAG+KhhvVPqPJK85j67Hq2cbk5HXB0y88sA+g11JxurlwOdXIfs2vjluyKwfRSYa0Vll1Swyyi7TnVf54O24L5l3PhZx5YPq/J1ljJQPMsz75zPbNPyOe0fqZt/MZ5ZodOaR6fbTW748a44OdDQ65Ys8g8877hGDyRpsW/Kf1uPAw87XQAjtn9Ede85ye/tGk/hlSWX1TOP5eaCtP1+yEhEh6cUo8XTg6jV4KpRCx1RHDbAvT9bGp+Pzx1Bzx8DezYwNx//I+F283Mx5vHwqNnVOw4X18RTvjvVBgXm8lfl07H8+Y9FP/9Cigva9rPQUREpBHafVgWaPkrUVjWYIGwLCW24rL+VpVNhNMMZwb4bBt8WcPssjrNqtpl9XH2GNTQZdadpzPEWFP891Tftk9tmNUVl8M1H8DsJaaFCiAlpvbjx/cwT4wCAhWIdbJxmTkddGy919kkjhhjTn+ovE1irBumDjDnX1nXwmsKA4HKslP6wtnWj/GRyRUzCkMDRp8fPrF+9MbWFKSWl8Hmb6G4AJJ7N8+CO3WDLmng82HfuJQHJkNavJlVeOv8um1Q0JGVlMO7G82GDnl1DBc3HYSbPzHnLxpWJXBf9oE57T+ySdcZYLfBcWdOxO+OpHvxTuw71/Pg4mb5UAIs+343RT/vife5P1NUXM4xqfDBxeZnrCn94TjTzrszFx5/ZxO8+kDTfoCOylsOs6+CufcBMHvALB7pfRtju8O8S+A3Yxo/UiMuAv55URfmjHwIL3YiP3sG7x/PgSJtRS4iIm1D+w/LrMqykvLm/1hLdtEuh5UGwrILhlRcNjqkGuSk3ub0822wyPr8Z00wbWs94uG0kJk0tWrJge42G/S2yl+2fF/t6kBYtjdPs+4CfjxQvZW52yHaayOccNcJ5mt59dHQs7YdUGvSfSAMHgtDxjdorY02eKw53bCk2lUXWJUwH25umd8p4aKwDH6yKg6HdYX7ToY/nQhPTIVjrTAstL1x5R5TgRrrNhV71fy4wlR9xiWZHdWay3BrZ8TVC4mPgDmng8sO87fADR+pfb82Xh9c/b6pwrt5Ppz4rJlLV3SIopDMArjsbcguhpEpcOu4kCv9flj6vjl/7BnNt/CIKGxHngTA5H3v8sz3sHpf8324juqVdfD9o7PpUryXk7M/5Z9nOnn1/DpWmddTXAQ8MBniy7K5/skR8L/bYL1S0EYpKYK/nAcfP4UXO7cN/x/PDP8TD0y2Mfe8ptuVGCA5Bi689Up+O+5tiu2ROFZ8iO8PkyFXfdIiItL62n1Y5g6EZc1YJeD3w91fws/fgEvfhvnVi5XCWmBm2YReMGOEqRo5P2TueiAs+y7dPGF22Mzg3QUzYNFlkBh1mA/g98PW1eZ8ryGHPrap9DvKnP60qtpVybGmCqHMV3MLakdUdXg7QGps9ctCXTAEvrnChGb1cv7N8M/FMP7set6wiQQqy3ash4KcSlcdk2oGj+eXwmLtnhi0PtMEy11jzJOfGDdcMdL8LI2yxs6FVpYFNgQ5rR8173L57QJzOvIUsDfjn6kRE8zpGjPw/agU0xoU4YB5P5kZZgrMq3tuNSy0XhjpEm2G9f95ERz/dO27ij6y3FTr9k2Ap6ZVabPc8r2p8nVHwtGTm3fxp/4Szr8F/7Fn4PPD7Z8pFG1Kr66Dv32QySU7/gPAETfcwVkDG96uVxfj0+DScQm8kzodgNxn7mm+D9be5WXB7afC4ncpsUdw7ag32TH+Sj77BVw4tHkmI/RLhMt/dRaXH/cp2a5E7BsW47v5BMjUH1kREWld7T4sa4nKstc3wBPfVrz/RjvbUS2wG2bXaLj7JPjXaRWz4MC0Zw4N2TX82O7gsVrw6jSbZO8W8w+ay11R8dXc+lmtPj9V36bPaa8Y8r81q2WW09Zt2F/9skNVloW1xGS49WmYswIiKyeCdhtM6WvOt7dQvDECLZjDulS/7ugUc7o+01SgFZbBu9beGufU1nX9nRWWHXVKk66zmhETYNAxMKpiZ9yT+8C/zzCh/xsb4A+fau50KK8P/mf92pw1AZZcCfeebKqG9hfBjLdhVXrl22QWwNy15vzdJ0NS1RdQFr5qTo89w2zA0pxOvACu+QdXnnsk8RFm1t6z1QuMpQEWbjc/LzdsvodobyH+AaOIHFvzrtNN7dZxsPLE31NucxC/6gP2L/2yRT5uu1NWQmnGLvKc8Vx67HyyRp7NU9Ogc3Tzftiju8HVl4zn4uO+ZG9kd+w71lP25iPN+0GlRn4/bD4IL64xm3X97FU4ey5MfdnMH/z5G3DPl/DBJtP+rL+PItKetf+wrJlmlu3Jg3u/gnWZZug5VFRYrdgT3n88yn3w6HKzw2VBKRRZQeOh/lm6bbwVMsXC7cfV8wMGBrr3PcoEZi1h4CjTblfLXKxBnczpjwdaZjltXaCybEhnczqxl6koaXI7N0JhGxgWN+Vys8GAw1HtqlOt+Wvzt6jqKGDZbnN6ZHL161LjzEwhr99sAPL2D5BbAr08cFzPGu6sKB82WG1UR09qtjUDpsXzkWVw8e2VLp7cFx4+1QRmr6yDZXuadxnhZMFWM9ctIRIuGmp+718yHD6dASf3Npvp3Div8hyzfy0zf4OPSjbzDCvx+eCLueb8iRe21KdBlxi443hz/h+LTdu9NNz6TLjuQ0gt2MplOx4FwHbl31pskxaHHe68eCAf9b8KgMyHbyWnSL+g6+uT7BTOPnI+54/7ksLBJ/L02U2/2UZtTukLt18ylEtO+Jone/+Giz33kFV9DyZpJpu/W8/8v97NR1fPYO8Nkxk1azizHunMy09F8fxzHtK+f531maZ6eMGijex48PfM+fP/uOaBJfx9YRnrM8P7uY+ISE0aOZ6z7WuuyrKb55s2rMdXmvc7R5knV6OfMK+ubzwAR3Ru2o/ZUl5cA3//xpz/4GJzGu0yrVW1mdgbvrvG7HBW752utq0xp4MasAd5Q/U7yrT61WJQJ/h0K6ytof2wo/H74Qersuz+SeZJ74jkZnoO9MBlZrD7H9+EsVOb4QM03rgeEOc2Lbrf7q08v68jKimHRTvM+cALBqFsNvMk6NnvYe4684o1wC9G1NKatXK+GfCf3Bu69W2mVR/etEHwzS54ea35nVivHV3bsaesqrLpwyAq5El0pBMePg3OeBF25MD/fWH+Jq7PNF8/gN8fV8PvjXVfQ/pWiI6HsWe1xKdgArrvv+Cib97m9ZSHWZFu5+4vTUWhGLtzYXOWmSs4tEst7dKWXbnwy3dNe/pT236H01dm2mmbO+yuwhMBo2+bReGvX2DwgWX846FXuOaWiw65c7MAyz7Ed3Af/0z4JQ8vBdz9GdMHHj/z0LteN4cTe8EDl/bi8nceJncfnDUX/ndGOUfs+hxGNXOLdkeSlwUr51NyxHF8mN2D51dDn2XLeHD1/9V4eKSvmOtGw0XHwL58sH26jAu23G+uXAOFn0ezMnE8z3SfQPzYUzhxyhi6xLX7egwR6QDaf1jWDJVlBTXMK7pmlHmlfVJf+GgzPL8a7jm56T5mS/o4pL3sJetJTmodOmMa/E/V5XfDGdc08MbNY0x3eHQFfLIFckrMP+Ed1a48yC01g88Hda6YA9jksjPNTph+v6nqam2fvwzfvA3XzobOFUmJ22Fa9d7ZaH5WOnJY5vebCtv8UtOOPbyGyjIwcw6f/d78PIEJGwObJVQzcDRc9lfTjtdCVSkU5cOS90yLnqPiz+Ilw0xY9tFmOFAInZq5FamtW5sBS3abirtfjKh+vSfCBGYXvm52zY1xwVc7TFXhqf3MbKlqhh0PD31l2vEjW+gLXFoMf/4ZtsJcHvz9mZy071Te3wQX76jY3bmj2nQQ7vrMfJ8DYlzm+zdjhNmcIfBjWVxuKulvng/7CuAE108cu+t9sDvgmn+0yvq79Uoh85zbiH79T/xi8W/59dwpPHpRUof+G14rvx/efBj/f2/Fh53Pxw+FhGO5/Egza9TVXH/rD2NUN3jjArjyPdiR7Wf1XddxxPYn4Lyb4aq/V/odLfWQscO0vH/zNv4Ni7H5fMw56mH+1f03AOR0Gs/yI6bTeegIuvfpjrtzCiSmmL/F5aUMT0iGwC7o9gHguAHvrk14f1hOdMFBTti/gBP2L4Dv/4+bVryC94QLmT7cVBO31J9yEZGm1u7/4ritFzaasrLsu5B5LG6HqTS57Ejz/qXDzROrDzbBXyY2oMqqlfn9prU04C1rEPfhhrk3is0Gyb2a8QMcQlEB7NkM/Y6sdPFxadAtFvbmw+TnzYYGV4xs/rkdbdEG6/EwIKkZgzKAFfPMA7DfUdCpDSRQb//L7Ih55Mkw9dpKV53az4Rl834yrVwd9R/BJ7+DZ6x5T386sfYh3qO6mSfaz682gco/Jh8igO7aEy65q1nWWyO/H64dYaqbYhPhmNOCVw1PNq2l3++D19bDr0a33LLaovutiuMzB9Q+s/CYVJg5BmYvgResF1u6x8Hfaxs/Z7PB0OPMW0uJjDaD/t/6J73n/4NLTzuV51bDnxbCR9Ob+fdcG/bhJhN8FZWDDeifZHYvzSyEN38wbz09pvL6QJEJT0utFyIHJMH95/TDNm01rPkS+taQpraQLpffRtHyt3gx7mK+yfJw/mvwzDTo3gy7cYatvCxy7rsSz4q3sAGvpV3Bzi5HMfskOG/wYW/d7AZ2gnd/Djd86Cdjo9Wm8cZsfD+uxH7XK2a2qBxeQS58/BQsfKXSDt82YGPsUPZ5Y0mOMa30Fw8bSNeYF+t2v4PHwuCxOACHzwfb11P03SIyF39B/MYv+KzTqeRtgvc3wcyMxzjDv4LUadOJO2ZijeMtRETaqjCLcuov2IbZhJVlgfk8Zw+CjdfDc+dUtCiM7WGeBGYVmyfT4WZ3nvnnOKCwzJy2y2HuP30P5yXCHyaBt3Ka6nLA/86CtHjzivm/V8Av3jbDrTua7/eZ0yE1DG9vUh8/ZU7HtdIumFWNnWZOP6v+z+PEXuZ3y44c84SxI8osgAesTub/OwHOGHDo4+8+CX66EVZdC1P6Nf/66sxmgzFnmvMfPVHt6kuGm9OnVplKmo7qg01mgLvLDreMO/SxNxwDVxxlfn9O7guvnV/Lrsh5rbiDys9mmgqo7xbw+8QldIoyLcJPr2q9JbWmeZvhho9MUHZcGnz9S7Oj9fKr4M0L4YLBFb/zPtliWtBLvWYExfmDTSVQahxmDuDpV7buJ+OOJOo/yzn9jtvoEuvgxwNwzqumCq4j8/vNHNYP3vmGjMtG4lnxFqU2F7OG/JNVF/2XBZe720RQFpAYBc/+zE729Hu59ug3yHPGYV+zkPKrh8NXb7b28toun/lHdV8+fLbFR/kTv4cNS/BhY3HSRO4a+m/Gn7SNa89ey6grruSrX8JvxpjdrBvEboc+w4g69zp6PvAqCW/t5dXLPFw63FSlTtn4XwateIq4P04i5/wepD8wE/+GZRpwJiJhweb3t8/fVrm5uXg8Hj7dkMMvP46nlwcWXd40933RG6YN856T4NIaXjydvRj+ucw8qbjjePjZEfD5NuidYHb8acs+/gmued/80cwoqLj8D8fBr5ujquLBKyBnP1x0Oww5zDOwplZeBhd1g9wDcM9HlSpKAgrLTPvYPxabjQ+eOwcmtFIRXGs55xVTTfnAJLN1fLPYvh6uHmqevD6/DbpUnQLeCg7sgUt7mSD1se9MxVuIGz8yuzqeP9g8udyVZwaeN/gfzjDz10VmV8SRKfDWhU1QXef1wt8ugZMuNrOr7C34Ws62dXDNMPMxn94M3foEryoph4nPwp58s3lJR6wu25EDZ75k2rGvHw23NUUR2NY1cNNYOPsGuOK+lv1+Bzx4BXz8NAw9jleu/JLbPrUR44LPfwHJzVlN3cZ8ugWu/QDKfKaq6IFJNVfFF5aZttoDRRDlNFWXvRPA9tbD0P9oGHFiSy/9sPbkwXWvZVO8ezubEo7kD8fBlSNrr4INV3klsCXLVAFmFJgXPQvKTIt8RgGkF8C2bLjm299z7ZYHsONnR3RfXvvZK0w5fTTDu7b2Z3Boi7bDP1//gbu/uZDBeaZktWzCdFw3zYG4xFZeXRtQVMCBz98jf8GrlBzcz4wTFpGeb666eeMfOejuwofdzicnphtHJsPlR8Fp/Zq/+yW/xM+SjxZRuuBlxm19jcSyg8Hrcjv1w33GFUTOuKN5F9FGFJebcQ4Hi8zv0ANF5uez3Ae2/Gwc+QdwFhzEVXAQZ8FB3N4i3A4bjogI9h4znWiXmROa+tPnxJdlE5/cBU/XzjgTOkNcUuv8DRUJY4GsKCcnh/j42kvP230bZmfr1ezMQvMiRmOe0Pn9pi0xMK+sxvkrwE1jYFuOqSz78yLzFnDFUfB/J5oS6INFkBTVdlq4yrwVw5sn9DIVMxuswe7jmiO7yNoHC543YcRlf22GD3AYTpd5Yv7OHFjwXI1hWbTLhIR78uC51fDmBvO1KSg99IYH7cWmg7DKajtu1lk+b8w2p2PPahtBGZhW0BMvMLPL3pgNtz1X6epfjDBh2esbzBuYnR7fvcgMxW7P9hWYlkowLXdN8jts4Svm7dtP4IXtENWCaUXvoTBqitlc4PlZcNuzwasinPDbsfC7Baa18MReLVBl2YaUek0wnFtqgtHfjm2CO/WWw8PXQEkh7Pmp9f7Jv+yvZifOdV9zwdbHeTnlV3yXDn/8Av5zZtv529ycPtsKv/rQBGXTBtYelIH5e1itKvTdf8N/fmu+h//+ttpIg9aWWryLN7+eQsH+/Zw/egF3fzmC+T/B3ydB3zDPWLZnw8NLzd/oLdl1u83+mB7Y8bPx6MvodPM/uaWrpzmX2GRO7AVDf30Es/ovZ9C8v/Drn/5G4eKPmD8Jzhp16A0o2quMfVlkfDEP5+K36L3xfTp5i7A2cseVsQV7TF8GJMGun/2FI5PhqRTTQt2SbeaxETYmnTMB/9kTWLP7X7z1/ny6LHuZU/a+TfyBn/jo01V83NW09p/QEyJ3rjV/j9vBL99SL/z5Cz+rN+0n6sA2OudupUfRNtIKtwF+7hr+WPDYd7+azJE5K2q8nzxnHMPypwfff37pfRy5/5NKx3htdgojkiiK6cIbM9fQM8lBLw/02becGEc5pPQxrcvt4Osq0tLafWXZvgM5HPO8SQtXXwueyIbf59OrYNZCc/7YVHjtgtqP9fvNLJ+/f23aGpKiTDgGZnh8QZkJo4Z2gdvGmzAqwgn7C80/r2keM/vF2YLPIQKfn9sBL50LRWVw1Xtmvc+c3QyvQD3zf/DS3XDEGPjXksMf3xx+XAk3jDYDY/+3Abr3r/GwVelw9ivmfC8PbM8xodmfJ5gnEF/ugMRIsytouM2pC/D7TZvV1mxTMbDxAMxZZiqmJvc1banNIi8LLu8PeQfNoO+WnF10OBuXw43HmvOzvzTDyEPc+5XZETfWbV4hBBOI/2lCyy6zpd3+Kby01lTKvnlBE/z/lbPfVHZl7TMBRkvOLAsIfK9tNnjgcxhR8U30++Gyd8zPR2IkXHeMGVo8uHP4/rzX1d1fwhPfmg1cPpoOPZpi7tN/b4XXH4QYDzy+2sypay1vPmzCnohoNszewpkfJeP1wy+PMkPOW/JvcEt78wf43SemsuG0fjDn9HoMdfd64bk/wcv3mPcv+T+47C/NttYGK8qHWybA5m8pjYznV0e/waeJk3DazQsevx4dftXAfr/5P/HOz81c1YCuMZASA11izO+pBAo4dsMLODqlUDrmbLrHwRGJXiK2LDczp8LUF9vg5deX4crcwnupF9ElGn45wsf0bY+SePrFEN/psPcRLsq8ZjzKtmzzIvyObPgpC45ddC/XrvsjTn/FjJlt0f34duDPKTv+QnofPYJhXW1t8kXdnBJ4b3UBO+a9y3Jvb75NNF0lI4rW895nQylMTMM2+jSixp0GI08xfyfauvxsyNxFbuowVuyBpbvh+GcvYOSuecR686sdXuiM5ZqrcomNsOF2wPVvnkrvPd9QFJlIcVQSxVFJlDmj8Pn8FDui+ffpr1NUZp47XrTk9wzeu4i4ov0klu7HU54dvN8cp4cRp1a8/+yy05mYOQ+AUmcUuUl9KU0ZiL3nIOL6DCT69F9gc2qGnHRMda0sa/Nh2aOPPsoDDzzA3r17GTp0KA8//DAnnHDCYW8X+gWYMDeeg0Xw6Bnm1YuGWL4Hpr9pXik4rZ/Z6bIuw95zSyA93wzKfe9HMzy3vIa5V4mRMCIZluyqmK8WHwHHp5kA5thU80/RjwfNTmTHp1ntD414kro713ysknL4Nt20j+4vgj9PhMub+8XhPT+ZJ8elxXDXa3Di+c38AQ/hzjNg+UcwZir85d0av6h+P/zs1cqbO9RkZAqc0scc19tjnlSHw6YAZV7zj/cr66pf1yMOXjm/iZ4k1yY7Exa/2/qzbmoy+yqY96QZWP3od9WqYDIKzO6Oy/fAjLdN1eifJkC/RPMzmmZ93dLzTagWF2a7shWVwYebzT/sPeNNUDzbyrbnntcEVaelJTDrbFjxMfQaAv9eCe5GvKrRGA9dDR/9z1QVzlleaaOJnBK45E1YEzKjLjHStGVefmT7rGx46ruKyuj/TjUbWzSK328q916wQpU7X4EJFzbyThvJ54O/nGeqSE+ezstr4Q+fmqsGJMFNx8Lp/VtvZ8DmkFEA938Nr1kVsWcPggcn1+Nz3LHBVAau/cq8P/0uE5S11aqF/GyYdQ6sXojfZuOT4Tcys9vdFDjjcDtg6gCYNsgE4BFt+Oc48ILW7CUVs0T7J5mZkcO7Wrv1esth/WJTLf/FXBMWdh8A/1vfrnaRLC43OxU/8a352zQx4yOeXX4GJY5INg+7kLLjL6DHxMl0DoNtUIvLTav7tmzz9zVwuvdAEfG7VzMiaxljDi7ksX6/Z3XCMQCcuedVHv3u52zzDOGngWdhn3ABI084moSoNvozWAO/3zz3+OBH8z/G0T++yoPfX06Uryh4jM/mIKfnKBzDxhM37SpsfZprFkgdbV8P29bi372Z0p2bKd25CeeeH4nKz6DAFcewKTn4MN+D/644h1P3vQNAeWIqpPTGkdIbW0ofSOkNU35ZsdmB11vvjQ+8PvOcbV92GVmZB8ndl0ludh7LE8YFH0N3Lr6McQc+p1vxLuxUfrqf40zg+LMO0jvBRq8EuGzxLXQq3os/tT+u7v2I7d0PT5/+ODqpIk3ap3YRlr3yyivMmDGDRx99lOOOO47HH3+c//3vf6xfv56ePQ/9SnToF+DvK+J5YY0JmS4/Em441lR61WRPntmu2oYJxAJDrH88YK6f3BeemNrw3xtrM0xolhxj2tqeWgULtpg20YC0eMgrrTxovybdYk31WV6p+WPbPc78c58YBQmR5hWI3bmmL97vh125ZuZIvyTzh3nh9ur32TcB5l3SzP8wZuyEO041/3AfORHu/6x1fxFvWQ03HgNlpXDxHfDLe2o8bEcO/O1r86T4/MGmougL62s4sJN57ASqiwI6RZnqwZ25pgplSj84wnrR0+s3VQs2YHOWue24HhW7cJZ4ze0TIk1IW1hmnpw35EuVW2JaajMLzGMts9Cczy81a/h2r6kgs9tMMPv9PvMq9YwRMH1YM7Wc7t4Mqf3a/h/hvCy4+QS48dHDzuS5eT68saHyZZ4I83XNsn6e+yWalpIRyebntV+iqU5sC/x+yCg0AVlGgfld9fZG8/ip6oZj4HfjG/kB922Hf/wSvv8cIqLgwS9h4KhG3mkjFObBb8bCgNFw8/9Mq3aIknJ4cY35uV+5t+LnPTXW/Gz3TrDePOZnxmEzAWlbfgIeUFBqKhe2ZpmWruW7YdEOc91Nxx5+qP9h7fkJ5lxvQlGAK/8GP/99I++0iVSZ0fDV/KXcunEwe33mn6eESDi5t/k9nxZvBtl3ijJ/a+Pcbf9XWODn+ru9MH8LvP+j+ftiA64/xnxv6zzD66k74NW/m5AxKhZu+DdM/kVzLr9plJaYx9+8JwEoi07k5aG/5/+6VjwGI51wVDIM6GRGeCRFmQCqc7T5fneONi9ituS8M6/PjEP4Yrtp8w+Mxohymv9nfz3a6phY9DosetW0sednV9xBaj+YdgOcdR242mCZUSOVec04hA3zF3D2V79neM63wevynHF82/Ukdvc8nt1jfkH3nskMSDI/x43pMqkvv990lmzPMf9HBk4D5/dZ84FTinZx7u7n6Zf/A0Nzv2NA/vpKlWNvjbuHdZPuoLcHhsUXcIQ9nciebWm3nIbz+c3/nZ9sKCR3+SL6bJ7HhMx59C+o2CntquMWkDfsFPomwNh9nzB06wc4+g7HldafiNTexKR2JyrCWe/fx36/aUMvKYfCcsgpNs+/Am9ZxeayrGK46JWzOHLb+zXez76IbkyasI7EzomM6Q6THBs4OhW69O3Tai8A5pZYj7f9pRzctp2SXT/h2PMjMRk/Ulhm40/DHgke++kXR1T6egcUOmP4qdMo/vazhXgizf+0R2//gCi3HVuX7tg7dcMXl4Tb5cBlN88p3A5z6nKA2w5Oh5nj7bIuc4W877S33b+hPr/5HVPuM4+RSuet98u8UOozz9PKvOY08BY4psQ6X1pecVsb5vO2Yd7stoqvg91W+Xq7dZDdVvE1c4Z8PZ0hX8vA177q9REhX3e303xf3I723x1xKO0iLBszZgxHH300jz1W0dc9ePBgzjnnHO67775D3jb0C+CMiueOz+CtH8x1sW4TSgy0/mjGus2Dv7DctJ39VMMGXQ6babt7+NSm/yPr9Zl/hDYfhNGpcHRKxR+OL7bBvJ/MmlLjzLyB/FKzq1NZoELN78dmvWIQPLW+rX6bDZ+t4tUKl680eL0Nv/XD5GdkCgzqYuOKYyNJDrQkFFuD3vBX7FoTOLXbK88UKsgFv6/KcdZ5m71iAOuen+D6UVCQA517mPbLzt2b5gvZGB/8F/55Lfz+BTjlEnNZxk7zmyoq1vyhc0VU+42+I8eElUM6m3947v/GBJTj08zucRsPNH5pNoJfSRIj/Izpbtp0E9x+9hXCyt1+duWZX3ppHhs9PHYSIsFh83Mwv5wt2fDjfj8+f8XjAsBrc+C1m2fxNr+Pzo5iHpgMJ/UK/ZVgnXc4K/7Y+3zm1erQ66Hie+90Q2R0xWV5Wea43ANmaP6ODWY21JL34Df/gdOvavwXqblVfdXv1fvBHQV9j4SkFIjvDC43pbh4/HsnC3c6yCkxrxCXWv/rOmwmIK2J2wGRDvPErJfH/EHLKzHHx7lNmGbHT3yEeYIe7/YT5TS3K/LZKSozj8NYh5fusX5SY/3Eus3HLvH6yS0xj8tSu5su0eZ+8/JLySnykVPi52CReYVy60E/+60XdYsdFSWRfaOLODbFy548c9uzB/q5cEjIj0N0yHa5RQXgtbbRDf3z4veZn/tufc37pSVwcTfz+IiIhr+8ByNPbvC3qMnkHoTYhIoKwtWLYMNi6DfSVJoldIHIGMptTt7e5OAfS53sLaj9Pz0b5nd3mgdirQG9kf/f3p2HR1HlewP/VlcvWUg6CyYhbAZ1QExATFCRRceFUUQeda7KFpir1ytc1sGLMKO8Ot6LgLw6zsiIL3Pn6qOOF+7MoKKjzMQRI8hqIILsgyFhCyEh6SSddHqp8/5xqpdKusPWWef7eZ4m6aqTprrPr6pP/eqcU2Z5shtjlt8/qfqJeYJFwO0DXF4hG1deAY8GePXASYxVEGtV9QaagOpzw24DYswCJsXfwJK/x1hVxMVaoQnA4RKoczhR6xJwNCH4s0ngdB3wfa0ZpU3BsWiJnhooQl4fnzNc4Ilhwe8WmC3GYTGOSkDTg9xf3431wPkzsqx/uNexb4GZN8rj6KzXgXFPXnFVtQlnLTB9AERjPY5dex8+sozGt7bBqLSlo8aSgirbVcF9QwhYTQJJcSakxMg6TNGTaKmxsq5VRTZUTYr8XTW1/GnSy6hK8HdAnqhVNcoTntBGsv9vfUJeRHG65cUxp0c+r3fry/V1lQ3y91DDMoBnRwHDe0P2RnI5ZU9vl1PupzXngKpT8jv73ieCN73435XAfz0D3PYgMOOXsodEV1JUIJNmp44CY3+CPVPfwh8PAF8edeGB717DybirUWHrhWprKpxqAhrM8XCbbGgyxcBrskBV9H3VKvffGIs8dseYjfu2Td+/Y/STktATGhMEzIoGVREwCx9M0KAKHzxuL077EnC2UUW5E6g/fQru8hNQXXVI9NYg2V2FdE8FRsWdQg5KYf0//wvE6w18f69YQLa3bnkAuPdxIGdM5z0TjbIqp8DuL7YhZstaXH/oT+jZGLz96Zg7jqI0Xk6z8eiJ/8atNV+jJjYddbFpqItPR1NsMjRbPDRbPM6l5cBksUBRAJvHCbPwQVPNUEwmCEWFAgGrtxEW+KAKL8zCC3jdgNcNxeOGw5aKk5ZecLgAX201hh3/GDFNNbB7qpHkOY8kz3lc1VSOdNdpvN/vX/FW1jwkWoEf+vbg1xtuMrwnLfEqKD/IhZIzWt6hOyu7XT/TjlLVAGw9CRz4rhTKga+RWfY1Xhq4HE6zbGv87OAzmPH9SsPfeBUV5TF9UBnTCz/LexdnEq+F2QTceH4rBjr2otFqh8uagHolDvVKLOoRgzrE4pg1C02q7IFo8zXCpjXJ9rGiQsAETTFBgwlCUTDn6H9gTGUBjsddi9L4a1GTfA3UfgORet0PMKhfAoakdZ2bwzR69B6Nem/GHkUbEHPmEOIrjyGl5hh61R5DZmMZVGjYnzgU40YXB/72b19ej2udhwyv5zAnodqaiiMJN+DJvI8Cy39S8joSvA40qPFoMMejUY2HU+2BRjUOTnMC9iTfGkjq9HGVIUbxAWYLTKoKs2qCoqpQzSoU1QxfTAJUk2xqmDQPNAH4hAIBBRoUaEL/CVlGCHmWogn5EPpyTV+nhTxvkQzzRW6zdyf+toU/mWYNSaoZlunJtdD1/vZL4AH5dWNq5aGElFX1RKkJwfX++gqtH38dtVavPk3WnSbkT58GeEVwua/Z714NcNXX4qOfdOFkmdvtRlxcHP7whz/goYceCiyfN28eiouLUVhYaCjf1NSEpqZg94fa2lr07ds38AEIIa+Sr/ga2H+u9f/bpsqTm5IaeSIzNQf4t7x2vBKlacA4KwKJCCEgEJLouGU8XM9/jK/LZI+kJ5bEwuwN3w3t7/1+iD/98xfwaLLn2eQXUmFrOB+2LAbeDLy+I/h8Sj/g3InwZa/OBtbsCz5/4nrgxKHwZTOygHe+D7wXzMqTJ6LPrgueOHcGx4qNdzx8aZIcxhAqtNH5mTd4Qv3SJHlVN4TQ/xEAvv5VDbafT8AXJcC/fvUkHjj+dkhBARXBq4caTIbkp6Z/WQMyBswhZZvzISQ5KgQsrZTVoGDjzEKc6Dca2b7jGPlcVsSyGD8TmPuG/L3mHPBoK7fOumc6sFB/f64GYEIrE8Lcnd9i4vxOr+oMMLWfPMEMZ8wjwHMyFtxuHywTjMNABABFM9Y3IOvaX+++kAS3KnyIdKojLrHsH/tMx78PfRsA8MetozC8+uuwZevMibjnxw7kZQKPDgZGrx4LZXdB2LIwqcDGkM/ihYeArR9GLvupO7jfvPYUcOoIMPdNoO/ACFvewZY8AOwIfyUZAFwfufDn4zYcrgLuXDcVw4+sNQ52EAIq5JWN0H3bPyRCgxLYvyEEzAgzTl93qWUfGbEZ36SMhCI0HP808hCPz9PG44nhHyMlFshKAta9HQtLhO8UDP0hsPKL4PMfp8r5BsPJGQO8EvJd/cdX5HD3zlrXgOxpvPSxiN9nHwx5BisHr8D5RuAqxzFs/vJaY71AXnwwQUDABJ//2A1AFXI/8SF4KT1YVjHsy+bLKPuba36GlYNeAgD804m3sWJf8EKE/wIZIGNPPPcHKP7pD754X96JNpJn3gXunip/rzkn2wXX3RS5fGfn88lh/8lpgTkytUO7YJp7c8Q/WXX9i1g5YAkAYFDtXny2+UYAgICin6YFCf1o7qch2GXAJHxQEbnZ7YF60WWxujh4Q4WdnwGHdgB5P5JtuUsc0tXtaBqc+79Bza6v4Dn6Ld677x0cOa/g7+eBxYUTMeHMuoh/OuSeKjisKQCA5XufxKQT/3Vp/zVgaIe1dpwWiiK/F6G38YUGQAFmvgaMelheoPkHSXa2xu2TPSz3V8iRGj32/RW9D29E2rn9SKsvQa+GUti04NCOEXeW4nSsHIH084ML8dT3/zfia989Zj+OJgwGADx9eAnm/v0/I5b9ZN43iBuci7524OqNy2F5+2fB+gnUk/5z5SYgR5826KNVwOr54V9UUYD/+ETuuwCw8b/lxfsPHMELzx3ApwGVDjfOHz+OWocTpzKGweGSF2/u+p+JSK48jMTak0hwVRr+7ljyUPzLuOJAD6p1fx6Iq+uPhP0/SuMGYMwPjwWe/3nzTciu3RO2bIUtA8PvPhN4/qetI5FXvTVs2VpzInJ+5Ag8f2fHjzCq8vOwZT0mCwbeF2zv/L9vHsbdFRsMZUKP50PGOSHMVlhMwLKiabj3xP+EfV0owJx/PgdvXBKsKjB500zcuk8eSz4b+zq+yZ0RSAr5k3ihSaBwy2RyUO4PXj3x07y3m1fvxeZfF1iuBXu8kaS5anFycRe+G2ZlZSV8Ph/S09MNy9PT01Fe3nLiqGXLluEXv/hFxNdT9J5ho/vJuYUOVgJHKuXB1+2T526qIofMzcwDMnrIoOyw24trxmhuvhkxZuCuAcBdANBKF8prk4FFofOld3T7yf+lkJze+W5zHJooA+Sd2kwmmbz0i5RbFpqxHIJ1pkDG3ehB+rC1ch9QEiHRAgROrEOfqyJyY8tYVgROyC7EBIFx1whgCIALzMUWFXEJQEovIK2/PEEZ+ZCcB6wrmrIEOLgdOHkYcJyTw/f8QuaFsaq44L7cvL4BGIZetEa5xLL9e/gwoo/s4ZCyB0CYXrSA7DWxvS2mj4uJk71W/D1NZ73e+YcG5f1IDhEt2Sfruu684TgQYzXjx9frTzZrwOHI9RGurk0QMF1kHV5q2VizQIIVSLrARzw8E/j2KTncEABwuflr/8mCNRZI7dWy1/A/PX2ZL9yOBgyR8zt9v1cmVEr2ysRZbRVQV4WHBqt46HFZ1HXcB3wZuV4UaDCFOXaboaF5DkSBgCnMsftSyo7oLfCLO4B4CzDwGwHz3sixooS+qDkkQGxxsreS/Sp5vPbPr+OXdJV8dGWqCox6yLDIpKry4k35caCmAqirksd1j7wIO/tWFU8+Iodi1R/UYNrs//xatgnkZxtcroYvFpYFvshl0/sDN42VCZSr+hrmVMTN98kHSSYT4nNuRnyOTICG3jKmcWA+qg/nANUVQM1ZqI6zUBocMLmcMDXVY8nYeHhMshpuLncDEa4Z+2kmFT7VCpPmg+pzy14S4Y7Td0ySdZiQDOz7CtjxZ5kga3HhTcgpSjrDqItOwqrK87Mb/IeeEWMBjA2sFz4NDWfPoPF0KbTzZ/H+sAx4VZnw6bFpMGqSH4SpwQFTYy1UjwuqpxEmTyNMHhfWTbTB0ld2lLC+owF/j7wd43+gAP7rykqzETet9T3RtBZtQQNDL/xwMdH+VBOQnmxFevIPWq68JaQjgc8re+TXVQF153ENFGwKnVrOOhmoPAW46gGXE6LRCeFyAk0NyEztg6Ing0mdtKMx0JriZS9NzQcl5PszMVbFG+PkubkC4JoDImIbNtai4J0Hg0MYs0s0qJXhz6NMig8bHgsOFe19VoP5bOS6OvhvAPwzdCzzAWUR6koAq+8H4O9peNgHfCvLjr9Ww/jbI/4XbUqIYOLMo+lDRH0hw0ibDSkNO8w0pOddoNdXmEdojzCfFuwtFiijNXsugr3TQnughT4PHbIaOlzVrPfU9/fSN5vkKXzo8kAvfn15UwPw6OILf2adtmfZ6dOn0bt3b2zduhUjRgQnS1m6dCneffddHDpkvOp7oZ5lXYoQwPmQ7EXoVSVFkQ1b/8kmIIfBGMqFXOVQzcYhUs5gph0hVztlJJqMVzFcIROpKYrx9RXFeJLr9RjLNn/9zpYYu1hCyPfmdslHaCs2KS34/upr9PUhfxcqNDlYVw24gxOYwtNknGPEniYb84oCNNQCUIL14vXoyyCX23sG51VqqJNfxjZ9Qj7NFzJcEvLkx2yRf9eonwSk9gasNnnEamoIvi5gjA2TGqxvIeT8bn7N49Mfd/6y/iRid77S7fXIh89rHKLcfF/2qzknE6wWK5CQElxeXSE/p9Bl/uSM2WK8y1f1WflZ90gKLmuolZ+3apGxAcgy1WcBCCApPXjsaHTqV7FDhNZl6DBrtytYj83rGzDOx+H1BOO/+RXX7jDBtM8nh9z4vPLRIyn4/uqqjccBQG9I6uOxk9JkfCiKPBa7m+Rn5/+sNQ2orw6WVVUA+nGgqaHlEOdGPUlrT5OfrRJS1qQG928hjNtl6Kmg6C2KkPnZvJ6W3yehf9dVj+dXyn88C52Uub5a1nHoMb+hTg5njIkF4hKDZf3f1YkpwQSVyynL22KCw1s1TSZsALm/WvTeqa4GWb/WmOB+L4S+f0Mmtvz7t6sBcNaEbHyzfbFHUnC/9Xnl9lm6wARs7c2/vysmuS8Bcv+orQrWudMBNDUi0D6I6RFsd2n6iZTeewiN9XoCTm/lxyUAPVLk/isA1J+PXAe2OOPxntqev/41XzDh4fXIZapZtqv8xwOnfuxtcVqlP09KC34HOmtl8iCSQHuN2pWmyeNhaH1DP+4LTR6j/XXY6AzWYbiEWWJqsN3cWB/Sdg8jISV4PG50Ag0OIDnjH/e7NpS/HjQteAwG5Gfq8+ptU38XLBGsg+SQETC15wMXPloSxgsPtecBTyuThqf0atbma4xcNrQO62uC51lxdiC2i92GuRvq8nOWXeowzOYu9gMgIiIiIiIiIqLu72JzRZ02ZW21WpGbm4uCAuM8OQUFBbjttiu9BRsREREREREREVFLnXpMzIIFC5Cfn4+8vDyMGDECa9asQVlZGWbMmNHRm0ZERERERERERN1Qp06WPfbYY6iqqsKLL76IM2fOIDs7G59++in69+/f0ZtGRERERERERETdUKeds+xKcc4yIiIiIiIiIiLy6/JzlhEREREREREREbU3JsuIiIiIiIiIiIh0TJYRERERERERERHpmCwjIiIiIiIiIiLSMVlGRERERERERESkY7KMiIiIiIiIiIhIZ+7oDWgrQggA8ragRERERERERET0j82fI/LnjCLptsmyqqoqAEDfvn07eEuIiIiIiIiIiKizqKurg91uj7i+2ybLUlJSAABlZWWtfgBEV6q2thZ9+/bFiRMnkJiY2NGbQ90YY43aC2ON2gtjjdoLY43aC2ON2gtj7fIIIVBXV4fMzMxWy3XbZJnJJKdjs9vtDBxqF4mJiYw1aheMNWovjDVqL4w1ai+MNWovjDVqL4y1S3cxHao4wT8REREREREREZGOyTIiIiIiIiIiIiJdt02W2Ww2PP/887DZbB29KdTNMdaovTDWqL0w1qi9MNaovTDWqL0w1qi9MNbaliIudL9MIiIiIiIiIiKifxDdtmcZERERERERERHRpWKyjIiIiIiIiIiISMdkGRERERERERERkY7JMiIiIiIiIiIiIh2TZURERERERERERLpumyx74403kJWVhZiYGOTm5mLz5s0dvUnUhSxbtgzDhw9HQkIC0tLS8OCDD+Lw4cOGMkIIvPDCC8jMzERsbCzuuOMO7N+/31CmqakJc+bMQc+ePREfH48JEybg5MmT7flWqItZtmwZFEXB/PnzA8sYaxQtp06dwtSpU5Gamoq4uDjceOONKCoqCqxnrFE0eL1ePPfcc8jKykJsbCwGDBiAF198EZqmBcow1uhyfPXVV3jggQeQmZkJRVHw4YcfGtZHK66qq6uRn58Pu90Ou92O/Px81NTUtPG7o86ktVjzeDxYtGgRcnJyEB8fj8zMTEybNg2nT582vAZjjS7GhY5roZ566ikoioLXXnvNsJyx1ja6ZbJs3bp1mD9/Pp599lns2bMHo0ePxn333YeysrKO3jTqIgoLCzFr1ixs374dBQUF8Hq9GDt2LJxOZ6DMyy+/jFdffRWrVq3Crl27kJGRgXvuuQd1dXWBMvPnz8cHH3yAtWvXYsuWLaivr8f48ePh8/k64m1RJ7dr1y6sWbMGQ4YMMSxnrFE0VFdXY+TIkbBYLPjss89w4MABvPLKK0hKSgqUYaxRNKxYsQJvvvkmVq1ahYMHD+Lll1/GypUr8frrrwfKMNbocjidTgwdOhSrVq0Kuz5acTV58mQUFxdj48aN2LhxI4qLi5Gfn9/m7486j9ZiraGhAbt378aSJUuwe/durF+/HkeOHMGECRMM5RhrdDEudFzz+/DDD7Fjxw5kZma2WMdYayOiG7r55pvFjBkzDMsGDRokFi9e3EFbRF1dRUWFACAKCwuFEEJomiYyMjLE8uXLA2VcLpew2+3izTffFEIIUVNTIywWi1i7dm2gzKlTp4TJZBIbN25s3zdAnV5dXZ247rrrREFBgbj99tvFvHnzhBCMNYqeRYsWiVGjRkVcz1ijaLn//vvF448/blj28MMPi6lTpwohGGsUHQDEBx98EHgerbg6cOCAACC2b98eKLNt2zYBQBw6dKiN3xV1Rs1jLZydO3cKAKK0tFQIwVijyxMp1k6ePCl69+4tvvvuO9G/f3/xy1/+MrCOsdZ2ul3PMrfbjaKiIowdO9awfOzYsdi6dWsHbRV1dQ6HAwCQkpICACgpKUF5ebkhzmw2G26//fZAnBUVFcHj8RjKZGZmIjs7m7FILcyaNQv3338/7r77bsNyxhpFy4YNG5CXl4dHHnkEaWlpGDZsGH77298G1jPWKFpGjRqFv/3tbzhy5AgA4Ntvv8WWLVswbtw4AIw1ahvRiqtt27bBbrfjlltuCZS59dZbYbfbGXsUkcPhgKIogd7ajDWKFk3TkJ+fj4ULF+KGG25osZ6x1nbMHb0B0VZZWQmfz4f09HTD8vT0dJSXl3fQVlFXJoTAggULMGrUKGRnZwNAIJbCxVlpaWmgjNVqRXJycosyjEUKtXbtWuzevRu7du1qsY6xRtHy/fffY/Xq1ViwYAF+/vOfY+fOnZg7dy5sNhumTZvGWKOoWbRoERwOBwYNGgRVVeHz+bB06VJMmjQJAI9r1DaiFVfl5eVIS0tr8fppaWmMPQrL5XJh8eLFmDx5MhITEwEw1ih6VqxYAbPZjLlz54Zdz1hrO90uWeanKIrhuRCixTKiizF79mzs3bsXW7ZsabHucuKMsUihTpw4gXnz5uGvf/0rYmJiIpZjrNGV0jQNeXl5eOmllwAAw4YNw/79+7F69WpMmzYtUI6xRldq3bp1eO+99/D+++/jhhtuQHFxMebPn4/MzExMnz49UI6xRm0hGnEVrjxjj8LxeDyYOHEiNE3DG2+8ccHyjDW6FEVFRfjVr36F3bt3X3JMMNauXLcbhtmzZ0+oqtoiQ1pRUdHiShPRhcyZMwcbNmzApk2b0KdPn8DyjIwMAGg1zjIyMuB2u1FdXR2xDFFRUREqKiqQm5sLs9kMs9mMwsJC/PrXv4bZbA7ECmONrlSvXr0wePBgw7Lrr78+cPMbHtcoWhYuXIjFixdj4sSJyMnJQX5+Pn76059i2bJlABhr1DaiFVcZGRk4e/Zsi9c/d+4cY48MPB4PHn30UZSUlKCgoCDQqwxgrFF0bN68GRUVFejXr1/gPKG0tBRPP/00rr76agCMtbbU7ZJlVqsVubm5KCgoMCwvKCjAbbfd1kFbRV2NEAKzZ8/G+vXr8cUXXyArK8uwPisrCxkZGYY4c7vdKCwsDMRZbm4uLBaLocyZM2fw3XffMRYp4K677sK+fftQXFwceOTl5WHKlCkoLi7GgAEDGGsUFSNHjsThw4cNy44cOYL+/fsD4HGNoqehoQEmk7GJqaoqNE0DwFijthGtuBoxYgQcDgd27twZKLNjxw44HA7GHgX4E2VHjx7F559/jtTUVMN6xhpFQ35+Pvbu3Ws4T8jMzMTChQvxl7/8BQBjrU219x0F2sPatWuFxWIRv/vd78SBAwfE/PnzRXx8vDh+/HhHbxp1ETNnzhR2u118+eWX4syZM4FHQ0NDoMzy5cuF3W4X69evF/v27ROTJk0SvXr1ErW1tYEyM2bMEH369BGff/652L17t7jzzjvF0KFDhdfr7Yi3RV1E6N0whWCsUXTs3LlTmM1msXTpUnH06FHx+9//XsTFxYn33nsvUIaxRtEwffp00bt3b/HJJ5+IkpISsX79etGzZ0/xzDPPBMow1uhy1NXViT179og9e/YIAOLVV18Ve/bsCdyBMFpxde+994ohQ4aIbdu2iW3btomcnBwxfvz4dn+/1HFaizWPxyMmTJgg+vTpI4qLiw3nCk1NTYHXYKzRxbjQca255nfDFIKx1la6ZbJMCCF+85vfiP79+wur1SpuuukmUVhY2NGbRF0IgLCPt956K1BG0zTx/PPPi4yMDGGz2cSYMWPEvn37DK/T2NgoZs+eLVJSUkRsbKwYP368KCsra+d3Q11N82QZY42i5eOPPxbZ2dnCZrOJQYMGiTVr1hjWM9YoGmpra8W8efNEv379RExMjBgwYIB49tlnDSeRjDW6HJs2bQrbPps+fboQInpxVVVVJaZMmSISEhJEQkKCmDJliqiurm6nd0mdQWuxVlJSEvFcYdOmTYHXYKzRxbjQca25cMkyxlrbUIQQoj16sBEREREREREREXV23W7OMiIiIiIiIiIiosvFZBkREREREREREZGOyTIiIiIiIiIiIiIdk2VEREREREREREQ6JsuIiIiIiIiIiIh0TJYRERERERERERHpmCwjIiIiIiIiIiLSMVlGRERERERERESkY7KMiIiIiIiIiIhIx2QZERERERERERGRjskyIiIiIiIiIiIi3f8Hel8qzkU2Q2wAAAAASUVORK5CYII=",
      "text/plain": [
       "<Figure size 1500x400 with 1 Axes>"
      ]
     },
     "metadata": {},
     "output_type": "display_data"
    }
   ],
   "source": [
    "plt.figure(figsize = (15,4))\n",
    "plt.plot(size,AMP_25,c = 'dodgerblue')\n",
    "\n",
    "#individual fits\n",
    "mean_list = [(i*160)+160 for i in range (8)]\n",
    "AMP_25_mean_list = []\n",
    "\n",
    "for mean in mean_list:\n",
    "    x,y = [],[]\n",
    "    for i,j in zip(size,AMP_25):\n",
    "        if i > mean-100 and i <mean+100:\n",
    "            x.append(i)\n",
    "            y.append(j)\n",
    "    x = np.array(x)\n",
    "    y = np.array(y)                   \n",
    "    popt,pcov = curve_fit(gaus,x,y,p0=[1,mean,50])\n",
    "    AMP_25_mean_list.append(popt[1])\n",
    "    plt.plot(x,gaus(x,*popt),'orangered',linestyle = \"--\")\n",
    "\n",
    "plt.xlim(0,1500)\n",
    "#plt.savefig(\"AMP_25_fits.eps\", format = \"eps\")\n",
    "plt.show()\n",
    "\n",
    "\n"
   ]
  },
  {
   "cell_type": "code",
   "execution_count": 5,
   "id": "477dcccb-58fc-4395-b04e-15d7ce93b876",
   "metadata": {},
   "outputs": [
    {
     "data": {
      "image/png": "iVBORw0KGgoAAAANSUhEUgAABMsAAAFfCAYAAABQoktQAAAAOXRFWHRTb2Z0d2FyZQBNYXRwbG90bGliIHZlcnNpb24zLjguNCwgaHR0cHM6Ly9tYXRwbG90bGliLm9yZy8fJSN1AAAACXBIWXMAAA9hAAAPYQGoP6dpAAD200lEQVR4nOzdd3hb5fn/8be894q348TZy84gCRlsCGE0zDJKIKWUAi2jpaWlP6ADaAt8KauFTkoLZZQuNiVswspOnJ048bbjFe+9pN8fzzmSPOMh6UhH9+u6uDR8JD1BHtJH930/FpvNZkMIIYQQQgghhBBCCEGA0QsQQgghhBBCCCGEEMJbSFgmhBBCCCGEEEIIIYRGwjIhhBBCCCGEEEIIITQSlgkhhBBCCCGEEEIIoZGwTAghhBBCCCGEEEIIjYRlQgghhBBCCCGEEEJoJCwTQgghhBBCCCGEEEITZPQC3MVqtXL06FGio6OxWCxGL0cIIYQQQgghhBBCGMhms9Hc3Ex6ejoBAUPXj5k2LDt69CiZmZlGL0MIIYQQQgghhBBCeJHS0lImTpw45NdNG5ZFR0cD6n9ATEyMwasRQgghhBBCCCGEEEZqamoiMzPTnhkNxbRhmd56GRMTI2GZEEIIIYQQQgghhAA47rguGfAvhBBCCCGEEEIIIYRGwjIhhBBCCCGEEEIIITQSlgkhhBBCCCGEEEIIoZGwTAghhBBCCCGEEEIIjYRlQgghhBBCCCGEEEJoJCwTQgghhBBCCCGEEEIjYZkQQgghhBBCCCGEEBoJy4QQQgghhBBCCCGE0EhYJoQQQgghhBBCCCGERsIyIYQQQgghhBBCCCE0EpYJIYQwnS3lcPP/oLLF6JUIIYQQQgghfE2Q0QsQQgghXO3y/6jTli74+8WGLkUIIYQQQgjhY6SyTAghhGnl1Rq9AiGEEEIIIYSvkbBMCCGEaXX0GL0CIYQQQgghhK+RsEwIIYRpdfYavQIhhBBCCCGEr5GwTAghhGlJZZkQQgghhBBitCQsE0IIYVpWm9ErEEIIIYQQQvgaCcuEEEIIIYQQQgghhNBIWCaEEEIIIYQQQgghhEbCMiGEEEIIIYQQQgghNBKWCSGEMDWZWyaEEEIIIYQYDQnLhBBCmFp3r9ErEEIIIYQQQvgSCcuEEEKYiq1fJVmP1Zh1CCGEEEIIIXyThGVCCCFMpbNfJZmEZUIIIYQQQojRkLBMCCGEqXT1C8u6JSwTQgghhBBCjIKEZUIIIUyls6fvZZlZJoQQQgghhBgNCcuEEEKYSv82TKksE0IIIYQQQozGuMKyBx98EIvFwu23326/zmazce+995Kenk54eDinn346+/bt63O7zs5ObrvtNhITE4mMjOTCCy+krKyszzH19fWsW7eO2NhYYmNjWbduHQ0NDeNZrhBCCD/Qvw1TZpYJIYQQQgghRmPMYdnWrVv585//zPz58/tc//DDD/PYY4/x1FNPsXXrVlJTUzn77LNpbm62H3P77bfz6quv8vLLL/P555/T0tLCmjVr6O11vMNZu3Ytubm5rF+/nvXr15Obm8u6devGulwhhBB+QtowhRBCCCGEEOMxprCspaWFq6++mqeffpr4+Hj79TabjSeeeIJ77rmHSy+9lOzsbJ577jna2tp46aWXAGhsbOSZZ57h0UcfZdWqVSxatIgXXniBPXv28MEHHwBw4MAB1q9fz1/+8hdWrFjBihUrePrpp3nrrbc4dOiQC/7ZQgghzEraMIUQQgghhBDjMaaw7JZbbuErX/kKq1at6nN9YWEhlZWVrF692n5daGgop512Gl9++SUA27dvp7u7u88x6enpZGdn24/ZuHEjsbGxLFu2zH7M8uXLiY2NtR/TX2dnJ01NTX3+E0II4X/6h2XShimEEEIIIYQYjaDR3uDll19mx44dbN26dcDXKisrAUhJSelzfUpKCsXFxfZjQkJC+lSk6cfot6+srCQ5OXnA/ScnJ9uP6e/BBx/kvvvuG+0/RwghhMn0b7uUyjIhhBBCCCHEaIyqsqy0tJTvfe97vPDCC4SFhQ15nMVi6XPZZrMNuK6//scMdvxw93PXXXfR2Nho/6+0tHTYxxNCCGFOVlvfyzKzTAghhBBCCDEaowrLtm/fTnV1NYsXLyYoKIigoCA2bNjAb3/7W4KCguwVZf2rv6qrq+1fS01Npauri/r6+mGPqaqqGvD4NTU1A6rWdKGhocTExPT5TwghhP/p33YpbZhCCCGEEEKI0RhVWHbWWWexZ88ecnNz7f8tWbKEq6++mtzcXKZOnUpqairvv/++/TZdXV1s2LCBlStXArB48WKCg4P7HFNRUcHevXvtx6xYsYLGxka2bNliP2bz5s00NjbajxFCCCEGM6CyTMIyIYQQQgghxCiMamZZdHQ02dnZfa6LjIxkwoQJ9utvv/12HnjgAWbMmMGMGTN44IEHiIiIYO3atQDExsZy/fXXc8cddzBhwgQSEhL44Q9/SE5Ojn3DgDlz5nDuuedyww038Kc//QmAG2+8kTVr1jBr1qxx/6OFEEKYl1SWCSGEEEIIIcZj1AP+j+fOO++kvb2dm2++mfr6epYtW8Z7771HdHS0/ZjHH3+coKAgrrjiCtrb2znrrLN49tlnCQwMtB/z4osv8t3vfte+a+aFF17IU0895erlCiGEMJlemVkmhBBCCCGEGAeLzWazHf8w39PU1ERsbCyNjY0yv0wIIfzIm3lw6zuOy0+cA5fMNm49QgghhBBCCO8w0qxoVDPLhBBCCG8nbZhCCCGEEEKI8ZCwTAghhKkMGPAvbZhCCCGEEEKIUZCwTAghhKn0ryST3TCFEEIIIYQQoyFhmRBCCFPpX1kmbZhCCCGEEEKI0ZCwTAghhKlIZZkQQgghhBBiPCQsE0IIYSq9MrNMCCGEEEIIMQ4SlgkhhDAVq+yGKYQQQgghhBgHCcuEEEKYSk//yjIJy4QQQgghhBCjIGGZEEIIU+lfWSZtmEIIIYQQQojRkLBMCCGEqfRvu5Q2TCGEEEIIIcRoSFgmhBDCVAYM+JewTAghhBBCCDEKEpYJIYQwlV6pLBNCCCGEEEKMg4RlQgghTKV/ZVmPzCwTQgghhBBCjIKEZUIIIUzF2j8ssw1+nBBCCCGEEEIMRsIyIYQQpqK3XYYE9r0shBBCCCGEECMhYZkQQghT0dswQyUsE0IIIYQQQoyBhGVCCCFMRR/wL2GZEEIIIYQQYiwkLBNCCGEq9sqyIHXaLQP+hRBCCCGEEKMgYZkQQghT6V9Z1n93TCGEEEIIIYQYjoRlQgghTGVAZZm0YQohhBBCCCFGQcIyIYQQpjKgskzCMiGEEEIIIcQoSFgmhBDCVPpXlsmAfyGEEEIIIcRoSFgmhBDCVPpXlkkbphBCCCGEEGI0JCwTQghhKv0ry6QNUwghhBBCCDEaEpYJIYQwFaksE0IIIYQQQoyHhGVCCCFMRSrLhBBCCM/ZXwO3vQP3bQCbzejVCCGEawQZvQAhhBDClaSyTAghhHC/kkZ4ZCO8fshx3UWzYGGqcWsSQghXkcoyIYQQpqJXloXJbphCCCGEW/xuK5z5d0dQlhShTl85aNyahBDClSQsE0IIYSr9K8ukDVMIIYRwnapWePhLVbl96iR46yp45Gz1tTcOQVevsesTQghXkDZMIYQQptJ/Zpm0YQohhBCu81mxOs1JhucvUed7rKq6rKYNNhTD2VONW58QQriCVJYJIYQwlf6VZdKGKYQQQrjOpyXq9NTJjuuCAtS8MoBXDnh+TUII4WoSlgkhhDCV/pVlEpYJIYQQrmG1wWd6WDap79cunaNOPyyExk7PrksIIVxNwjIhhBCmIpVlQgjhvf6zH37yMaw/Ai1dRq9GjNa+Gqhrh8hgOCGt79fmJsKsCdDZC/87bMz6hBDCVSQsE0IIYSqDVZbZbMatRwghhNLQAXd+AM/vhpvehoV/gkc3Gr0qMRqfavPKVkyEkMC+X7NY4NLZ6ry0YgohfJ2EZUIIIUylf2UZOAI0IYQQxvmoSP0+TgyHybFqA5Y/bpcKM18y2LwyZxfNAguw5SiUNHpsWUII4XISlgkhhDCV/pVlIK2YQgjhDT4sUKdfy4YN18KUOOjqhY+LjFyVGKnWLth+VJ0/bYiwLC0aVmaq868e9My6hBDCHSQsE0IIYSr2sMypskzCMiGEMFZXL3yitfCdPVW17J0zTV1+N9+4dYmR21SmqgEzY2ByRBfkbYO3/gRP3ARHHU+i3or5moRlQggfFnT8Q4QQQgjfYW/DlMoyIYTwGpvLVLtlUgTMT1HXnTtdtWF+VAgdPRAm70y82gatBfOMzB4sty6Gor2OL2afAukq/TxnGvzwfShogGNtkBjh+bUKIcR4SWWZEEIIU9Ery0KkskwIIbzG+4XqdNVUCLCo8wtSICUSWrvhi1Lj1iZG5jOtMvCSxrdVUBYSBotXw9fuginZ9uOiQ9VMOoCDxwxYqJ/p6IEHPod7PoLuXqNXI4R5SFgmhBDCVPTKsiALBGl/5SQsE8I89lbDd9dDQb3RKxEjZbPBB9q8srOnOK4PkFZMn1HapCrFAi2Qs+1P6sqLvwsPvgvffACmLYSSg/DIdbDrE2YnqkMkLHOvqha48j/wp+3wwh74936jVySEeUhYJoQQwlT0yrKAAEdY1i1hmRCmUN0K33wDXj8Ef8s1ejVipA4cg/Jm1WZ50qS+X9PDsvcLHB92CO+jV5WtjiwieMd6deG8G/oe9PqT8N6z8I8HmCNhmdvtqoQLXobcKpjdso+ldZ/xxGZVaSaEGD8Jy4QQQpjKYJVl8gZMCN/XY4Xb3oGqVnU5r9bY9YiRe1+rKjt10sC5ZMsyIC4M6tph61HPr02MzAYtLLuAbRAUAovOgozpfQ+6/EcQEAg73mdp23YADsrPqVu8ehAu/4/6fXhG4CHe+XIJ/9l4Kqv2/5Hndhm9OiHMQcIyIYQQpqJXlgVKZZkQpvJuPmwqV21gAIdqVXuf8H4by9TpGVmoJ62yCD77L/z95wTv/YRVWmvmewUGLVAMy2aDL7XnMP0rl8E/jsJtvx94YGoWnHEVAAs/fhBQobaMQnCdXis89Dnc/i509sI5k7p55sA6Aro7APjl3pvJe+0/NHUavFAhTEDCMiGEEKaivygPsECwVJYJYRp64PK1eernu75D7bQnvN+ROnU6N0m74ral8IvL4IX74adrODtKbbO4o8KY9YnhVbRAU6f6AGpeEhCTABNnDn7wlf8PgIgtrzC3/SCdvVDU4LGlmlpzJ3zrTfiDKtrjlqXwx5YHCTy8FaLisJ5xNQHY+NXWa3j5Y9kxQ4jxkrBMCCGEqVi1SpOgAFVdBlJZJoQZbC1Xp6dMduy0d0havLxeYwfUaKHm9ATAYoE5K2D6CZAxAzpaOfWNm8FmY18NdMq8Ja+jtzwvDyzss9P0oLLmwYoLsdhs3FH6MCA/p65gs8G61+CjIggNhN+eC3cutxKQt1UdcNvvCbjzOY4uuYq7c/7E4wWZ8mGCEOMkYZkQQghT6XWqLJPdMIUwh8YOxxvuJWkwc4I6L3PLvN9hraosLQqiQrQr73sdfr9dnQaHELHjba489i+6etVmAMK75NVBZlsBz782DW4/CbqO0+P3tbsAOL3gRcJ62+Q5dYF9NbCzUs38+8/lcNEs1E5G978BD6yH078GgYGk/fJFjiy+lrZu+N1Wo1cthG+TsEwIIYSp9DpVlgVps40kLBPCt22rABswNQ6SIp3CsjojVyVGQm/B/ErHZ1C0T12waL+cJ82Br90NwD17vktMdz07Kw1YpBhW3jG4quRpArBBeBSEhA5/g9nLYMWF7D/l+4T2dsiOmC7wbr46PW0yzE9x+oLFAkvOsf9MWQIs3LlSfemdrVW0/+QSOFbu2cUKYRISlgkhhDAVvbIs0AJBWruIhGVC+LZt2i6JS9LV6SwtLJP2Lu93pB4CrT3c/Nn1cFMOfP5q3wOu/H8waQ4N6QsJ621nV5Ux6xRDy6u1cVnZc+rCV759/BtYLHDf67R+/SEaQxIkLHOB97Sw7NxpQO7H8Oj10No06LEnT4KVE+GBnd8kfMtrcNc50CSfLAgxWhKWCSGEMA2bre9umDLg3//0WuHRjfB5idErEa60RSuMODFDneph2WHZEdPrHamDi4++yIS6wxCdACes6ntASCg8soHCO9dTHZZOrlSWeRWrDbpKj5DSWYE1OBSWfWXEt52t/ZyWNqnh9GJsihvgYK36EPDM5Eb49bXw7l/h5QeHvM2dJ8FPsn9PZWg6FO+Dn18IvTIQUIjRkLBMCCGEaVid3jQHWmTAvz96eR/8dgtc/erxjxW+oaMHdler80u1yrKsONVq3dylduoT3utIHawt+bO6cPmPICJ64EFxSSxMU21khQ3Q0OG59YnhlTfD3Jov1YUZSyA4ZPgbOIm3NnFx83qCrN1SBToO67WqsuUTIe6v34OaUkibCmvvGfI2i1IhO2cy1yx7j/aQGNj3Bez+1EMrFsIcJCwTQghhGs7tls6VZdKG6T82lhm9AuFqu6ugqxeSIhy7YIYEwtR4dV6G/Huv9m5oqq1nUf0mdcUZa4c8Ni4MlgaVktOwTarLvEheLZxQvxGAgLkrRn5Dmw2um8FvPj2P7MYdEpaNg96C+a22V+H959Rg/zv/rubHDeOHK+BI9DzeTP6qumLzW25eqRDmImGZEEII0xhQWSYD/v1OdavjfGuXcesQrqO3YC5Nd8yFB5ioFShJZZn3yq+Hk459SCBWNcw/OXPogz9/hf+8PokH9n5bwjIvcrgWFtdrlWWjCcssFpizHIBldZ/KjphjVNMK2ysgwNbLaW/eoq68/E6Yd9JxbztzAlw6Bz5MXqOukLBMiFGRsEwIIYRp9DqHZQEy4N8fFTY4zjsHZ8J3bdWG++vzynTJkepUnmfvdaQOTqtZry4sOXf4g+edhM1iYX7jdoqOSImot8irg99Nv5tdy24ZUUDTR86pACyt+0yG/I/RB4VqJ+CvBmwjsL4CImNh3b0jvv33l8OmlLPpsgRD+WEoy3PbWoUwGwnLhBBCmIbzIP9Ai7Rh+puq1r7BSZWEKD6v16qqKsCxE6ZOwjLvd6QeltR9oS4sOWf4g+NTaJ2uKpeSd78hGzd4ibxaeDP9axy99imITxndjbNPAWBp/efk1VjlOR2D9UfU6WXt76kzi1apTTFGKDMG5k6K5omZ9/L5Vc9DfKobVimEOY0qLPvDH/7A/PnziYmJISYmhhUrVvDOO+/Yv26z2bj33ntJT08nPDyc008/nX379vW5j87OTm677TYSExOJjIzkwgsvpKys76dH9fX1rFu3jtjYWGJjY1m3bh0NDQ1j/1cKIYTwC/0ry6QN07+UNfW9LCGK7ztUq4b4R4XAnMS+X5OwzPsdqYPzTsnl7Rs+slcZDSfs5IsAOKnsdUoa3b06cTxWm3oOwbED7ahMX4QtLJK47npSa/dxtNmlyzO95k74UnubnHrBWvj243Det0Z9P8snqurAl1OvgcgYF69SCPMaVVg2ceJEHnroIbZt28a2bds488wzueiii+yB2MMPP8xjjz3GU089xdatW0lNTeXss8+mudnxm/H222/n1Vdf5eWXX+bzzz+npaWFNWvW0Nvbaz9m7dq15Obmsn79etavX09ubi7r1q1z0T9ZCCGEWemhmAUIsECwtGH6lZZ+M8qkssz3bdFaME9IVbtfOpOwzPsdqYOuwFAil54BoeHHPT5IC8tW1H7M3iJJy4xW1gRnlP6blQ2fMzm8c/R3EBSMZY6qFjxRWjFH7ZNitbnJ1DiYPGcaXHo7LD1OO/Mglmkt7JvKkOo+IUZhVGHZBRdcwPnnn8/MmTOZOXMmv/rVr4iKimLTpk3YbDaeeOIJ7rnnHi699FKys7N57rnnaGtr46WXXgKgsbGRZ555hkcffZRVq1axaNEiXnjhBfbs2cMHH3wAwIEDB1i/fj1/+ctfWLFiBStWrODpp5/mrbfe4tChQ67/PyCEEMI09AH/gdpfN6ks8y8SlpnPVn24f8bAr0lY5t16rFDUoM7PSBjhjTJnUZMwixBbNx1bP3DX0sQIHaqx8tDuG/nHF6cQWLJ3bHeiVRSeWPcpB2VHzFF5V9sF85xpfTc3Ga2FqRAaCFHVedQ993+Q+7FrFiiEyY15Zllvby8vv/wyra2trFixgsLCQiorK1m9erX9mNDQUE477TS+/FLtoLJ9+3a6u7v7HJOenk52drb9mI0bNxIbG8uyZcvsxyxfvpzY2Fj7MYPp7Oykqampz39CCCH8ix6K6SGZVJb5lwFhmeyS6PP0XRGXpA38WnKEOq1pk2oJb1RS3cbrGxbyiwPfIz2kfcS3a5h9BgCheZvdtTQxQjWHDhLb00BnUARMnT+2Ozn5UjZc9Acen3mfVJaNQmcPfFykzl9V/ldY/1eorx7TfYUFqcDsa6V/YcJL/w/e+5vrFiqEiY06LNuzZw9RUVGEhoby7W9/m1dffZW5c+dSWalezaSk9B38mJKSYv9aZWUlISEhxMfHD3tMcnLygMdNTk62HzOYBx980D7jLDY2lszMYbamFkIIYUr9K8v0tq1uCcv8Qv+wrLrNmHUI17DZHM9hVtzArydplWXdVqjv8NiyxAjVb/mUeU27OLfqVSyhYSO/4TnXc9MJ/+WJjO9LCGowy/6NABybuBSCgsd2J1nzsH7l2xREzeKAhGUj9mWZ+puWHAmT/vcreOx6ODj2AHlZBnyYvEZd2PI/cBqBJIQY3KjDslmzZpGbm8umTZv4zne+w7XXXsv+/fvtX7f0qxG12WwDruuv/zGDHX+8+7nrrrtobGy0/1daWjrSf5IQQgiT0HfDDLL0Pe2VsMwv6GFZRrQ6bR7DiB3hPVq71bwegPhBspaQQMf10orphfZ+BkBB1qpR9ZBlLl3C++mXctiSRoVUhxoqoUh19XTOWjGu+5mpteEWNsjf45F6T2vB/Fp8PpaKAhVWLjxjzPe3LAO2x6+kKTgOmmrHFbwJ4S9GHZaFhIQwffp0lixZwoMPPsiCBQv4zW9+Q2qq2oa2f/VXdXW1vdosNTWVrq4u6uvrhz2mqqpqwOPW1NQMqFpzFhoaat+lU/9PCCGEf+nRqhAC9MoyrQ1TKsv8Q7MWlqVEqdP+lWbCt9RpnXthQRA+RFGLzC3zXlHF2wFonXriqG4XFuSYcbavxtWrEiPVa4VpFaqyLHLBynHdV2rnUa4t/SOXF/1ZAtAR6LXC+wXq/IXN76ozc1dCeNSY73NxGgQEBfFx0nnqis1vjXOVQpjfmGeW6Ww2G52dnUyZMoXU1FTef/99+9e6urrYsGEDK1eqX7CLFy8mODi4zzEVFRXs3bvXfsyKFStobGxky5Yt9mM2b95MY2Oj/RghhBBiMNZ+M8v0Nkz5JNs/tGrhWFpU38vCN9VrYVnCMB18EpZ5KZuN9IptAFhmLB71zc+xbue2w7+k+cv3XL0yMUJl5fVMbzkAQOIJy8d1X4GFudy/+zt8O/9hSmST0+PaUalmMcaEwLRC7Wdg8Tnjus/wYJif4tSKuenNca5SCPMLGs3Bd999N+eddx6ZmZk0Nzfz8ssv88knn7B+/XosFgu33347DzzwADNmzGDGjBk88MADREREsHbtWgBiY2O5/vrrueOOO5gwYQIJCQn88Ic/JCcnh1WrVgEwZ84czj33XG644Qb+9Kc/AXDjjTeyZs0aZs2a5eJ/vhBCCDPpkZllfk2vJEvVApRmCct8Wp02hyw+fOhjJCzzUtUlRHfU0m0JImZ2zqhvfmb5f1mY9yCfBn0Lrll9/BsIlzu2YxOTgfLo6WQkJI3vzmarsC2rLZ9tVU2QKR1Aw9FbMFdN6ibg3Y/UhcXj/zlYngEvFJ+L1RJAQNFeqCyC1Kxx368QZjWqsKyqqop169ZRUVFBbGws8+fPZ/369Zx99tkA3HnnnbS3t3PzzTdTX1/PsmXLeO+994iOjrbfx+OPP05QUBBXXHEF7e3tnHXWWTz77LMEBgbaj3nxxRf57ne/a98188ILL+Spp55yxb9XCCGEiQ1VWSa7YfqH/m2Ynb3Q3evYFVX4FntlWf+wrKdbzdxJSLXviCmbOXiX7kPbCQYORecwKWkUw/014dnL4GNIL5e5SkbZlHQmv1i5kfNS67lpvHcWk0BTVDoxLUfpOLIXlki30FBsNnhXC8suD9gEbc0QmwjTF437vk/MgN+FJLA78SQWNm2H4n0SlgkxjFGFZc8888ywX7dYLNx7773ce++9Qx4TFhbGk08+yZNPPjnkMQkJCbzwwgujWZoQQggxsLJMC80kLPMP9soyp7Eurd0QJ2GZT9JnltmH+1cUwENXQ9426O2BtT8hecEvAKks8zYNTZ20RUxlf/wS5kWM/vbpS9ScsymN+6ivayE+YeyzmsTYHGwMZWf8cs5Z4pr7a0zPISbvKIHFewEJy4aSVwvFjRAaCIs79qjNMU442zGMdRyWpKsPE2/J/jv/uiGVjMTRB9lC+JPx/9QJIYQQXqK3f2WZFpJIWOYf9Bll8WHqjQbIkH9fprdhJoSjwrGHroYDm9R5gIoCksPVD7eEZd5lf85VnHpGPn895Q+j2QjTLjotjaqITAKxUrZtm+sXKI7rcJ061XeyHK+eSaodN/roHtfcoUmt16rKTp4EoZfcDP+ugesecMl9R4VAdjKURWSxuUaCMiGOR8IyIYQQpmHVKsv09stgGfDvV/Q2zKgQ9R9IWObL+rRh/uvXKiiLiIE/7YH/+wB+/DzJ0eqHXMIy76IPcZ8YP/ayzvJ0VV3WunfLcY4Urmatq2Ltp9/litK/Mt1FYVnIdBWWpdZIWDac97RdMM+Zpl0RM8GlrZLLMtTp5nLtim75IynEUCQsE0IIYRp6BVmAVsmgV5jJgH//0OIUlkVKWObz9DbM9M5yeP7n6sItT8KUbFh0FgQE9Bnwb7MZs07RT28PxQ3qyZgUO/a7aZu2DICwIzK3zNPq9+by9cInubHgETJcNIs/TtvoYVrjHpo75Id1MPXtsLdanV+V5Z7/R8u1sCxw8xvwrbnw1C1ueRwhzEDCMiGEEKbRv7JM2jD9h83WNyyTyjLfV6+1Yc45+Ioa6j93Jaxa1+eYlLqD/Gzf7YS31shz7S2+eJXv/zqBX+y9ZVxhWUS2qixLrJJKJE9rztsLQHn8PPvf0/GKnD6X60/bwKlnHKG0eQy9uX5gR6U6nRYPE565GX5wKmx/36WPsSQDLEBxeziUHIDNbzt2RxJC9DGqAf9CCCGEN+tfWSYD/v1HZ6+jgjAqBKKC1fnWbuPWJMZHryxrPOcWWL5ADbruNwAr/PGvc33RVqrD0qhu+zHRoQYsVPR1eDuRnQ0E2nrIHEdYlrH0RM47eSeHY7LZ0w3hwa5bohietWgfAPUp81x3pyGhHJt2Kk1Vqk13bpLr7tosdmph2QkpNlj/FhwrA5trX8DEhqr/91t6T6UnJJKgugo4shNmLnbp4whhBlJZJoQQwjR69d0wZcC/32l1qiqKDHZUljV3GrMeMX72mWURATD/VMg5ZeBBF9wMwDXFf6C6udeDqxNDseVtB2B37JJxVZalJIRTlbqQbkuQfdi88IywMhWWdWZmu/R+9e+HkiaX3q1p7KxQp6cFHlRBWXAo5Jzq8sdZngFdgaEcylqtrtj8lssfQwgzkLBMCCGEadh3w+w34F/CMvPTW/AigtXzr4dlUlnmm6w2rQ3TZlMD/ody2pW0hsSS2V5M9wHZNdFwNhu2wyos2xu7mInR47u7WRPU6cFj41yXGDmrlYSa/QAET3FhZRmwuC2Xn+7/AZnvPeLS+zWDXivkVqnzSyveU2dyToXQ4X4Bjs2yier0fxPWqDMSlgkxKAnLhBBCmEb/yrJAacP0G21aKBahDZiQmWW+rbkTrFYrH3w6j8S/3gqtQ5SihIaTN2kVAJG71ntwhWJQlUUEtNTTGRBCU2o2oeMc+LKq/Qse2fUNkl7/lWvWJ46vuoSw7hY6A0KInzbdpXc9rbOQbxU+zpzdL7n0fs3gSJ36exURDCkH31VXLjnHLY91Yro6/WfE+epM3jaoq3TLYwnhyyQsE0IIYRp6ZZk+kDhY2jD9RnuPOtXnGslumL6trh1mN+9hRssBAj98btjqirJZ5wJObzCFcYrUMP4jUXNJnxAy7rubRTmXlz1H5v43x31fYmRsJQcBKIicxaQJrh0UFzlT7YiZXrcfeqVt2pk+3H9xYieW3Z9oF1a75bHiw2H2BKgJS6UpXT0nHJRdZ4XoT8IyIYQQpqFXlgVIZZnf6R+WRUtY5tPqOuCkYx+qCzmnQtDQb9obslX1RXr5ZmiS4VaGKlbte3lR85gUM/67S5itZmal1e1TW94Ktzs271xOWFXFbYteJtMFz6GzpOlTaQ8IJ8TaibX8iGvv3Mfpw/3XdH0Bne2QkAZZrp0Z50xvxdw6/XI493r1eEKIPiQsE0IIYRp6WCaVZf6nXWvDDNfaviK1bEXCMt9U3+4Uli08c9hjIzMyyYuaS2toPJQd8sDqxJCSJ3Ew6xy2x69k8jiG++smzZ1BlyWYyJ4WGktKxn+H4riKG6E2NJn29LnjbqPtLy0mgMPRag5a48E9rr1zH7dDG+4/NTUcVlwEp3x1wO6/rrQsQ50+nPVT+MFfYPaJbnssIXyVhGVCCCFMQ2/D1CvL9AH/XdLtYXr9K8tkwL9vq2/p5sS6T9WFRWcNe2xyBKw78V0u/WoVzF3hgdWJIZ25lp+cvZ7ns24e106YuqiIYEpiZgNQsXfv+O9QHFdxozp1xfPXX1AAlE5QbX+teRKW6Ro7se/4OnXlCrjvNbjlSbc+pj637GCtY+dhIURfEpYJIYQwjf4zy0K0yjIJy8yvrV9lmQz4923Bh7cQ1dtCS3giTJk/7LHJkVAZPpHK9kAPrU4Mp0QLW1xRWQZwLFm1orUclrDM7Xp7WfCHi/l/B37MjIhWtzxEfao2I6tInk/dbq0Fc1IsJEZ45jGTImFavDq/taQLDu+A5nrPPLgQPkLCMiGEEKZh3w1T++umt5B0SlhmenplWUS/yjIJy3xTwkHVglmcdQYEDP9yNSVSnTZ1QkcPMtvKKJ3tdNTXUaVlLK6qTOrKVGFZYLGEK25XWcj0g69zXdFvyUgMc8tDdGaqsCywttQt9++L9OH+p8TUQHWJx36HLddaMef83xlwy2LYJpukCOFMwjIhhBCm0b8NUyrL/EdH/5llEpb5tEZLJAejs6meueq4x8aEQmgg3HnwLoKuzYIvXnP7+sQgdn5I2JUTeGnTWcSEQJyLspaQadlYsdDd3OSaOxRDK94HwJGoOUyOd0+lpnXuySw96ygPXSG7L+r0eWWXlDwL10yGR67zyOPqQ/53RS1UZw5v88jjCuErJCwTQghhGv0H/Idqr/U7e4xZj/AcvQ0zTAvL9N0wWyUs80mv59zBOafuoeLUG497rMWiWoriu2oJqimGQ/Im3BBa0HIsNIXJca6bTR5/8jnMObeF6xe/LkWD7qa1RuZFz3NZG21/6YlhVIelUdLsvuH1vsRmc+yEOaN2uzozcZZHHluvLNsQskSdObTVI48rhK+QsEwIIYRpdMvMMr/Vvw1TryxrlrDMJ9VpA6fjw0d2fHIk7Ixfri4c2OSeRYnhFe8H4HDUXLLiXHe3U5JD6QmOoKkLKlpcd79ioK4CFXjmRc1jcpx7HkNvzy1tdM/9+5rCBjXgPzQQYku0yq6ZSzzy2ClR6vnIjVuqrji8HXrlBZMQOgnLhBBCmIZ9wL/2gXWohGV+o/+Af72yrLMXuuX59y2tjTRp25gmjDQsi4CdccvUhbxt0CvlpB5XosIyV1clhQTCVG0Q+cFjrrtfMVBvoQrLqpPm2T94cLVJsXBm1ds8uOFCul58yD0P4kP0qrLlsfVYKvLVhRkneOzxc5JV2213SCR0tELpQY89thDeTsIyIYQQpmGvLNNCMhnw7z86+leWOb3R03IX4Sv+fi9v/TOGbxU8RvwI514lR6o3fJ2hMeoNX9E+ty5R9GO1uq2yDGBd1d/5z5cnE/bao669Y+HQ20NIhQpKOjOy3fYwsaEwubeCs6vfpHvHR257HF+hzytbbduhzqROgZgJHnv87CSwWgIpTtICujyZWyaETsIyIYQQptE7RBtmj9XxNWFO9pllWkgWHOioLJQh/77FdmgrYdYOakOSRl5ZFgk2SwDFKVo70UGZW+ZR1SXQ2UZXQAjFEdPIcvG8q6mWGpbWf0F4vjyvbnOsnJ7AUNoCI4jInOzWh2rKUDtiBpXIDqf6TphLWrR5ZTMWe/Txc5LV6fZo7XdnnswtE0InYZkQQgjT6D+zLNRpMy9pxTQ3fWaZ3oYJECU7Yvqe3h44oiosdsctHfGOismR6vRAkja37KDMLfMorQWzIHIWvQFBLp93FT5DVTpNqJJwxW1SJnP3rY2cckYBk+Lc/BYxczYAoY0V0Oq/u5y2dTtaiydXe3ZemW6eFpb9K/4SOr7+IKz6ukcfXwhvFnT8Q4QQQgjfMFRlGaiwLNxNM1iE8foP+AcVltW2S1jmU4r3Y+lqpzkomtqEmfaf5ePRw7LtcSu4aNZSSJvmvjWKgRLSaFx9M28XpRIRDEkRrr37xFkqXEltOoKtpxdLUOBxbiHGoqjRwrHQFJe30faXnBRLdWgKyZ1VUH4YZnq2mspb7KoCqw3SoiB8xTcgfTIsWuXRNSSEQ0Y0bONkdp5+MismevThhfBqUlkmhBDCNLr7DfgPCgB9c3qZW2Zu7f0G/INjR0wJy3yINi9nb8xi4iNG/jI1RQvL3oj7Cjy5Bdbe447ViaFMX8T2r/6O3874KVmxYLEc/yajkTYlk46AMEJs3dQWFbn2zoVdsbZDpavbaPubFAuFkTPVhbJD7n0wL7ZTm1e2KBU48Xy48deGBIfZWnXZ3mqPP7QQXk3CMiGEEKbR22/Av8UiQ/79hb0N06myTN8RUwb8+5D8XAD2xp5A/AjnlQFkxKjT+g5olXDUEHrQ4uoWTICQ4ADKY2YAUJPnv+GKO/X85EJ+8dlXmdx6hElx7n2sSbGqZRfw77BMm1d2Qpqx69DDstL8ctjwLzggbexCgIRlQgghTKSnX2UZOFoxZWaZubUNVlmmBWfNnZ5fjxijoj0AHIiZT8II55WB2mEvJlSdL28GujqhtdH16xMD2WyQt52KKjV7arKbqpLqElQlUnuh/4YrbtPbS8COdzmv8hWiwoKIDXXvw02MUWFZa2AUti7//AVtsznCspPbtsDOjwz7naUP+Z+58ffwqyth/TOGrEMIbyNhmRBCCNPo6TezDBxD/jt7PL8e4Tkdg4RlUVJZ5nuWXUD+vEvZHbtkVJVloN6AAwS9dD9cGAkvP+j69YmB6irh1iX8+LEEgq1dbpt31ZY2h/KwTI61u7jHU0B1MQE9XXQEhBKWlun2h0uLgr9N+S5zz2mibu1Dbn88b1TaBDVtEBwAMz96BH58Frz1R0PWkp2kTj8L1TYXOCQ7YgoBEpYJIYQwkeHCMqksM7ehBvyDzCzzKZf9gJcu+S+Ho+eRMMqwLFMLy6qCk8HaC/m7XL8+MVB5HgCVkVl0B4S4rbKs6KL7WXlWCf+edbt7HsCflannsDhiOpnx7t88ITQI4qNDwGJRlaB+SK8qm5sEgfnb1YUZxmx0kBQJqVGQG7tUXVG0FzraDFmLEN5EwjIhhBCmMVhYJm2Y5mezOdowwyQs83n1Hep0NG2YABOj1emhmPnqTOFu1y1KDE0LWg5HqDZJd1WWTYlXFWUFDe65f7+mPYeFkTPdvhOmLkP7eS1r8szjeRs9LDsprg4qCtQFg8IyUNVllWEZtEWnah825Bq2FiG8hYRlQgghTEMPywKdK8v0Af/Shmlanb1g085HDNKGKWGZj6gohKpi6trUsznWNszc8Bx1pvYoNB5z4QLFoLSgJT9iJqGBqkLFHabEq9OSRsdmLsJFtOrA/KhZbqsM7G9iDPx83/dYfn827N7gmQf1IvpOmKd07lBn0qZCdLxh68lOBiwWCpO0VkxtZ2Ih/JmEZUIIIUyjW3sDFSyVZX6l3WkmWZiEZb7rhftgXRZnbVazxkbbhqmHZfkd0eqNJ0CBVJe5XbmjKmlSLAS4aaRYehT8acdlfPFuGjW7d7jnQfxVqdo0QX8OPSE9Gia1FZBQtQ+K93vmQb1ERw/sq1Hn5zRoLZgzlxi3IBxD/rdFa62YeTK3TAgJy4QQQphG7yCVZXpY1iFhmWnp88qCAyDYadyOvhumhGU+olDbCTNiDgDxo23D1MKysmZg6gJ1oUDmlrmdVllWEOXeFr7AAMjorSK5s5L6PNkR05V6A4NpDwj3eBtmQeQsdaHMv57PvdXqw73EcIgr0Sq4DGzBBK2yDPg4VAvLZMi/EBKWCSHM6608WPAn+KjQ6JUITxmsskwG/JufPq8sPLjv9dGh6lR2w/QBvb1QoqpLdoapNsrRVpZlaGFZXTt0TZynLpQccNUKxWB6e6AiH4CiiBlub+FrSFThSmdxnnsfyM8U/vB/zDm3hQPJK5gwyp+7sZoYrdo+AXtlm7/Q55WdkAaWw/pwf2Mry1IiISkCtsetoOCWf8ED6w1djxDeQMIyIYQpdfbALe9AQwf8+kujVyM8ZbjKMgnLzEuvLAsP6nu9XlnWLJVl3u/oEejqwBYawYFg1UI52rAsNhRitIC0esrJcMZayDnFxQsVffR0wzcf4uPs73A0PNPtVUndaWoTgcCj/hWuuFtxI9gsAUyKC8Dipjba/jJiVNsnYG/l9Rd6WLYoFbjnn/DdPxjehmmxwLwkaAqO4/OsyyE1y9D1COENgo5/iBBC+J7iRsf5Gtn92m/0DFZZJgP+Ta9DqxyL6FdZps8sa5WwzPsV7wOgJ3MuNksAARZH8DUaE2Ngfw0cmnIOE888x8WLFAOEhsNlP+CX7WCrgyw3V5YFTVaVSNHVEpa5Uon2mslT88qgbxumraoIS1cnhIzhh94H7dCG+y9KAyYuhVlLDV2PLjsZPimGvTVGr0QI7yCVZUIIU2rocJyvaYPKFuPWIjxnsN0wpbLM/NqGqCyTAf8+RGuXbEt1zCsby6D4TH1uWZOrFiaOp8fqCFsmx7n3sWKmqXAluT4PbLbjHC1G5L+Pc94jC/hG4ZMe2wkTVJt8Z0wKzUHRWKxWVV3qB6paoKJF/X6bn2z0avrSh/xX5xfCPx6Efz9i7IKEMJiEZUIIU6rv6HtZ/xRPmNtglWV6WNYpYZlp6bthhg1RWSZhmQ8oPQhAQ7IWlo1xbtLEaHVa1oSap1V+GBqPuWCBYlCHd1C1axeWrnZCAx2bLLhL2vSp9FgCiehpoatG/rC7ROFuUqt3E93T6NHKMoCJMRb2xSyieeJ8aPePTzV3V6vTGQkQ+d6f4O0/Q+1RYxel0Yf89xwthL/dDW88ZeyChDCYhGVCCFNq6B+WVRqzDuFZPVqhQZAM+PcremVZxBCVZZ290C3Pv3c74yq48v9RNvUMABJGuROmLlN7s1/cCNx3KVw3Ez79t2vWKAb6y4/J+PFCLjz6MtPix1YNOBrJcSHkJqxgY8LpVNb4R7jidvpuppEzPVpZBpAeDVeu2MBrt++COcs8++AG2VWlTucnA/98CH5zE5QcNHRNuoxoVdWbG63tzFlVDA3Skyn8l4RlQghT0ivL9Bfu7+aDVTo2TK9HC0QGC8tkZpl5dQyxG2ak02XZEdPLnXg+XP8gBanLgbFXls2aoE731QATtZ32ZEdM99EGsxdGzmR6gvsfzmKBn17wGV9b8TGHw2e6/wH9gM3pOfR0WKbvYFvuR23Tu7WwbGlULVQVqQszTjBsPc4sFlVd1hwcS2OS9vszb5uxixLCQBKWCSFMqVELy66cp4ZElzTCNu+ochduNFhlWZg+4F8qi0xrqN0wgwMdYansiOkb6trVafwYK8vmaW1EZU3QlqZaOiUsc5POdqguAVRV0rR4zzzs1Dh1WtDgmccztaY6LFqbcknUDNKjPfvwGdrjlTfjFzPobDZHWLakdbs6kz4douIMW1N/2UnqtCBZ23Qgb6txixHCYBKWCSFMSa8sS4uCpenq/EEZW2N6emWZ84B/fY5Vu1SWmVbbEJVlANGyI6b3qy6BnR9BXSXVreqq5Mix3VVsKPbqmMNReli2f/xrFANpA9lbQuKoC0n0SGUZODYRKKmTX+rjplWVHQ2bSHx8JMGBnn34iTGQ0VbMD55bCOuyPPvgBihtUq9PgwNgcrUWls1YbOyi+slJUadbI5eoM4ckLBP+S8IyIYQp6TPL4sOwf9otn0Kbn15Z5jzgX59j1S5teKY1VGUZQKQWlkllmRf78nX48Vnw2+9QNc6wDBxDqrcHaWFZ7VFobRzfGsVATrOusFg8Vlk2v3E7Gz/M5NtPz/fMA5pZmXEtmKAqy+pCEplSt0uF5k21nl+EB+lVZbMTIShfa2+cucS4BQ1Cryz7IESrLDu8zS+q/oQYjIRlQghTau5Up9GhMFV7AZ9fZ9x6hGfou2E6V5aFS2WZ6elBaMQglWVRUlnm/bSdMMmcba8sSxlPWKa92dvREgcJaeqClwzQNhUtaDkSMRMLMMVDYVlCSiLpHWUkNeZDr/TXj0tAIMeS5nIwOsewsKw9KJKjYRPVFdr3lFnpO2EuSAEOe2dl2aRYiAmBXVELsQUEqgBThvwLPyVhmRDClPRgJCLYEZYVS2GB6fVaIcDWS9KHv4f7L4O//YSYTpWSSmWZeek/72GDVJbpYVmLhGXeS58p5hSWuaKybG+1uk/A3m4mXKhcryybRWbs4D9/7pA0eSKdASGEWLuwVZd65kHN6qyrue+afdw/7wkmxXn+4RMj1FzJgkhtmHzZIc8vwoP0nTCXRNWpnSbBa4b76ywWNfuxIzCCd368D15vgfhko5clhCE89GdNCCE8y7kta4K2q5reminMq9sKD+z5Nqn/+4v9ujM//BcJ87+gvSfJwJUJd9JnlkUE2aC9DcIi1Ct+JCzzCVplmTVzDjXae+XxhGXztB/1wgboOPVqwnJOgSnSsudyq69jR/BcNjSc7rEWTIC02EBKw6cyvfUgLUVHiE7L8tyDm1CJ9kHipBjPP7bFAunRqg305NoPTV1ZZrVpAT4we0oC/KcWivdBpAElfceRkwwby+BLZnH+IBXbQvgLqSwTQphShz7wOwjitF3VmjpV5ZEwrx4rPDX9HjqnLYGr7obkSURWH+aR3ddJG6aJdfTAqTXvctXDU+CiKLhpPuz7EoBI7YW+hGVeqrUJ6ioAqE+cZW+lTooY+11OiID0KHV+1wnXw9fvg2kLxrlQMcD8U3lj4Y/YHbfUY8P9QVWwHY2ZAUBTwWHPPbDZ2Gxgs9mr7vWNEzwtIxryo8xfWZZfr/4OhQXBjAlATALknGL0sgbVpzpXCD8mYZkQwpTsbVnBanc0ABsy5NvseqxQFpFF9UNb4LpfwS//hzUwmLOq32Z+0f+MXp5wE1trM4/lfp2oeq2tpWgv3H0OFO517IYpbbjeSX9znJBKFarCYkI4496VT9/RbUfF+O5HDE+fBerJyjKA+oTpAHSVHfHsA5tJTRm2i2P464fLwWYzpLIMICNGVZYBUGresGyP1oKZnQRBXv4OXA/LakvLsT7yTfjpBcYuSAiDePmPqhBCjE2bU2VZcKCjFUtaMU2sp9telRIcqFrwyJrHsdXfBeBrex4waGHC3eos0Vx00haOnHM3PFcAC06H9hb4v6uJClIDwCUo91J621XGTJfMK9OdlKlOP8i3QUUhbHsXrFJa7DJ1lfD5q/QUqXlznqwsA2hPUZVlAUelsmzMyvOwtLcQ091AQoSF6FBjlqEqy2ZTmTgPppq3XVqfV7YgBXhwLfzlx147OH9KnKrKbrSFE/De32DzW9DSYPSyhPA4CcuEEKbU4TSzDBzVZRKWmVR3F7Zrp/Ho9quJ66pFz8oAmi+4g0+SzuHpWffI9ucm1d4D5RGTKf3qryBtCtzzLzUHpmA3S/Y/D8humF5r7kr4/tNw0W1UuTAsO3uqOt11tAfbN2fC3edC7dHx37FQ9n4O91/KjzZ+E4DpHq4s68nMZkv8yRQlSHvtmGlBdWHkTEN2wtRNjIHSiCn84LK9cNdLxi3EzfSwbHFULXz8D/jXwxAcYuyihhBgUbMfG0MSaI2fpK4s2G3sooQwgIRlQgjT6bVCp7abfLg2ryhWm1smYZlJbXwDS00pK2o/pjkotk8LV3BSGteeuJ4PEs+zD30XJtHVAYV77DudRuiDiOOS1My60AgmtJYBMrPMa6VNgfO+Bade5tLKsvRomJ8M3QHBNCdoyZmJh4d73FHV/lgUOZ2EcIgP9+zD23JO4fKVn/H8Cb/w7AObiVNYNsnAsCwjWp2WNxm3Bnfr7oX9WhHZorZd6kzaVK8c7q/L0VoxSxMXqjP5uUYtRQjDSFgmhDCdDqdB7nplWZxUlpnbe38D4N8Tr6M3IIgwp72e9e+B9h4pLDOdz/4LN83nnk+vABzPNQAX3gr/KOfIeT8BJCzzBa4MywBWT1OnBfo8JBMPD/c4PSyLmO7xqjJQ1Uhg7oDF7cpVWFYQZWxlWboWlh1tAavVBl2dxi3GTfLq1Ie4MSGQWpWrrpy20MglHZc+t2x39EJ1piDXqKUIYRgJy4QQpuO862GoHpZplWX1EpaZT2sT7HgfgFczrgEgxKmyTK8unNm8l56XHoBDWz29QuEu7zwNwKHoHIA+ISlhERAVZ59XKGGZF7LZ4N2/we5PoafbHpaluCgsO0cLy3YE6GGZVJa5TLmaFVYUOYNpHp5XBo5qpKqGTuhs9/wCzMBLKsvSolTb39cPPwaXxMJf7zJuMW6yWx/unwwB+TvVhWmLjFvQCOhh2WdBC9UZqSwTfkjCMiGE6bQ7zSsL0Lru9EoF/c2YMJHt76nh/mkzOBI1m5BAx/MOjmqjbxU8TvBz96hZIcL3HSuH3RsAeDnjOsCpDdNJVLCNWU176GqXN9Rep74KHv0m3HkGWK0unVkGMCMBsmIhL3KWuqJcwjKXcWrDNKqy7Ne7vsm218Npf+c5zy/A1/V0Q2UhAIWRMwytLAsOVAF5e2AEAe3N9iDWTHY7D/fXQycvryybFq9eP+2MXKiuKN4H3fKpk/AvEpYJIUxHn18U7vTGOU0v82/2/HqEm218HYCWJReBxUJYYN8vBwZAaCB8nHy+umLL/zy8QOEWn78CgHXuSkpCJgJq967+Fj55Pu99Np/5RW97cnViJPQ3xUmTICSUGheHZRYLXDxbVc4AUlnmKu2t9s0SiiKmG1JZFhEMXWGxBGCjreiI5xfg69qasC49n/0xC6gKTTc0LANVKVgUqXY4NWNYpg/3X5jQASVqB1lvD8sCA2BuEpSGZ9EVHgfJk6G+0uhlCeFREpYJIUyn/06YAOlR6rSixfPrEW5ktdrDr4aFFwKO1ltnYUHweeIqbIFBam7R0XxPrlK4w+f/BaBx6WWAar3V262d9U5WLZori1/x2NLECOlvijNmYLNBdZu66Ko2TIBLZjtmltkqC6UywhUq1O/P+uAEGkMSmG5AWAbQnDgdgN4y84UrbhczgZI73uC8U3IJDbK4LKAeq4wYVeEGQGUB9PYMfwMf0tEDh2rV+UUBJRAZAzETIDHD2IWNwPwUwGLh19+tgL/lQfIko5ckhEeNKix78MEHWbp0KdHR0SQnJ3PxxRdz6FDfYak2m417772X9PR0wsPDOf3009m3b1+fYzo7O7nttttITEwkMjKSCy+8kLKysj7H1NfXs27dOmJjY4mNjWXdunU0NDSM7V8phPArehum8/wiqSwzqa4OuOR7sORcGqauAFQVWX/hwdAcHEvrzJPVFVvf8eAihcu1t8C+LwAonatC0pTIwTc77TnxAgCWV74Lvb0eW6IYAT0smziThg7o0p6epAjXPURWHGRmpfHEjJ/xyaXPgM3qujv3V0mZVH3/3/xqziOEBjrmh3laV6oKV4KrpLJsLIob1emkWOM3ip4YDRVhE+kOClMtolXFxi7IhfbXQI8VJoRD8qyZ8J9a+MsB4/+nj8B8bW7ZzrpBPokSwg+MKizbsGEDt9xyC5s2beL999+np6eH1atX09rqGAL08MMP89hjj/HUU0+xdetWUlNTOfvss2ludrxDvf3223n11Vd5+eWX+fzzz2lpaWHNmjX0Or2IXbt2Lbm5uaxfv57169eTm5vLunXrXPBPFkKY3WBtmHplWWULWGVHRPMIi4BrfgYPvEMnKh0drLJMrzKsz9FaMSUs8217PlOVBymTKY6YCkBq1OCHhuasoDEolvjuOroPyOYOXkWfIZYxwz5PMi5s8J/h8fjqXAuPz7yPhyKuhRB50zdu0fHsmXUZ/868jmnxfWdEelLgRFVZFn0sX1UZi5HraKO4Xr0YMroFE1Rlmc0SQFWMek7N1Iq5u1qdzk/R8jGLBeKSDF3TSOWkqNO91dBrRbYUF35nVGHZ+vXr+cY3vsG8efNYsGABf/vb3ygpKWH79u2Aqip74oknuOeee7j00kvJzs7mueeeo62tjZdeegmAxsZGnnnmGR599FFWrVrFokWLeOGFF9izZw8ffPABAAcOHGD9+vX85S9/YcWKFaxYsYKnn36at956a0AlmxBC9Nemh2VOb7iSI9UL+m4rHGszZl3CvTq1isLhwrKamWeqM/u/lDdXvmzeSXDva3DdA1S2qnfqaUOEZZHhQXyWtBqAnq3vemiBYkSc2jD1FnlXtmDq1syAoAA4WAuF9a6/f390RPv/aFQLJkBUxiS6LUEE9XbCsbLj30A4/PwirvhpPKuq3vCKsCxdq04sijLf3LI+w/19zNQ4NQs0uuUonbefCl+fKoGZ8CvjmlnW2KjqdxMS1F/KwsJCKisrWb16tf2Y0NBQTjvtNL788ksAtm/fTnd3d59j0tPTyc7Oth+zceNGYmNjWbZsmf2Y5cuXExsbaz+mv87OTpqamvr8J4TwT4PNLAsOdLT2VEgrpjn09sBn/4UmNQxEf94Ha8MM06oMj6UugLBI1b5ZVeSZdQrXi4yBlRfBmWsdIcsQYVlQAGxNUiGpZc+nHlqgOC6r1b6jIhkzOFynzk5zw86KsWFwZkItJx37kH0ff+76B/A3G/5F6ObXiemud8vzNVIT44Mo0SpLzRSueER5HmGdjTQET2BSnNGLUbubAnwRewq2ZWsgcaKxC3Ihfbj//EQr3DQf7rvU/rrF2wUGQHYyNARPICxvo3rdVFNq9LKE8Jgxh2U2m40f/OAHnHzyyWRnZwNQWal2yEhJ6Rudp6Sk2L9WWVlJSEgI8fHxwx6TnJw84DGTk5Ptx/T34IMP2uebxcbGkpmZOdZ/mhDCx+kzy8L77Yynf3J5VIb8m0PBbvjFZfCN6WC10ql18g9WWRalfS809QTBk1vg1UZIm+q5tQq3qdJ+noeqLAPYn3IKACGHN6l5OMJ4Nhvc/yZ894+QkkWe9t5xhpsqlda1vMZLm1eR+fYv3fMA/uTPP+S61y5mestBQyvLMqLh/ZSLeHPy1yEyzriF+JquDnvgURg5g0kxBq8HyNTW8PtJ36fxnjfh5EuMXZCLtHRBvvZBwEIKoHCP2pQo0gvK+UYoJxm6AkOpTpyrrsjPNXQ9QnjSmMOyW2+9ld27d/OPf/xjwNcs/QYW2my2Adf11/+YwY4f7n7uuusuGhsb7f+VlkrqLYS/0meWhfULTfQ301JZZhIHN6vTmUshIMDRhjlIZZm+S2JjJzB5LgSHeGSJwg12fgTP/QzytgGOHW6HmlkGUJM4h6em3UX+TS9JC4m3CAyERWfBmpsgKNheWTZzgnsebnq2moUUX3uY5k73PIZf6GzvE7QYWVmWEQMPznmYW7Ofo23KYuMW4muO5oPNRnNQDLUhSUyJM3pB6vWaXv1faqLmoL3VYEPNzZ1wNFddOSUHAl08mNGN5ms1MPtjFqozEpYJPzKmsOy2227jjTfe4OOPP2biREeZbGpqKsCA6q/q6mp7tVlqaipdXV3U19cPe0xVVdWAx62pqRlQtaYLDQ0lJiamz39CCP/UPkgbJjjtiCmVZeagh2WzVct+xyC7oOpitbCsocMD6xLu9em/4MVfwIcvAo7KsuHCsojQAH49+wHKsi+SoNQL2WxwxM1hWfpsNQspo62Izwu63PMg/qCiAIDGoFgagicwxcCwLCZU/QdQZqKAxe3K1MYaBZEzCQyw2Fsgjaavo6zRBg01pti9WG/BzEnBETJNW2jQasZG3xFzY+gidUbCMuFHRhWW2Ww2br31Vl555RU++ugjpkyZ0ufrU6ZMITU1lffff99+XVdXFxs2bGDlypUALF68mODg4D7HVFRUsHfvXvsxK1asoLGxkS1bttiP2bx5M42NjfZjhBBiKEO1YSZrg6NrZcC/ORzYpE7nLAdwtGEOU1nW0IF6Z/7kLXBDNhwrd/86hWvt+0Kdzj8Nqw2qtF0UU4cZDB+t5WOtkpF4j23vwnvPQvkRKlqguUvNl8uKc9PjJaTRFRxBIFZ27Spy04P4AW3OXHHkdDLjLIN+OOFJE6Mh2NrFscJiYxfiS46q+W5FkTPIjFEzXb3BxBjAZuOUuyfBFcmOmYY+bI+2E+aCFKAgV12Ytsio5YzJ5DiICYHd0QvVFRKWCT8yqrDslltu4YUXXuCll14iOjqayspKKisraW9vB1Tr5O23384DDzzAq6++yt69e/nGN75BREQEa9euBSA2Npbrr7+eO+64gw8//JCdO3dyzTXXkJOTw6pVqwCYM2cO5557LjfccAObNm1i06ZN3HDDDaxZs4ZZs2a5+H+BEMJsOgbZDRMgVvsEuklacHxfcz2UabsjzzoRGH43zDjtuW/sRG3bfmAjFO9Tu2IK39HWrJ43gNnLqG1TO9xacIThg4kMgUBrD5F73ocXfiE7oXqD//0ZHrkOtvzP3oKZFQch7nrjbrHQlaJaMY8dkWHwY6YFGEUR0w1twdTl2Io49E44J/58jvxcj5S2GUJB5Ez3hdNjkBkDWCw0hyWqK7QKOF+2y3knTB+tLAuwqCH/+2MWqCsqC6GlwdA1CeEpowrL/vCHP9DY2Mjpp59OWlqa/b9//vOf9mPuvPNObr/9dm6++WaWLFlCeXk57733HtHR0fZjHn/8cS6++GKuuOIKTjrpJCIiInjzzTcJDHS8QnrxxRfJyclh9erVrF69mvnz5/P888+74J8shDC7oSrLYpwDE+HbDm1Vp+nTIC4JGL6ybEAbphaw6XOvhI/I26YqA5MyYUIalVpVWWLE8NURUSFgwcbJf70Y/v4zKN7vkeWKYdh3wpxuH+4/083D4kMnqVbMqGNHpMJ4rModVUlGDvfXhaZkYLNYCOpuh7oKo5fjG6Yu4Mj089gdu8TQNtr+7G2Y0ern1Nd3OK1vh5JGdX5+aI2qZLdY1MwyHzM/BZqC4ylJXwZLz5OwTPiNURVP20YwFNdisXDvvfdy7733DnlMWFgYTz75JE8++eSQxyQkJPDCCy+MZnlCCAEMPbMsVsIy89Dnlc1aZr9quJll9gH/elg2QxsGfXi7e9Yn3KPfnLqRzCsD1YbZExBMReYKJhV8qFo5p2S7caFiWDYblGthWfp0Dh9UZ921E6YuOFNVlk1pPcyeajg9y72PZ0p6ZVnkdJZ6QdCSGhdMWXgWWW35am2JGUYvyftddCsPBdzKRwVwX5zRi3HQw7LD4TNYCvZ2UV+1W2vBzIqFmM5jMGspdHdCRPTwN/RC+pD/W87ZxJtXGbsWITxpzLthCiGEt2ofqg1TC0ykDdMEzv46/Og5OO9b9qvslWXDtGHaK8tmLlGnR3bI7oi+pF9Ypu+EmXacsEz/2S9K1SoKD0tFoaHqKqCzDQICISXLUVnmpuH+did/lZdWP8NLk260t0eJUfr2E/xk5T/ZOOEMr6gsS4tWVW6AI4AVx1XYoE69YSdMnR6W7QkyR2XZbu13zPwUYNIceHIL/CHXyCWNWY425P/AMcfICyH8ge/sWztG8h5ICP8zVBumvbJMdkT0fSmTVWDmpE0LSYfdDVMPSifPU7siNter+RtpU923VuE6JVr7pBaWVWphWcpxwrJ47fnPm7CEU0EqCo2mhxopk7EFhbh9J0y7WUtpb1vKwU8hs9rNj2VSrRnZPB+vqjKne0FlWVoUHIpQFYNmGAjvdu2t9HZ1UtKokk5vCssytIKrQ2Ez1Rkfn1m223lemc5iMWQt45UZoyr0GzogrxZyIuoh2gt+AQjhZqavLLvqv2CVwEwIv9I+RGiih2XtPdDl+zuSi370EFR/np05t2FabaigbMp8daUEJ77j6f3wpz2qnQVHWHa8yjI9LNsbq7XfFu6BLknNDXPU0YJZ6YmdMJ3o7URSWTY2BQ3qNCEc4sMNXQoA6VGqJRTA5uOVSB6x5W0CL5/A0xvPJTgA0r2oIzAsSG3UUqhXCtaUQme7sYsah13OlWU93YauZbwsFpifDBM6q5l2Szp8LRW6ZXtpYX6mD8v21EBNq9GrEEJ40lAzy6JD1a55INVlPi1/F7z6mwHD+fVZdHow5kwP0GxAs15dNnMpZMzw+RexfiUwUM0aC1FPcuUIZ5bpYdmRoEkQmwi9PSowE8ZwCsvyPLETppP51Z9zVelf6K2rtn//iBEq2A3/fZyldZ95RVUZqKrSYq2yzCptmMenBYo1oalMilUhtTeZGAN1IYlULLwULv6uz36o0dYNVdr7zznR7XBxDNw0H1qbjF3YOOSkQG1IEpbONhWUlR40eklCuJ2X/Yp0j2YJvoXwK0O1YQZY1KBvgCb5veC7Nr8Ff7gdXnmiz9V6ADpYWBYaBJHa98Mx/YPqW5+Cv+XBmWvdtVLhZvpumMcNy7QKmPpOC8zQ5tXJTqjGueg2ePA9OP9Gj+2EqQv9/Xd4aPcNZDfusLdJiRHa8QE5r/6Aa4ueYpoXzCsDVY1UnTSPVzKu4dgy+V1+XFprY1HEDK9qwdRNjAYsFl6/8r9w8298ttXPea5XRPleFfrVVfrkcH/d/GTAYuFw3EJ1RX6ugasRwjP8IixrkTfFQviVjmFmV8X03xVR+B79Bdq0hX2ubhimDRNgcpw6LajXrgjwiz+B5vHETfDQNX0qwmrb1GlSxPA31SvL6tuB634Ff9wF59/gnnWK45uQhu2Es2HaAg5rlWXu3gnTLl1VIWW1HZFWzNHSKgKLI6Z7TWUZAKlZfH/h8+w9/U6jV+L9tB0mCyNneKTtebQyY9Vpme8WYAGOUR+BFggszFUXpi302Zll4Ghh3x6xUJ2RsEz4Ab94pyA73wnhX/TKsojBwjJ9yL/8XvBdQ4Rlw7VhgmMYtT5M3M5mg14ZYufVbDb44hX46EXoVk90r9URkA71nOv0yrLWbuiaegJMnQ+Bpt/jyGv9dgtMfwrO/Du8qnXyuH24v04Lyya3Hhn4u0AMTwvLiiKne01lGai5ZeDYHVcMo1wPy2Z6ZWVZprYjZlkT0FQHFYWGrmesuqzqNCQQx2uW6YuMWo5LpEVBYjjsjV6orpCwTPgBvwjL5E2xebV1w+oX4HvrZedT4aDviti/DRMcVUcSovuotmbHvCOnsKyrVwUhMExYpr256/MG+eFr4ZI42P6eq1cqXKn2KDQeg4BAyFI78TV1qhl04KgcG0pMqGrDBqiXqlJD7c6vx/bcz1lT+iL59epnd04inJTpoQXoYVlbPoUNHnpMk7CVO6qSpnlRZVlqFARae2gryYdj5UYvx3s116vfo6jA0xsryyZqXYrTd/8TLpsAv77W2AWNkV5ZFuwclvX7gM/XWCxqbtn+mIXqioJcefMlTM8/wjJ5YWxa+2vgUC28dgi2HDV6NcIb2GxDD/gHR1gmvxd8VMEudZo4UQ1q1zg/n/pcuv70sCy/3unKni5oa4LC3a5dp3CtIzvV6aQ59uH+eugVHaK9IRlGgMURota3A+89B7/+hhpYLjym1wpPv36Q7x2+n5/n382zF8F7V8M7az24s2KG1obZeoSiBtkxfcS6OqG6BICK6OlMjDF4PU7So+He/d/jxt9Ohzd/b/RyvJcWdlaFptEWFOWdlWVaG2auZao6U55n3GLGoVsLy8IDeh2vW3w8LAM1t+xw9Fx6AoJV+FpTavSShHAr/wjLpILEtJw3byhpNG4dwnt0OnXTDVZZJm2YPm6oeWXa8xkTAoFD/GVzbsO0fxg6JUedSmji3QZ53utH2IKps88t6wA+fgnefw4ObnbVCsUIHKyFwApVGRo9ZTpnZMGsRA+P8dEqyzLbC+ju6ZUdMUeqqgiLzUpLYBSxqSn2Sk1vkBoFRdqOmPbKYzFQZCxN597KaxlXExoIaV44az4tSu1afiBslrqivgpafe8Fvl5ZltWWDx2tEBoOGTONXZQLzE+B7oAQPphyjdqoRQiTk7BM+LTmzsHPC/+lt2DCEJVl2htmacP0UUOEZce0Qe+Jwwx6z4pTFUbNXVCt7aLIlPnqtGjPUDcT3mCwsEzb1fR4LZi6PpVl+vMuFYUetbNCDdYHCJ443ZhFJE6E4BBCrV2ktZdJK+ZIaVVJxZHTmT7Bi5IyVGVZUaT2/VQuYdmQMmex49IneWDOr5kch1cFnrrQIEiJgpbgGLpjU9WVpYeMXdQY6GFZSIANzlgLKy+GwOOUQPuAnGR1+p05f6Xtxt9C8iRjFySEm/nFdNsGabcyLefAo1l2PRVAuxaWhQYOXmEUK5Vlvu2mx+C8b0Fccp+r9fArOXLom4YGweRYKGyAw3XqBbm9sqzkAHR3QfAQPZzCWPlaG+Y0x4BkvbJspO17CeFOt5uqhWVSUehRuZVwcqsWZqQbFJYFBsKP/s5D+1M41pFMUYMH56X5sgVn8JtrtvBpfieneNG8MlDVSMVaZZnt6GEsNptP7zroTno47I0tmLqJ0VDZAk1Js5jQWAllh2D2iUYva1S6tQH/lfGz4LsvGrsYF0qJgpRIqGqFfTWwNN3oFQnhXv5RWSZhmWk5h2VSKSQA2vR5ZYO0YIJTG6b8XvBNkTEwZzmkTe1zddUIwjJwGvKvzy1LngQRMdDbo16QC+/T3QWhEWq4/7QF9qvtYdkIK8v0sOxYG46QtGiPDCj2oB2VMLnN4LAM4PQr6Zp3Op2B4VJZNlLhkXwStpRtCSfbf496i5RIKI2YghULlrZmaKg2ekneqWgfFVVNAF453F+nzy2ritdaMX24sux48zR90fwUdXqgpAUObTV2MUK4mX+EZRKimJZzNZlUlgmADn0nzCHqZmU3THPSK8tSooY/Tt/BLV/fEdNikbll3i44BP68B95ogZgJ9qvtbZgjrCxL0lp0a9qAzDkqfGuul93zPKSxQ22ukaVXlmUYGJbhCAuKGoxche+w2Ry/N71pJ0xQVcMx0WGUh2stYVrLqHBis8H3lnP3o7FMacnz7soybfOIomgtLPPBD7L0Af9ZLYfBajV2MS6WkwxR3U1c87MYuO1EaGkweklCuI1fhGXypti8mmRmmehnuJ0wwTGzTEJ0H3RoK/zuu/DpfwZ8qUob0j3SyrIC5x0xF54JS8+DaC8rlxB9hfQtIRttZZn+vVHTCoSEQuZsdYXMLfOIXVUQ21VHfLeWuKROHf4G7nSsnOV7/8olZc9LZdkItf31Xi45+FviuuqY4mVhGahWzMJIbYC6hGUD1R6F9hZ6LIGURWR5d1imbTywJf4kuPAWOPlSYxc0Bp29kNRRyR/+MxMujYMu87QzzE9RM+WqI7VwWt+tWggT8ouZZb3mCvSFE6ksE/3pA/6P24YpYZnX2lgGT++An53ar1Vkz6fw+pNQVwGnXtbnNtXagP+U44RlGdqL8ArnHfCuvX+8SxYGGO2A/z6VZaAqCov3QWWRq5cmBrGrCpqDY7n/m0f42awiCD/OD6s7Fe1l5nPX852oeayZvI5e69C76Aqgu4uIf/2C+2xWds28jDAvfPeQFg1vpF9F7MLlLJi64Pg38DelBwEoiZhGd0CId4dlWmXZp+HL4KZlxi5mjLp7YU7zLnUhIW3Ahz2+TB/yvyN6Cee3FsPh7bDwDGMXJYSb+MVLA8nKzKuzx3G+RcIywQgqy6QN0+v95GP4sBDO7T8Tt3ifOp08b8BtqkdYWZamtWlWtMioKp9x93lw2zI4sLnP1Q2jHPCfpH1v2HdCvekxeL0ZLrzZNesUwypuAKslkPip02DRWcYuRpuXNrktn+4eK+XNxi7H61UVYbFZaQuMIC49zejVDCotCv6deR3rT7ofZpxg9HK8jxaWHYmaTUTw8f9WGmmSNrOsrMl3/0539cLcplx1wWljGjNIjFAfPO6OXaKuyNtm7IKEcCP/CMt89BetOD59gCY4KoqEf2s/zoB/PSxr7pTfDd5KDzPae/q1VxfvV6dZA8MyfcD/8SrLUrWwrK17kGrU+mrokhTVq9hscGAjHNoCYRF9vlQ7ysqyZKfKMpsNmJAG4ccZcidcpkTNFbe/ETZUymQIDCLM2kFqR7nMLTuesjwACiNnMH2Cd+4y6fxBiBiENiS/IHIWWbHevVloahQEWFQr47HaZhXG1B41elmj0m11DssWGrkUt8hJht1xWlh2WMIyV+ns8d2A2Kz8IyyT0jLTcg7L2nuGPk74j3YtNI04ThumDZlz561CnP4y2Ss+bDYo0cKyfpVlLV3Qqj3vx/u0PDzYEZhWOr+puu1EuDIFDm4a87qFGxwrh9ZGNYw/Y2afL+lz6o63qYNOryzr6JFKZCOUNMLVxX9k6Yf3QdE+YxcTGASpUwC14UBJo7HL8Xr2sGym1w3316VFAzYbPUeLYPv78uK/P62yLD9qtlfvhAkQEgip2u/r4EevhVuXDjqr1Jt19cK8xlx1wYRh2fwU2BujVXAezVeb5Ygx6+qFH70Ps38Py56Bb78Nf94B246q1yzCOP4RlklCa1qdzmGZVJYJHN8HQ81UCQ1yfE3mlnmfzh441u64XK5Vo1BTCm3N6k1uet9d9PRKtMhgiAo5/mMMWoEQpw3hKNo7pnULN9FbbyfOVEP5NW3d0KQFXqkjbCeKcPr+sM8te+Yu+MGpxoc3JtfZo8Lpy8qeI/21e6HkgNFLsv8eyWo7zFGpRhpeuQrLCiJnMd1Lw7L0KAi09fLEyzPgrtWyy21/elgWOdur55Xp9LllNQm+uSOmtb2VKa3q58aUYVkyNIYkUB6lbdRyeLuxC/JhjR3w9dfgX/tVZlHVCu8cgV99Bl/9N+T8ES7+p7psf00sPMY/wjKjFyDcRtowRX8DZpYV7IafXwx//znUVwGOyiIJy7yP3k6pK9Ury4qcQpPgvolY9QhbMHV6K2aF85yirOy+jyO8gx5e9qsm1KvKIkYYkOoGDPnf9wXs/Ux283Kz8mZVzZvVdkRdkTHD0PUAjrCs9QhHZWbZsHpL9bBspn1HYW+TGg29AUGURGhv3rWAT6Aqsy+7gw/n3sTh6DleX1kGkKm1a5fE+GZYFlu+m0CsNEWmQkKq0ctxuZwUdfrHyT+g/cbfwsRZxi7IR5U2waX/VhtbRYXAXy6Af34VfrwSzp4KE8LVe92dlarSbNULagOsHgk3PMYL97NxPanENq/+bZg2m3fPYRDuN6ANMyoeNr6u/vvPo/DDvxETejlVrerTHOFd+odl9k/RjmpvsgcZ7q/fZqQDi9O0HTH7tGHq91ssYZnR/ncYth6FkzPhLP350MNMjf6cp0aO7nd+UgQUNjgN+Z86X4VlhbvHvW4xtJJGiOluIKHrmLoifZqxCwJ7YJfVepiPJCwblrU0j0CgNmHmiDfU8LTUSAgNVHPVprbmQflh4zeS8BYWC1zyPe6ug6YWmOalgaezidrf6bzwWZwF9plrvqIxPIXfTP8pOamBnGn0YtwgLkzNn/x71i2ctQROTzZ6Rb5nVyV88w3VTZEaBX+7EOYmqa8tn6hObTb193N7Jby0R702+uVn8MpBeOhMWGC+HNbr+EdlmbRhmpZzWGa19W3LFP6po6uXlcc+clSWJU2E234Ps5ZCRyv86krWlKptFqWyzPu09pslVaaHZRffBv+qhhsfGXCb6lGGZXoFWp9gzjksk+mqhilphO/8D/6aq057CgavLNODzuRRzudP196AleozqqbMV6eFe8a0XjEyJY0wuVULvBNSvWNjhZUXcfDOD/hZ9lNSWXYc7925i4tXbsSalWP0UoYUHAgLUtRcNcA+Z00ojZ2O35szfCEs09owdwVrFUvHyqDdd/qlj8VN5bFZ9/P56T83eilusyxdnW6WjudRey8frvivCsrmJsLrVzqCMmcWC0yOg0tnw78ug/87S3XH7K+Bi/4JP/9E5i+7m3+EZUYvQLhNZ7+hhzIEUZy04T7+sfkszvz4bnWFxQIXfAee2Ahrvg02Gzd/9i3mNO0aEMwI47X2a6cud34TG5cEyZMG3Ga0lWX6cdXOYVnmbPW90lQLDdUjXq9wrQ3FjvOdvVAQNk0NYu9XWVbpVFk2GvqsnsIG/Qrtzb9UlrlVaZNTC2a/mYOGSZ5EzLKzqArLoLJFPlgdzsGuCeyMX05mcsTxDzbQ0nTVKgqoyjKhFO6lbMdOwnrbSI1ybHTkzfQ2zP2dCRCbqC74UACqf3gfGmjsOtxpmVb9dHTPXnjvWRnyP0J/3Qk3vqXes542Gf59uWM8yHACLPC1bPjo63DJbDXa4NldcNbzasaZfM7rHn4RlvVKWmZa/SvJZG6Zn8vbxhlf/hKAlrS5fb8WGAi3/g6WnkdIbwe/2Xk1bR3yDeNt9J9hPdAqG8EwU/vMshEWqwwaloVFQJrWGiZzywzzWYk6nRqnTm/I+Qf8vQAmze5zXPUod8LU6bN6ihr0K7QQrvaoCkqFW5Q0qtlggOPnzAskR6o3IN1Wpzl2YoAjderUW4f765akQ1GkNg9PZpY5/ONXzPv5CVxb9Dtm+kBVGTj+BpQ1gTXDx+aWdXUw5eBbJHVUEmzid9rLMtTpd9+9DB65Dg5uNnZBPuDPO+C+T1XQtTYb/nrh6OauAiRGwBPnwIuXQFas+sD422/D9W+O7DWzGB0T/wg7SNJqXl0Slgldby/89jsEYOPV9KspP/GagccEBMCdf6c1fAITuqoJOSovpr2NXlmmv6CvbYdnPyij8vbz4W/3DHobvbJspAP+9eKI6v5vjs9cCxd/17EzpvCoXitsLFXn7z8dLEBRY79QUzPWyjJ7WKa3YUZEQ0qWdqWEpO5S0gST9cqyiTONXYyToC9f5WcFP2FG8z5pxRzKJ//k7Pe+z4pjH3v9rKvFaY42TFtFAfRKuwFg3wnzSNRsZkwweC0jlBypZs/22qDmjJvgpsdg+glGL2tk8nex7j8X8O5nOQQHmPdNaGaM2oV2d+wSdUXeNmMX5OUqmuGxjer8HSvggTMhaBxJzMmT4N1r4LYTITgAPiyEVc+rQE42AHAdvwjL5PvFvPqHZe3yush/bfgn5G2jLSSGX815hPDgIY6LTeSfl7/OGacfojRh4LB4Yaw2rTU2LQqitU/bPv54D6n736Flw+uD3qZmjG2Yx9r6tV59/T64+TcwJXvQ2wn3qm6Fpi714nFFJuTEd4DNxrajA4+tGGNlmd6GWd3qNB8vKxsmpEOLtJC4S1kT3JXzZwofPQirrzN6OQ7/+zPX7f8Vi+u/lLBsCNbNb3PpgSdY2LCZaV5eWRYbBrEZGfx2+k/Ys/Zp9SGav7Na7RVZ+VGzfaayzGJx/L7ek7MOvvp9yPSRHRcPq9Bod+xSQoLMu+uYxaJaMXfHSVg2Ev/3pXqfujgNblvqmg3pwoLghyvgnavhxHR1/7/6DC54GXIrx3//wk/CMmnDNC+9DVMvYW2XyjL/1NsLL9wPwGs5d1ITluoY8D+I2qkn0RQcP2A+ljCe/pxEhsB8bWvymc2q4ic/ZmC4abM5hhaPtLIsMUJVLfVYoa59nAsWLqO3D6RFqcDsFzuuZ+f7SXS++/yAY/UB/ZNiR/cYsWEQH6bO26vLfvZf+Ec5VQsu4sy/w+nPwVtSdOoyrV3Q1AndASEkzZoFE9KMXpKDtiPmlNbDEpYNobtE/TCURc+0D133ZoszAnh01i94bfI3IMQHhnO527Ey6GynOyCY0vApzPSRyjKAqVo4W9Bg6DJGL08Py5YQYuKZZQDLM5wqyw5LWDaUHRXwqirw5OenuiYoczYjAf55GTy8yrEBwMX/hJ99ov7+irHzi7BM2jDNqcfqqAqJ1V4PSWWZn/rsP+qT0+gE/jvrNoBhwzI9XG3ttMHGN6FN3iV5C72VOjIYVmujjWa0qLDsUNTAsKyhwxGw6TsdHk9wICSEq/MDWvxam+DAJvnDYYAy7cdQf0Oe1biPhO5a9rfH9TmurdsxX2rSGN6869UxOyu0K4LVL4Snd0B+vRr+/9im0d+vGJzeMhsdMvrZLG6nhWVZEpYNzmYjoFxVJfWkzyTAB4pklmo79A1WkeqXStQ79KKI6fQGBPnETpg6vbKsqLYX8nNhw79842+zHpbF+UFYNhH2xyyklwA4Vg61Fce/kZ+x2eD+T9X5y+bAglT3PE6ABa6cpzYAuFTbAOA5bQOAPbJv1Zj5RVgmhWXm5NyCGatVCsjMMj+WkgUX3Up9gHr3HDFUG6bT19a+cSX8/EL48AX3r0+MSIvWGhcRDFfOhWty4BSbCst2hswdcLxejZQcqcrRR2rQIf/dXfDVBPjeCqiTF3yepj+XE6OB3h5iqg4A8KllXp/3R3pVWUyo43f/aKyaqk7fPAw7K2H9EdhbDS/tcRxT1DCwzV+MTWULzGjez2O7roXXnzJ6OX1p89Omtub13XlXKE21BLc1YMVCxGTv2ZhhOEvTIbarjuj9H9Gx8zOjl2M8bV5ZfuQsNd7Ah4rtpmgfbBTV98ItS+BXV6pAxpu1t0LJfkBVXJl5wD/A5FiIjo3iSNQcdcXh7cYuyAu9dki91ogIhjtXuv/xEiPgcacNAKpb4acf+0bO7I1M/iOsyHbg5uT8RiZOKsv82+lXwrNH4Iof2wPTkVSW7U8+SZ1543fyV8RLtDm1YYYHw69Ot5Jaq154bgmaN6DVulQPWEZZYTRoWBYcAunT1XkZ9u5xeliREQMczSegp4u2wAgOBWX1qfop0Z7z0bZg6i7Q5stvKlNtCje9ZaPm++fz0TsZnBl9lKgQNVS6UEaYuURlC8xr2snqgr+rKmBvolWWTWrLp7JJPlodoEy1YJaHT2JSUrjBixmZjBi4ouF1Xtx0Fh3P3W/0coznPK/Mh1owwbEj5pGmEEjTPuXw9h0x83eC1UpdRDrVYemmryyzWNSumDK3bHBt3fDQF+r8LUtGP2d1PE6eBP++XH2QvLMSPin23GObiV+EZTKzzJz0eWUBFscnZTKzzI8FBkJYhD0wHXLAP47KsnenXguhEVC8D/bIJ9DeoNWpDROAmlIsHa10W4IpipzO0Za+x9tb90bYgqmz74jZvw0zS2v1LNo7ujsU41bmHHxq//9L4+ZiswSQV+c4rkSfVzbG+UkTY+DMLHU+wAKp0RYy2wpI7TzKIzP22tuUDtcNeRdiFCpbVJsjYA+nvEbyZKyBwYRZO+mtKjV6Nd6nXIVlhZEzvX4nTGcRU1QiHlju5cGKJ5x1De+d9Ws+Sl7jUy2Y4Kgsq2qFnnRtuH+plz+nWliUn6TCo2CTh2WgWjH/PvkWHjz3bbjoVqOX41X+uE39DZwYDd8yYDPX5EhYN1+df1wmjIyJX4Rl8n1hTp1aKBIS6KgikjZMP9PaCB//Q7XPadpHUlmmBTE1ljg46xp14c3fuWeNYlScK8sA1XIREUNpzCx6AoKpa+t7/OFadTo5bnSPY68s63d/TNbCsmKpLPO0ci0sy4jGHpbVpaidSfNqHceVjHG4v7O/XKDmemz7Fmy+HjLnq8eZUOUIy5wfU4xdRYsaoA94X1gWGIgtTbUXxtXm0SHV6X3YjhYAKiyb7uU7YTpLnzsbgOjGUmhvOc7RJjd3Bc/N+CHbEk7yucqy2FBI1Aoa65O0sMzbK8tOvhR+9Bz/m/0dAEL9JCzbHbeUv4WcT0dkotHL8RrlTfBHrSv17lNGNyrElb69WL0n2lUFHxUaswZf5hdhmbRhmpPehhka6KgUkjZMP/PZf+HBtXD3OYCqItUrDoerLNODmNZu4AL1goYvX4OWBnetVIyQXllmnzk3byW82sBPL1CVf7X9dq/cqw0tzU4a3eMkDdaGCRKWGcRmc7RhTozB/v+/e6J6Pg47BVdFDep0PGFZYIAa9D9BqzAMnabCMor32t9QSmWZa1S1wJRWbXvRdC8Ly4CAu17irFUFfJl4pn1nXaHUXn4fJ6yq4qnp99irfHzB/BkTOBai/ij0lHh5uOIBemWur4Vl4KguK4/RK8sOGreYkUieBGd/nc1p5wL+UVk2NQ6SItTr711VRq/Gezz0hfp/cmI6nD/duHUkRsC1C9T5xzZLddlo+UVYJm2Y5qSHZc6VZdKG6Wf0wfwnrAb6VhYON+Bfb/Fr7QamLlABSXeXCt+Eodq0IsFI5+fPYiEsLg6AOqewrKPH8SYgJ3l0jzPozDJwCsv2yysKD2rpcgTdSRHAzKVwwtkEz1GtLM5tmEe0WWLTXdlSlKWFZUX7yNTaOyskOHGJimab97ZhApYZi7CmTMFqCZTnvJ8j9RZqQ5MJS0kzrCpiLGZNgMJoNXC8Yr+XhyvudKyc1g//Q3SV+n/ga22Y4NgRMy9K2+CneL9haxmNY1rVeqwPbagwVvrcsuW1n2B59iew7wujl2S4bUfhjTywAD87Tf0/MtJNi9X7or3V8H6BsWvxNX4RltmQ9zxm5FxZFi6VZf6npgx2f6LOn7kWgGYtaAkOGL703V5Z1oX6C3bm1eqKnR+4Zali5AZUlmkStFYM57Ds0DHosaqvpY92ZtlQYdnEmRAYBG1N6ntMeIReMRgRrP0+v+JH8NB7JK44HVBVXlabCsT12WYufeOnh2XF+5gQZu2zJjE+nbU1xPY0YrNYIMPAj9eHkaoNXZbKsr7ytWB6mg9VlYGqHG1OUa2YtXl+HJblfkzk/13Or/Z8m4xox+ZGvmSq9r23I0T7IOtYmRrB4Y2K9sErT9CydxtV2muLqT72szNWyzLg4vIXOXHDr2DL/4xejqGsNrj/U3X+8rmj/zDXHRLC4TqtuuzxTdJ1Nxp+EZaBzC0zo85BKstkZpkf+fgfKgXPPgVSJgPQ3Km+FBM6/Kc4etVSZ68KWzjnOnj8C7jrJfeuWRxXm/OAf6sVvrMI7r2EDFRpkXNYtkdrwcxJHv2ndilOYVmfD1OCQ+Cqu+E7v4GwiDH9G8To6cFUQr8N97JiVfjd1q3aNPO1CrMJ4QOPHZeM6eq572glpVVtGVUnYdm4dfVCRF0RVixYkyZDSJjRSxqovppv7Po5P9/3PQnLnFUWseQPF3B73r2ureL0kODJKiyzFR8weCUG0uZ7FUTN8snnEByVZfs74uA7T8B9b0CQl6Z+W/4Hf/w+3S89BKjXGTF+UFkG2tyyWFUJbj3k3ztivnZQtaNGhcCPVhq9GocbTlBr2n8M3s03ejW+w4eKqsen1woBftA37k+6tCqy0CCnmWUSlvmPj15Up/qAfqBJqyyLPs7rqEinr7d2Q2xCKiSkuniBYrRsNqfKshCgugTyc6F4HxHnq9642kHCsuwxfGqnV5Z19qrvmz6tEl+/b8Dx2yvUYNTvLPHNT+e9Xa3WspIYDjQeU3+wo+MJDlSfzB+qVQP3GzvUcS5vJwoMgrkrobeXeFRi0tKlWn19qf3M21S3Qm7cieR8pY29X6s2ejmD6+3mnE3302MJ5JeNjwDD9PD7k8LdzDryFt0x5eyJv9fo1Yxa9EnncmdZDEdTT+B5m/FtUIbQ5nvlR872yXll4KjMKqwH27e/593P42EVEpWmqNDIVwPKsZiRAMUpS2CvCssCbP75Q2e1wZNb1Plbljhea3qD+HC4bqFa3xOb4JxpakdwMTy/qSyTckPzcZ5Zpr95be4a+nhhIhUFULBLvaE+5av2q5u0yrLo43ySFxKoqlVAa8V0ZpUhh0bp7HX8ro4MxjFkf+IsEqJUYjFYZdloh/uDCkD0gKyi+fjH/+h9eGor3OLf3QVu06ey7JUn4KsJ8OcfAmr+EKgh//rQ/RnueOP364/hsU+Jmplj//1Q23+3VDEqeqVWfEwYlpRJxi5mKBPS6Q6OIMjWS+9RGeZip82GOhI1x6d2wtTNWjSHV7Ku57OQRZQ2Gb0ag2i7Ch+JmsNMHw1uJsWquU9NXT7QGn9oKwB745cC/hWWWSyQMDubzoAQglrroNI/t138oAAKGlRF4dcXGL2agW5YpAoKDtbCO0eMXo1v8JuwTLIy8+kcJCxrkbDMP+R+pE5zToUYx7tmvQ3zeJVl0G9HTFAh2eM3wlXpUFvhurWKEXMOLsODcIRlk+fZW+70F8udParSCCAnZWyPp++mWNJ//El3FxzZCZvfBqCx0zG755PikYVrYnT0EHRCOI7nPVm1V+vB2IFjsLNSnZ/jxt3pLZbBZ+SJ0dPDMn0mmFeyWGhPmQlAaIXsnKjrLlLti4ej5vpkVVJ4sKPqeNtRY9diiK4OKFcbaxyMyfHJ5xDUB1sZ2qYrJeUN8Pkr8N6zRi5pcE219oDoy7ATAHwyZB6PxZNDORg9X13I889WzD/vUKfX5HhnF0JsGFy/SJ1/fJNsgjgSfhOWyTeD+TiHZfpMAD0sESZ33rfgmYNww6/7XK1XFh6vsgycdsTUA5qAACjaA/VVsPF1161VjJgeXIYHqQHN9l2vJs9TIQqO8CKvFrqtEBcGE0c53F83eaiwrCIfbj4BfnUlWK3s6JedlvhrlYIb6RVcEyKwV0PoO5OeoHVIf1So2mEBVkx042K6OtQ6gGMSlo1LZQv8ZufV3PHlN6Gq2OjlDMmaMQuA6GoJy3Rdher377GkOcR64ai5kVhj2cnXSp6mZNceo5fieSUHwNpLQ3A8VaHpPrkTpm5qnDo9lp8P939VVR17285tedvVafp0dreplMyfKssAlmc45pb1+uHcsh0VsPWo6lz5hhdWlem+uQhiQlSl/tuHjV6N9/ObsEzaMM1nsDZMqSzzI5mzYObiPlfpbZgxY6ksA1h5sTr94tVxL0+MXp/h/uCoMMqaR4IWXtS1q9fIhQ3q8syEsY/F0CvLivuHZemOYe9UlwyoSiiXyjKX0ysGkwPbVFgJ9h0ql6aruZRNXer3fkqkY+izSzXUwLXT4NJ4kkPUN6NUlo1PZVMP51f8mxX7/ubV82uCs9Qw+JT6Q3T3GrwYb2CzEXJU20Vy0lxj1zIOX8n9Nf+350Yid/ph/3zBbgAORM9nYoylz6xWXzNFq9DaHTpH/R5pqoUGL5uBqM0r652xxN72629h2axEyE9UYVnL4X0Gr8bzntaqyi6eDSleXE0dGwrfUsWPPLFZCoqOx3/CMqMXIFxOD8tCAx2VRE0Slvk1590wj2dAZRnASZeo09yPoKXBlUsTI9BnuL/V6qgsmzTXXlnW2auOO6oFVnp7xlgM2YYZFAwTVaUJxfvsc7J0R6WyzOX0sCyr+YBKQ2MTIV71UIUGwUmZjmNXZropd4mZoCpLuzqY1amGeRyTmWXj0lNRRIitm57gcEh0Zzng+IRPVWHZtJaD1MhzDjVlBHe20G0JIm7KNKNXM2axM+YAEFdzgIYOgxfjaUvPZcO1r/DHaT92z4xHD9I/HMlrjYA07ftRr0D2FodVZdmxjCVYbSqQSPKzDbUDLNCw5BJOP+0QL13+ptHL8ajiBlivfc534wmGLmVEvrlQfY/m18MbeUavxrv5TVjmbdW6YvyGqiyT59rkfnkF3H8ZFA58oTSmNkznyrKJM2HyXOjtUVuAD+HzEthYNoo1ixFp056/yGCgpR4yZ0NUHGRMJyLYsSthXbujuit9jC2YMExYBvYWQIr2UtSgzi7S2gGlssz19LAsrVavJszu8/Wr5qkhz1Pi4Dp3tTcEBNif9xnNah1SWTY+wUfVq/C25Bnq/6+XCshU4fiktgIqWgxejDc4VkZ7cBRFkTOYkey7u4NGTFNh2bSWg2z3t7ll8Sl8mHEJnySf59MtmOC0I2YDjr8N3haW/b8X4fHP2TP7ckBVlXlxMa3b5ExLoDBqJpuOeu/ve3d4Jld1sZ0+GZ+YDxgdCjdood6fd8h75+H4zXeylBiaT2ePOg0NdLTdWW2OVi5hQq1Nap7Y5/+FwMABX9YrAuLDj39X9jbM/tWIeivml68NeruNZXD1q3Dta/K95mr2yrJgVJXP77fDf+sgUKVkznPL7JVlLgjLypoH+RuhvSC3Fe2zh2UrteomCctcT59ZllTVd16Z7qypcPhW+PjrsCDVjQvRnvfJDXv7rEuMTXS1auXrTZ9p8EqOY/I8br08jxVnltg3JfBntjkrWHFBE5eu/IJZbtxMw+0yVcXg9JYDbK/wv3eDh46pU1948z4cvbKsuAGsk700LAsJg3knsQe166+/tWDqlmWo020V0OMn773r2+Ff2ud8Ny4e/lhvsm6++hB6fw1sLjd6Nd7L9GGZHurLzDLzca4sCwuCQO3JbpZWTJ9V1XKcTzd2fqB2KsyYAZPmDPiyHqCMZOD7oJVl4GjF3PqOeqx+XtTmBHf2DlGRJMZswMwy6PPRrPOOmEddUFmWHgVBAep3yYA3yFpY0124j85eNbD1xHT1paMSlrmUzeao4AqYfyqs+TaccPaA44IDPfBJvRaWpR5Tb8Tq/K11y4WsNkiuVWFZ0OSBv6+9SnAItowZ9AYESViG+uCpvtNCS0i8b1clZczAagkgpqeJuqOVRq/Gc1oasL70AAl71I7OOckGr2ecMqLVa/3OXqhL9dKwTKOPbfDXsGxOIqxq/IgHNl9Fzd/+z+jleMTze6C9B+YlwUrvnTYwQFwYXKb9aX5mp7Fr8WamD8sCtBfWfhJu+xX7zLIg9QZKb72TsMw3vX0YTnwGfrN5mIO2rlenJ57f5+pb34HzX4J9NerySAKUyKE2hZh+Aiw4HdZ8BzoHlpUcPOY4P2AwvBiXPpVlg6SmCU6VZeUuqCwLDHAEqwN2uMxSYVlg2QEsNiuTYmGiNh+tSt5Mu1Rzl9rZFCDy1DXw3T/AyouMWYwWliVoFW5+N+fIheraYWrzAQDCp3l5WAakagOZpQ3TUZGUFetof/dJIaF0JE4FwFJywODFeFB+LgHP3sNdubcRHuT7wU1ggGP36qJYp7DMW3rH/vVreOpWyNvOET0sizd2SUYJDIAVoaVcdPRl2Py20ctxu44eeC5Xnb9pse+13n5joTp9v0BVboqBzB+WaadWSctMp9Opsgwcc8v0Ie/Ct+gh2eObB2mNBPWiaOs76vySc+1X76uBN/PUqV5BOpIAJVYLVxv7f78EBMCvP4YbHlbzspx09Tp2YQSpLHM1/XmPDAFuXwk3zYc8x/bjelhW2uh43tLGuePQ5Dh1OuBFQupU+NbDfLLuPwTYrGTFQXyY+lJTl/+0F3iC3uoYGewFb8y1sCyy+jChvR0Slo1DRQuE96onN2jybINXc3xLjr7L47nrmPn574xeirFsNmb+YgV/2nYpi8OrjF7NuFkzVVAbUXnQa7IVtytUJfAHY3LITlYV1L5On1u2L2wm/OTf8OQWYxfk7KMX4Y3f0VtZZH+N6OsB5XjEzF8KQHz5Dug19/bCrx6EY+3qfcf5041ezejNSIDTJoMNeHaX0avxTib49Tk8PeGVNkzz6eoXlsUMVSkkfEJHj+P8zsG6JYr3w7EyNRdi/mn2q985MvDQkeyGqQcf9aMY4F1Q3zckkcoy19IryyIDeyE/V73gj4yzf10Py/ZoO8bHhI5sM4fhZGrVYgMqywID4Yof8UXa+fQGBDElDmLDHF9uklDeZfTh/jMslXBoK3QYOCgsIRUWnUXjqdcS0dsiYdk4VLbAmlO2c9k1LTAlx+jlHNfE5iNcWv4CUwreM3opxmqoJqVkE6urXmNS2ji2G/YSwVf9mK8t/5h/paz1nw07CncDcDB6PgtSDF6Li+hzywqaguHUy9QoDm8o42ltgiIVTpZnrKCrV33oM9H3f3TGbPbCWbQGRhLW3Upv8UGjl+M2Vhs8vUOd/+ZCNSrCF31rkTr95z55bTsY04dl0oZpXkNWlklY5nNau/oGT3trBjlom9aCOf90CHVM8NdL3nVnTx3Z66c4LfgYUFmm62yHLe9AveOT9f391iWVZa6lh2UZLQXQ1aGe59Qp9q9P6BeWjacFU6dXlg31XOrD/afEqU/no7XfMxKiuI4elp1b9RrcdiLc/1XjFmOxwP99QMf3/kp9SCINHd7T6eNr9NlfCQmR9k06vFlIltoRM6XOvG/uRkRrVyyNmMK01BHsluPlQhecRPHk02kKjqPIX/5m65Vl0TmmC8sO1Rq6jIEObVHtSylZHLKowaZT4x3vP/3R3JRA9safCEDFps8MXo37fFwI+fWqWONr2cc/3ludMklVmLV2OzYqEA7+E5ZJWmY6zjPLwGlmmaTiPqe236e9/UMpAOJTYe4KWPaVPlcX1qvTH66Ae06BJ88d5LaD0MOyIUOPn66Bn5wPX7xmv0oPaeZou4NJWOZa+oD/iXXa4N5Jc/vseqpXlum7no5nuL9uapw6zdNegPdY4fnd8HkJUF/NpNx/c17Ff8nSjos93veNGDW92mNWs7Z7hhdUIem/H3pt8gHMWOmzv1IijV3HSMXOUO166S359Hb47wsJa7EKy45EzWGWj++iqBuy3d6MrFZs2vD7QyYKy/RdFjeXQ03eYfjXw/DWn4xdFMC+L9Tp3JV+P69MFxQAVdNPB6Bl68fGLsaN/qRVla3NcRRs+CKLBa7Xqsv+tmuQ3eH9nP+EZfLJsOn0b8OUyjLf1b81YtA2zLOuhie+hItutV9ltTlmiF04E248AcKDB7ntIPQ3w/VDhR6LzlKnW/9nv2qvFpadP0OdljXJHxVX0meW6TsR6vOjdBP6FTnMSxr/Y2Zru4QdroP2bhWU/eRjuPpV+GT9Ju79/ApuO/IL+7yU44asYtSOaeFnVr33hGVhti6mdhUD8lyPVc77v+TljadzcuG/jV7KiCRmptMcFEOQrZf6/MNGL8cwLUf2A1AQPdf+IYGvu+joS9x94EdUl/rBjphVRVg6WukICKV+wgwmxRq9INeYEq92pLbaYPPG/fCXH8PbfzR6WbD/S3U67yRHWObH88p0icvPACA5/xNsJnwTnlupgtvgALhuodGrGb9LZqvxNGVN8F6B0avxLv4Tlhm7DOEG9soyLSyLlpllPksPy7JiIdCiKrbK+8+QGkRli2rHDQqAjFHOhzhu6KHvuLnzQ+jqxGpz7La5aor6A9ltlZ3TXEmvLEuqGSIsi+h7/CUumBmeEgmJ4eoF+IFjKizT3VusHn96y0FSw9VQvTitgrXBfwtPXK6uHbDZSD+mh2XzDV0Ph7bChZG8+OXpgIRlY5VW8iUr6jaQbK07/sFeICjQQnHsXACaDvtvL0pPvvo5bEqbZ4rB8ADnbH6AmwoegSM7jF6K+2ktmPlRc5iXGuQVY71cRW91+3ujdqbkAPT2DH0Dd+vthQOb1Pl5KyUsc7Lw9BNpCYqmOCyLA4Xe1js7fvqssotmOXZS9mVhQXC19jnlX3cauxZvY5I/g0PTwzKp/jCfTu3vY0i/sEzaMH2PXt01KRbmay0Df3PelSU/F1oaBtyuvFmdpkaNfrcnPSxr6hxiZ8OpCyAhDTpaYe9nFDWofv7QQJg5wTEYXob8u44+syy+cvCwzLmSLDzIsTvWeFgsME+rLrvqFTV/QlcUlkVbYASh1k4CKvIBp1l3EqC4TG07pHaUE9bRAAGBkGnwzolpU6G3h/TWIiJ7miUsG6PUWhU4hU6dY/BKRq4ycR4A3YX7DV6JQWw2IkrVH1/rlAUGL8Z1Oiapd4HhZXsMXokHLD2Px67dxU/n/c7+esoszp+uXutvsU6hNyQcujvhaL5xC6qrgOh4CI/CNjmbI9rrhxkSlhEREcrd367m4pM283pFotHLcamSRviftrnYDScYuxZX+vp89V5qy1HY4/sbIbvMqMOyTz/9lAsuuID09HQsFguvvfZan6/bbDbuvfde0tPTCQ8P5/TTT2ffvr6f0HV2dnLbbbeRmJhIZGQkF154IWVlZX2Oqa+vZ926dcTGxhIbG8u6detoaGgY/T/Qoq9r1DcVXm5AZZlW8dEklWU+R68siw9XrZSgPrV5cQ/qh/f+r8JlibD70z63q9DCsrEMetdDDxi8csSGhbrs89SFLf+zV5XNSVR/TDK11gaZW+Y6bd2AzUbr5BNg8twBYVlYENy+TJ1/5GzXPe5ybRaKviPro2erqjWbJYAjUdob/WL1d0zaMF2vtg3mNGslfZmzIGScW5yOV8wEFZQDM5r3D92qLYbU29JMalsJAPGz5xm8mpFrTp1LjyWQrgbfqIZzudZGqmKm0hIYRexM3wk5jydoqgrLEqt2H+dIEwgO4V3bfLYnrDTNvDJdeLCq5LFZAiiL136vaPPZDJE0EZ4vgueLqeoIoqVLdUeYpX15vM6Zo14wvXXYXO/D/5qruhFOmwyzTZQDpkTBGm3MzDO5hi7Fq4w6LGttbWXBggU89dRTg3794Ycf5rHHHuOpp55i69atpKamcvbZZ9Pc3Gw/5vbbb+fVV1/l5Zdf5vPPP6elpYU1a9bQ29trP2bt2rXk5uayfv161q9fT25uLuvWrRv9P1BmlpnWULthShum76nXwrKEcDUP7OYl6vLjm6Cr5AhUFEBAAExf1Od2R7UWyLQxlEAHBUCS1tZ3tHng1187BPe0OMKyAv0TQ23g8WQJy1yutRuwWCi66Xl4ep96IdrP7ctgy7dgzUzXPe43Fzlml/14JVw2F35+qmoLLorTArsiFZbJgH/Xq2t3Gu6fZfy8MsAe1M5q3ivP9RjUHVKVWdWhqSSn+s6U+KKVNzHnnFb+dfqTRi/FGFFxXHnGdnLOaWB+hsGhtQvFzFGt3VMb9pj+57mtG/K0rNdsYRnA17SMbFuI/rfZwLBMF5PAYa3TMCvO8b7E352ZBRHBUFfXwu4Kc7R4NXTAy9q33I0mqirTfUt7m/VWHlTJmBlgDGHZeeedxy9/+UsuvfTSAV+z2Ww88cQT3HPPPVx66aVkZ2fz3HPP0dbWxksvvQRAY2MjzzzzDI8++iirVq1i0aJFvPDCC+zZs4cPPvgAgAMHDrB+/Xr+8pe/sGLFClasWMHTTz/NW2+9xaFDh0b3D5SZZabVf8C/7Ibpu+q0F6/xWhDxg+UqyKppg9IP16sr550MEX1LyPTKsrHuiqhXh5UOMh/tJx/D54mr6LEEQtkhGkrUsG99+3IJy1yvTQu6I4fZpMFicf3uemFB8Mrl8P41cPNSdV18OKy/Glafqb0yL1avjqSyzPVq2uCTpPOoWPsInHm10ctRtLBsZouEZWPRnKfC5ZK4eQT60MCPpAmRdAWGDvoBij+obNHmcAYEkpNs9GpcJ2y6CuGntxyg5JiJP1Ht6qD1wW9yXf7jZET0kGKCWUr9ZSfD3CQ4EKWFZYUGttY6lUvpLZgyr8whPMjGKztWs+e9OLZ86QWhpgu8sBvae9T34EmZRq/G9XJSYGm6msn8dz8oxB0Jl76EKSwspLKyktWrV9uvCw0N5bTTTuPLL9VuIdu3b6e7u7vPMenp6WRnZ9uP2bhxI7GxsSxbtsx+zPLly4mNjbUf019nZydNTU19/gPsgy2tkpaZTv/KMhnw77v0+U961U5wIJyRpc5bt2ph2dLzBtyuYhyVZeCYO9Y/8LLZ1ByzpuA4frDg79Q8sY+dvZMAR3n9RO225X76psodWrshuruRiEDP/8IODVKz6JyFB0PYNL3VQ2vD1Af8S4DiEr1WNbPsYMx8Ai6/A1ZcYPSSlMnqeZfKsrHpKVQ/L8eSfKcFExwbxfhrWLbzqPrdO3sCRIYYvBhXSp5Ea3AMwbYejh0e3YfuPqXkAEmf/43bjvyS7FRzljdZLKq6bH/MQgBsRQaFZXWVcNkE+OkF0NvrGO7vglmqpmGxkBgVQJCtl9atH/t8K2ZnDzyrzVO+8QRMtXmGs+u16rIX9zjGk/gzl4ZllZVqS+aUlL51vykpKfavVVZWEhISQnx8/LDHJCcP/EgrOTnZfkx/Dz74oH2+WWxsLJmZKu4NlDZM07LPLAtSp/YB/xKW+Rx9sHuUU0XRqZMhtLeDzKKP1RVLzx1wO70ibLQ7Yer0LdVL+4VlDR2OPxCvZ6xlX8RcipvULxM9LHPeIECMn82m2kce2/V1pl4XDR+/bPSSlNnL4Wf/hXtfBZwG/Mvz7hJ17ervswWYEG70apxIG+a4NPSGUhWaRluGj4Vl0fCdIw/x0JsrYOMbRi/H4xbfv5D/fbaQcwLNUQViZ7FQnayqyzqPmOzf5kyrsjoYncP8FJO+kwcungV7J6zggpO2sOc+g8pf9n8JzfVQXQyBgRyWnTAHFbfsDADmHP2YnYO/hfcZrx1SlfBpTrO9zGj1VFUQUN8Brx40ejXGc0txvKVf1Gqz2QZc11//YwY7frj7ueuuu2hsbLT/V1paqt2P+roUlplP/zbMKAnLfJZeDej8SfbSdDix7lPCetuxTsgYMOwdoFwLyyaOsQ1zllZJ9OJe+PEHUNSgLlf069M/UufYhECvRrNvKCGhiUt09Kiy71nNewnobIN4Lxm2EpMAJ18KGeqVkbRhulZNGyR3VHDVsZcJKvOiV2WT51K86CqezbqNhrbe4x8v+nh52QOcuOooFafcYPRSRiU9Gqa0HmZB3SY6D+4wejme1d5KYvVe5jXtIisr6fjH+5gvL/0Ty84s5YNJXzN6Ke5TqIKjQ9E5ppxXposNgzNmR7A7bin/yDNott5+rdNp3kn0WGFPtbqYbaL2ZVcIXqTCsuW1G3j7kO/+LbXa4M/an4RvLlIdMGYVGADXaZshP71DCo5cGpalpqYCDKj+qq6utlebpaam0tXVRX19/bDHVFUN3LO0pqZmQNWaLjQ0lJiYmD7/gWNmWa+kZabTfzfMGJlZ5rNatbDMubIsNQrWNKoWzKo55w6od27pclT3jLWy7Iwsx/fPy/tg7SvQ3TswLLN++h+e3PE1Tmr60l7BKJWMrtXYCeE9rUxuK1BXDBKOegMJy1zrWBssq9vAg5uvgse+afRyHCKiOXjjS/xu+t3Ud5n4VbGb6NW6mbG+Vd0SFQIl2i57XQX7jnO0ufQU7SMAGzUhycydYb6kJWbWPCrDJ1LU6Fvfk6PRfTgXgAMx85lvvqewj69pLxFeP+R4DelRe7Td2eeu5FCtqoyPDpHKsgFmnEBPWDSxPQ3kbdvts8HLJ0Xqg/PoELjKtwqmx+Rr2RATAvn18EGB0asxlkvDsilTppCamsr7779vv66rq4sNGzawcuVKABYvXkxwcHCfYyoqKti7d6/9mBUrVtDY2MiWLVvsx2zevJnGxkb7MSOlt2H6ep+0GKhTa5PrP7OsvUcFHsJ3tGhtmP1npBw69fv8v5w/8cmsgW+i9aqyuDBHVeFoRYXAHSscw/rLm+GzEjXk2NnEva9zYcU/uaDuDXtmp4ezHfL95hKNHTCjRe2gR1wyxHlRZUN+Lrz8EHz+in2uXmOnfNrmCjVtMLvJy3bC1EgwOkY2m71FXt9ExZc0pKh34QFGzUIySPVuNYzncNwCU77hz9K+F4vNuimP1YolbysAxyYutf+tMqvlGXCGbS/37LiJskfu8OyDN9fD4e3q/IIz2Fmhzi5MdRRpCE1gEJacUwCYWfox2ysMXs8Y/UmrKrsq29FZYmZRIbBObSLMn7YbuxajjTosa2lpITc3l9zcXEAN9c/NzaWkpASLxcLtt9/OAw88wKuvvsrevXv5xje+QUREBGvXrgUgNjaW66+/njvuuIMPP/yQnTt3cs0115CTk8OqVasAmDNnDueeey433HADmzZtYtOmTdxwww2sWbOGWbNmjWq90oZpXv0ry5x/eUm1j2+xV5b1C71mzM7kH5Nu5L8BA0PyMn1e2RhbMHU3LYZPvwHXLVSX3813VJbpM5TeTVDz0lZWrrffznmt8v02fo2dqgUTsA9X9xo7P4K/3gUfvUSs9nvGapPn3RVqWmFWsxZKTPGusCw+xMrk1iOkVvhZO9449bz1Z157LYM7Dv3U3rbuS9oy1TuE8OrD0NFm8Go8p/mgCsvq0haY8g3/pBgr38/7Ob/89BJa6hqMXo7rlR4kqL2JtsAIomZ6Z2W2K1kscOHERq4u+TPJm1/ybFXErk/UznGZsyFpon0W16JUzy3BlwQuVK2YK2o/5u3DBi9mDHZXwaYyCAqAby40ejWec+1CVZCyrQK2HjV6NcYZdVi2bds2Fi1axKJFaquEH/zgByxatIif/exnANx5553cfvvt3HzzzSxZsoTy8nLee+89oqMd72gff/xxLr74Yq644gpOOukkIiIiePPNNwkMdLQ6vPjii+Tk5LB69WpWr17N/Pnzef7550f/D5Q2TFPq7lXzjUDtWAfql1ikdl7mSPkWfcB/ZHDf60+ZrH6Gtx6FXf0Gg5Zpu5VNdNGbsVO0LaC3HnXshLYkXZ1+mrgaKxYm1+6CWvUXIygAIrT1Suvv+DV2wtymXHVh6gJD1zJAlhbeFe8jLAjCtU1FGqXiaNyq22B2szag2cvCsuQd/+bTT2bw4x03SxXhKLQd2kVq51HC6fKuTRtGKDotlZqQZAJsVij2n1bM4GL1c2jxtt+/LhIbHsCV5c9ybtVr1Ow1aCi8O5UexGoJYE/sYnLSgoxejUecdOYieiyBxLdXUnik3HMPvPMDdXqCKvLYoVVLSVg2hMWrqT7hq6xPvZS3D/teVf7T2udlF86EtHF+QO9LUiLh0tnq/J/9uLps1GHZ6aefjs1mG/Dfs88+C6jB/Pfeey8VFRV0dHSwYcMGsrP7fsIRFhbGk08+SW1tLW1tbbz55pv23St1CQkJvPDCCzQ1NdHU1MQLL7xAXFzcqP+BshumOTlvZRvm9JogIbib1PYyWhpbBt5oBGw2VW662YN/c/1dV6+jSrBPZdk/HiDz46dYl6mmpj62qe/tyvWwzEV/uBZrwVh+PeRqwdyKieq0LjSJPbGL1YXt79lvo7f+NkmF0bg1dsC8pp3qwvRFxi6mP73SrfwwdHVKe54LtdbWkdlerC5MW2joWvqLmKlCg9lNu2mWIf8jZs1XQURt2oL+oyZ9Qno0HIzR+k8KTBiqDMZmI7lK/VsTss0ZlgEUTVgIOGZ7mUnXiks58SuN3LHgOVZkHv94M0hJiKAiQf193vbJVs898NQFMP80WHwO9e1Q0KCulrBsCFPnE/er//DutOuobvWtKqXSJuzVcDecYOxajHDjYrVb+XsFamabP3LLbpjeRP8Hyswyc2nXwjILjjZMgGc+OonNH2Uy78YYuPMsOLB5VPe7Ph8e+Byu+I/r1iqG5zyY1T6zrLsL/vkQ/O42vj1Z7Wz7SXHfSh57G6aLKsviwhy7Y+Zr+48sSHGEsZ8knafObHW0YkbLphIu09gJHyV/hT1T1sCspUYvp6/EDIiIAWsvlOdJWOZC0SUqIG2dMBUivWvAVcikGbQFRhBubaelMM/o5fgGm42IMhW62KbMN3gxYzMxGg5EL6A6arL6mfcDTY2tfJJ4Dgejs5mxYLbRy3GbsiT1QUx4kflaq3dWQo0tivYJU5iTaPRqPCdgtnq90LR7q/2DV7f7yo3wyCewfI29BXNqHMT7YCWtp4QEwjnT1Pm3fOjP6d92Qq8NTpkEc71olK6nTIuH1drz9mfz/docEdOHZehtmBKWmYpeWRYe3HeTxF2Tz6fbEoTFZoPcj+D7K+H1p0Z8v3urHec99kfXz+nD/UMDVWsjAPu+gLZmiE0ifeEi+wD+XU6b5Ja7aGaZs6XpfS9PinXc/4YkNbeMHe9Br/oGlB0xXaexA/447ce8fOWbMGmO0cvpy2Jx7M5ZsNs+OFnCsvFLOKrCso4sL6smBAgMJD9OVdl05+00eDE+orKIkM5mOgNCiJ02uhmz3mJyHDww52HOPbdIvSn2A7uborjlhH/yrTV7SIwJPv4NfFRFmioNiSox38/zZyXq9KRJ/jVkPvUEFZbNrN1qyK59elh2QprnH9un2GxcFpvHGdX/450jvjEeqbED/qF14t/oh1Vlupu0xppXD0JVq7FrMYLpw7IAacM0pXYtYJnaWQRljo8oPjrxx8w4r5M3flIIZ1ylBnD+7jZ4+88jul/nWWd65ZJwr0GH+299R50uPRcCAliolbbrL0psNihsUOcnubAYxTksCw9SA/6TI9Xl3LgTsUUnQPp0qFepXYxUlrlMo/b/MNZbdxnSW0PzdxKnrVHCsvGx2uDvSev41uLX6L3ou0YvZ1BFWiVKQIH53ly7RaGqKjsSNZcZKb4ZukyJA5slgNp2/5l/+rkWtCxJH/44X1eTpn6eY6v2QWe7watxoQObWPPUCr57+BecOsnoxXhWoFZZNr9hGy/v9cCbvQOboanWflGG+49Q4R6W/3QWv9t5JfUt3WzxgVbMF/dAWzfMSVSVZf5qcRosSVNFJM/mGr0azzN9WKbPLJM2THNp74Hwnlae+uIr8L0VcHALAFFR4dgsAZSGZ8H/exGuulvd4Klb7McMp9QpICsx6/biXqZFC8siBw3LVOtjdrK6ePCYOj3WpsKVAAtMjXfdWs6a4jg/J0kVFP1oJcxNhK/MDsLyQgk8uUW15SGVZS5VfpjkjqMkhnvpL+vp2seK+bscbZh+8kbaXWpaoSI4hY/SLiLhxFONXs6gKpLVm+uwIgnLRkKfV3Ygej4zEwxezBhFhUBShDpfVG9TH7qZ3J59pVhsVs7IMnol7tWbMJHq0FQCrL1w2DwTq9tzv2B2zSbmNe7gZH97Uz8lB2twGPUhE9h3uMbedeAWNhvcexFcngSHtmK1OWbcLpLKsuFlZUN0ApE9LeQ0bvf6VszGDvij9ivixhPwyfmbrvTtJer0hd3+VyBg+rBM/+Y2/0sd/9LeAz8+dBdTmvZDcChMUB+HJmlVQNWtqCf/G7+E066EU69wtFENo9Zpl3gJQDxD3wkzSi9CqC6For0QEACLVwMwXQvEjmizxA7///bOOzyK6vvD76b3BEiB0HvvvQtIE0TFDiIWfoqKih3b14rYu6DYFRVEQQGld6SX0HvvISG9Jzu/P85uChAIkGR2N+d9njw7O3N392z2zsy9557zOTaRyWpBBQs8XC2B3jCytUSUjesp+1pXgtlD4bP+gK//ee2h7EQflCTXL36SdQsr0yaqaFGgpU7HQTAhCsb+q5plxYS9om2lgHwp2A5GbKQ4y4KObdJVtyIQ41+FteW6sK1CB6o6lgTdZVEjBMZteYD6D4XB2n/NNqdEOR5vZfzfTdkyrxw9PPeZbU6J4u9tYWNIRzI9/SD6iNnmFBtxUaLPeyyyPRUDTDamtPHwxG1qNGOG7SPGO5ypO0rwsw5tl8wCLx+o2Yx9Z2Wu4OeZp3mrFIKbmxRFADrGLmb2Psh24Mn5+PWyKF+vAtzgnIoCxUqvmqJflpiZl5paVnDQ4WnxYU/DdIbcaKXoeO1Yzr2HPpMnT38PYVK2MDy/swzEYfbsTzBmEvj4XfJ9z+aLyk9WZ1mpcF5k2XqbgH79dhAko486tgiFg3Fyc91jc5bVKYHIhee7wMYHoMHFBHJTEiEjTSPLipFqZyRyx7PWpZ3aphAcCrWbg4dnrrMsQZ1lV0X8nl08tvd1+iYtNNuUQkmt3ITP6rzI/OsnlokIo6tlY7N7ubXTcta3fsipdZNqBINvTireKbGwP8psc0qUDRv2EpydgLeRSVC16mabU6IEeMGYZhN5dXQC9BxitjnFhu9+cZZ5NWpnsiUm4RfIrY1kc25J6pZtWiCPTbuBlzcbT8rTZhGOu+DjUDS7BoBucYuJTYOFB801pzCOJ8L3UbL9fGdw198WN0uedtm3m8qWrrfL//zuqlnmelit1P79CQAW1B8BbfrmHrI7y/7dB19tsDlJPb0Kxs8WolNhGBCT75A6QEoHu2aZvz2yLOYYeHjmpmACVLFFkGVZJT12q03ov7EZlWk+egBuqQAr/9LIsmLCiDtDeNpxrFjwr+/4FfQ0sqx48Ni6mKf2vMKtOz4w25RCCQ7y5v36b7Km1s3g7n7pF5RxdtukfOo5eZRFjRDYFmxLvd7n2iXAojeIoyW2cmu597owAV4Q5xVKUnYxhqSbjBF7inKJR7BioUa7NmabYxrdqwOGwY4zkuJfItidZS2vBWCjXdxf9cqKRoseALSO+w9PayYfrXbM+fkHqyEjBzpWweVT0y+HG+vLPPtUMszYbbY1pYfLO8vsK5sOeC4qV8ri3wg5soEkj0Cmdxxb4FB4viy5t1bAtF35Dp7YDy8NgNduuuDbpmblVdkESFYHSKmQm4Zpjyy7+zX4IxYGjcptk1+bbN/ZvKqYzSJKz85cAstJNcx1c/Iiy7SvXBWpu6MAOORfh7DQYixvWtxsXgIf3E+z1V8A6iy7WnwPSzRhQhUHrIRpw65dVWKTL1ciJYG9ttxaZ09JqlkOtgTbHA971ptrTAmSng2++0XP1bux60cl2ccZuZkDLpBaHb1Rfr99gY1oUyfIZGtMIiGG0Fd7sWFJFdyt2bmVQYuV7CwZAwC0EmeZVsK8TKo3huBQvLJS6Ziyjp0xMNvBMr+3n4FpO2X7hS6qVZYfbw+4r4Vsf7XRJS6fRcLlnWUWTcN0LTLT4YcXAZhQewxZQeEFDjc6J3Xun73nvH7jfFg/Fzadn/YTk1rweXLW1RqrFIULCvz7BUJQwRxLu27Z5tPiMAOTnGVt+snjhrkEecqFRaMQr460XeI02RvSAl9HDmw4tgfmfkfk9hmACvxfLeHHxQmRXctxa7KH+YFfdjKV98yFRb+abY5DY531FZ9+Fcwr2x93+qqKNUJge3BLrFjgzNHcCsiuxtrj0OSsRJaVb9HeZGtKHruzrPeat+C+BrD4N3MNKgZO2yIDj0e2x8+R758lSUA52L2W0NQT1EneydLDJfAZu9ZAeopIMtRsRmIG7LVF0rYwYyzqjLi55aZijvRYDMCHqx1rjv72CgmwGVTPpDmGgzOkqVxH98TCokNmW1M6uLyzTNMwXYyMNGh7HfEV6vBtzdEEeRU87O8FD7XOe74zJt/ByNow4EHZ/vXN89761DmRA6pZVjrY/88BnkBm4d4Huz7ZX7vlRlYpoGAkYanRuDP4+EPcaSKjowCNLLtacvZFAXAiwnEjjACoK06dwMMbwDBUs+xqyEijSqxUTgxs5rgRLWH+UCd5J/+b0w8mPF52llKvgOQdG3HD4KxfJE3DL93ekakRDCkegewPaCA7XKhyYn6W7UunYeJmACwNHPc8LC7scg9+KdFwbDfsWGmuQcXAoWQvTnlHYmng+s7OQnF3h7oy+G+esI7lR0pg3rfRloLZohe4ubH5lIxFqwblFRdTisDg0fDaDJr+3yiCvWXx+28HqYy57DAsOwKebvBMJ7OtcUyCvWGITVr4QwdNoy0q/xUxAtXlnWVaDdPFCCwHj43ny4d2ku7uR5D3+U3GdIHtD8n2qWSIyy9RduuzosmxeQlsLzhIOplU8H3UWVY6FIgse6w9PNIGDm49r51dA+eYrSy4aSs+nl7QshcAlXdLMQKNLLs6fA9IhFF8ZQd3ltVoAu4eeCTHEpl+lPh09Z1cKSk7N+Fh5BDtXZEadauYbU6hRPjDrsBmZFo8ISEGTh0y2yTHxeZQyqjZCi8nl3fz95Kowq3BttU3F03FPL4pCi8ji4yAMKhYw2xzShx7ZNmm8raZ8I5V5hlTDGTlwPOVX6H9tcepcPP9ZptjLvXaAtA6cR2xaZJOV6xc93/w1He5i+4bNQXzymjcGTpeT1CFkFzB+E9WS182E6sB41bI9t3NoZoTV3MuaUa2hkAv2BYN03ddur2j8t+xorUrO84y9Za5FAlZIs4a7HPh4wFeeVFHRxLyHQivCtfeLduTxxV4zankgu+hzrLSwa5ZFp52DA5sFjHl8uePPlqfs8tUQVVbKmaF7eIsU4H/q8AwWNL1Vb6r8RgZdRw8ssHLRxxmQJOEjWRZRetQuXzORonOzs4K7Qn2cVxRkFA/yHT3ZkdQC9mxe62p9jgsyfEExYj4TLkmjptWeznUDIE15btzpl4viKhhtjnFzq4Y2JoVzmd1X8Zy/UNlQpzH7ixbG9xRNg5shjTnFSSMOiVj1fK+0DjCyT3UV0sj+U27Ji4DJEqoWAmtDH3vzRWpX3dCdrdUcf8r5p7mUMEXDiXAnzvNteWvXbAjBoK84NG25tri6FTwg1G2/9G7K513HBybeuk2UAacZZqG6SIYBplfPce3U9YxaQsk2JwTF4oss1PFpnN67JyIMW5/TvLm18yCg9tydx+1RSzVtmljabRQ6WCvhll332zZqN9ONCHOIdy/4ErPdXVLwbjCsDnL/PauJCgrnsQMjTC6YiwW5tUYwmuNP6FCRPlLtzebOuIIaJEkUTQq8n9lZO8RnbrTVRzbQernKRPszSE2O/esM9cgB8XYJU7EQ361aVbXydX9bdQIgcnVRjDprgXQ+26zzSl2ft8OR/1qsa3/63jd+5rZ5pQKdmfZfo+q4vyw5jj1Ob1yfxoYBl2q5hU0K7M0uwYsFiqf3UF4+onid5blIyEdVtmiUrpVL7nPcVmij8D3L+L/68s8ZKuj8tlayDQpuiw9G96zJRs90hbK+ZpjhzNxTwuZZ59Khq+dtGD02bRLt4Ey4CxzU2eZaxC1GK8/32XI9915e15Cbnn64Is5y2xF9exOsFwq14VOtoqY/07M3b3xpDx2tGUEaWRZ6WD/P1ffNVM22g0otO1THaBiANzS0OQQ6Uo1od/9ZI78jGyLBxk5zruy4ggctUV/VnGGQl423bIWiTZnmUYVXhGT+nzHtd22cbz9cLNNuSRhfrA5xLaMuksjyy5EzEYRGd9Srr3LRFrYU/93xVy8nTOSmZNXLfy2xubaUprYnWUZOZDTwBZd5qSpmIYBtSaPZv2Citx96nuzzTGfoPK5umWdYxax/mTJjePnH4Bsq1T9tS+wK5fBqYPw21vw92cMa5BOuL8ENkzZbo45P2yGE8kQGSBOIOXS+HjA851le8J6OJ188faOyFmNLBPUWeYaWP/+HICpVe8lyTM4txrixZxlVW3OlGPnOstAosue+BrufxsQgfZdNgdcd9sqUYo6y0qFlCzwzU4hfPd82dHphkLb3tgA1twPH/QpJeMuxpPf4HXDQ+R4BwBwViOMrowV0yi3fzneOWnUcAaNiPoSYRRklZBVjSy7MrbFurM3sDGValY225RLEu4Pm4NtkWV7N0BOtrkGOSCJm1cDkFK7Q8HKxk5MQ1uA884YRK/u7ClT7SlOFhyAnKR4boubTvfycWabU2oEe8uEGGB3hF23zDlF/rechmYnFhCWGU3jOudH45dJOlwPrfvgWa4C2da86K/iZrZknHNdnZJ5f5enSVcIqwopCfhs/Dc3pe+ztRLlVZrEpcEXtjWwpzuJE0gpGgPqimZfWja854RrDjEaWSZY1Fnm/MQch9UzAPip+sMFDgUVolkGUqEGCnGW1W+Ltd8I8PEDRPfBakhkS21bJpimYZYOyZnQNWY+7lnpogtTs6nZJhUZi0X0FqDoKxRKPgwD6ycj+WFpNxombqF6iNkGFYE6LeHPs7xx43Kg6JoHSh45VpnogXPovYT5wf6A+mR6B0JGKhzeYbZJDoVhwJQKt/NH5bup2Km72eYUG43C5PHWtS/BrWEw7SNzDSpGft8BnWMW8t7KwXg8081sc0oNiwVushU4nWbpBNUaQtX65hp1hSxatZ/qqQfIdvPEr00Ps81xDO76H4ybi3fH/gAsLYFUzKQMqZgIJsuBODNubtDjTtle9At3NBYn9ukU+OX8+l4lyvurIDETGoXCjc55KTANiwVe7irbf+wQwX9nwWpAXBEXu13eWaaaZS7A7G9ws+awpnxXkisVzBeofpFIFHsa5oWcZY/Ohs7fyYUZw2DDcakA0aZSXph+cqbqUJUGiRnQ+/Tf8qTTDc4lMhxznKGHJ9AkYaNGll0Jpw/jlnCGTIsnMZWa4+dptkFFwN0DAstR0RadcNIJQ8/NJnrKBN5cdzfXxi+gjhPI1EUEgGFxY9pNv8GXm6F6I7NNcii2nYGvKtzNi21+pF2XZmabU2yU95W0/4P+thnx9v/MNaiYOJUsToSOsYtlR/Oy5WgZ3FAev0tvz5lPdsAD75tr0BWQmQNpq+YCkFynE/gGmGyRY2HPECkJ3bKFB+X/X7sc1HWC+5fD0nOoPK6ZhXd6PI+1l6fj15WerMkfO2CSzTn3Yldwd3mvSPHTqhIMqgcG8OZy55k3x6dDThFtdflukZuGaa4ZypWSkw2zvwZgUrWH6Fu74OEwv8JfWiVfZFn+kzfbCjP2SH760m9+ghGNsK6eBUjFxQDbhN1qSGipUrIkZcL8iBtI6XgbdL3FbHMuj59eYdTqh7n16PdFFopU8rFLdI52BjUnsvxFwkQdkMqBgGFw4twCIsolsfw3jZuP/0xnyx6nGJzaF16WRgyAWs3EYarkMtlWJ6dnDVwmBdNOw1DYUM6WrrdnPWQ6v0jhnztlfNMrYZHsaNHTXINKmTrloUWETJT+3m22NVfGkkPQ5qQ4ywI79TXXGAeko+9J6qTu4XACHI4v3ve2p2D2r+Nca7sOR61mUl08KxOW/5mrRRyTBj9uLvmP33QKXrBdAke3hy7VSv4zXZXnOoO3u6Q9LzhotjVFI+YyskKcYJh6deQ6y9Rb5pysmgkxx0nyDWNOxcFUDRKHFkj6zsVuVJG2CU5adsGKF3YxcQCf49vh6C7abRwPQJtIqX5mf1tNxSxZMnNEn2BexRvJen4KNOlitkmXR0fRV+t9+m9iU51kOcWR2Ck6R1Eh7Z0jBdPOoe3c83N3pq3srM6yyyU7i3IHbeIWTbuaa0sRqWxbeDmuv/V5xKXB4eVLqZ+4lbubut5Aq1EoHPKrQ7JfGGRlwD4nLftlI9sKv22D8PSTVInfKYOoZq6TOltUbrZFl/25C8jOgjMlJG5VQkzflkWnGJnpu7dxBBFXB2LmBAKGR/LWwTFA8aZipmTC4kOy3V/1yq4ee3TZol/wdBenFcCXG0pWD/Z0MjwwSwp99K0Nj7cvuc8qC1QJghEtZfut5ZBlUlXTy+GMOsvysDs9NA3TScnJgojqLKx/P5nu3oT5w0d9JFz2034Xf6m3B0T4y3b+VMz9+bRsf6ryIIbFQpfouTTK3Ef9CjJ2DMyXiqmUHEn5FukDnDEiodW1ZHr6UTn9KO4Hosy2xvnYugyAdeW7OIe4v53AckQcWEaL+DWcPaselMvB2LsJ76wU4j3LUb+Vc5Ths0cpH08EZn8Lb98lWpoKP2+Fl7aMYt7yZnQ4OsNsc4qdhmGAxcK2MFvZLydPxZy9TyqE90paIjtqt4TAslfOb1B98HSDoF1LsN4YDC8XXoXb0YhPh/hNqwjISSY7KEx0NJU86kjF6uanFuNm5DBjT/G99ZLD4mCpFgyNw4rvfcssPe6EoAqiG2i1cmN9SW+NT4d7/i6ZOVh6Njz4D0SnSMXjD/vkBdYoV85DbSDUFw7E56W2Oirp2fDeZdR1cXlnmaZhOjndb4Mf9jOxwUuApF1WD4EHWsnN6lLkpmLmm8/md5atM2pxtJ4IgT4aPSE3JcjuuNGKmCVLUobBiAMf0jh9Fx7OeDXy9uVEXVnVjdwy3WRjnIyURLA5GNeW70qNEFOtuTwqRJJVoRruWAk9stZsa5yK6DVSGGFjhS60qewcJ709DTMmDawzJ8CiX3IdvWWZ5EyYtiaWBkmSh2lp3Nlki4ofe0XMZQHO7ywzDJiwXraH5thTMMuWXpmdEB/oVRMO+NfHLTMNDm6ViqdOwKw9cNwrkilNxuBx/UgRS1fyqNca/ILwSY+nedIm1p2ArcUkPJ6/CqamYBYDEdVhyil4bAK4ueHuBuOvk/Nz0ykYMbN4q2MaBry0SN472Bu+GeikC/UOSKA3PNlRtj9eAwkOquNsNeCpedIHgor427v8FVbTMF0Ad3eOZkqIWJj/5b3U7iw7WkhkGcA3VaTCZs8930O6xGUGeMsxTcMsWbJ3beDlnU/x55LWuf97ZyOh7WAAmu763XmULR2BnavAauWofy1O+1R2rjRMwLClDDc8tYy0UhKjdQVSN4mz7EzNrng7ifRXkHfegDqxri1VfNsK8wxyEL6LgtonxXlkVG0IIa4XalEzBHw8YFVwPmeZk17nVxyB7WfA1wMaHbeJ+5cxvbL83NIIon0qsTu4ufym62abbVKR+HMXHPavQ+Jd42D462ab43i4e+QWrbjPWADA91FX/7bp2SLuD5qCWaycowHaIBR+ukHuuauOwch/RLKlOPhhM0zdKb6B8dfhdONOR+f2xhKtF58OYx10iPTBKpi1VyKLL5WhZqfsOMucc2xTdslMh2VTISuT9GypmAgQfhFB/wthd5YdiZdyxDP3wP6zBdv87N2Po7418EmLg6VTAPC3ifxrGmbJ4rtS/t9rqgwEn8v8cR0Ej843kO7mTZWE3XBgi9nmOA8tenLqrdW81OhzPN2cr6qUZwvR+Wkfu5RD8eba4jRYrVQ4IM6yoDbOoVcGEkFQ2RZddry6ze5ty80zyAGIT4eJG6B9rETYWZxEf+5ycXeT6LJtQa043P4eePADsDqBIMsF+HKDPN7RBNzfmQdPfANNXPN3Kwrdq0vF03lhA2XHmlnmGlQEDsbBxpMyt7mhvtnWODAtewFwTdxCQMb+Z1Ku7i2XHpYqjZEB0Dziag1UCmAYsGMVRB8BoHlF+G6QLFQsPgSj54re4tWw4gi8YQsIf6mrCvqXBB5u8Fp3kcCasl3m3Y7EHzvg83Wy/XYvaFu5aK9TZ5nimCybCm/eBk92za1Y4eUuK/yXQ1Wbs+yXbVL1ZNRsWH9S9tWvII9Wizu/VH9InswUoX/VLCsFrFbKr/sdgDV1bjfZmCsnMiKIJWHXkWnxJGvPJrPNcR48PFkb2J4l4f1pGCqDImfC0vwaAFrGr2bPKQeNN3cw9h+K4ah3VZLdA+jQvZXZ5lwW9oWXnRG2yLJD2yAprvAXuDgT1kvkdfdE2+zDhZ0ubSIh092bCdd8D9cOc8pqqFtPw4qj4G6B+1sClWpB//vBL9Bs00zDy10cTgvCr5cd6+aI2L8D8/sOaJKwgVHWfwh3u0rvjyvT6loAgvauoF1oOpk5Vz9xn7ZTHvvX1RTMYufjB2F0J/jnq9xd7SvDxIFynv6zF8YsuPK5/KF4eGS2VMC9pSHc16JYrFYuQKeq8KytgPQrS2DdCVPNyWXVMRgjvnNGtZXI4qJSZpxlOeoscy5mTZDHjoNyK1aE+V3+DcruLLsQ+Vfltra8D7reAveNA8PITbnRNMwSZOdqfM8eIdk9gD21+5ttzRUT4gMft/iA1r1Ps6fNPWab41SssWmkt6xkrh1XROW6JAZUwseaQcrm1WZb4xR8dyic67pG8cyI05QrqliEg2DX1NuREwFV6slK+JalptpkFqeTJZ0lKCuOemdt4UouXFGxg231ea0T13T4zLaafn29i4+Lyho3N4TNIW2J9QqD1ETY6rgRo/Hp8NMWGH7oc576dyD8/KrZJjkuVRtA+UqQmc7oQFHynrQVMq5Q/2rTKZizXyJmbruMSbZSRGzOTRb9WkA3qXt1+KyfOPmn7oRXl15eFnxCOrz7H/T7Rc6fFhEwtqc6O0uah9rAgLqQZYWH/oFTyebacyAOHpwl9gysC091vLzXlxlnmZNKTJRN9m+WcFx3D+h3f27odNgVZOm1rAgVA2Q7/wDR31NOZPv18tqWofDyVLlgWyy5zrLkDJSSwpbyOj/iBkKCfE025sqxWKB8zZokepZjy2mzrXES9qzH+OgBspdLUYQeNcw154qwWDjVZBALwgdyINm5HD9mcDRRwvIBhrd3vpTr2raCgQfigFa95cnG+abZYyZfrBf9nrtyFmMxrDIxDa9qtlklRttIGSvsP2twdusm+ONDyClG1ekSZvMpmGub6D/S2gpjb4eZEyAjzWzTTKdJGLSr4sbCcFs1TAdOxfx6IyRnGPSMnSc72vQ11yBHxmIRPbcxv9CuWwsi/OFMqkQoXS6GAW/ZfKi3NBRNLaWY6XC9RLmePgQ7CpYp7FcH3u8j168fN8NbK/KkeQojNQu+WAddfpD7VVo2tKokkWrOlsXgjFgs8H5vaFBBzrsHZxVvoYbLIS4N7v0bEjLEJ/DBFVQ/LTPOsmx1ljkPtlRIugyG8hXzIssuU9wfwN8L/rkTfrkJlg4XsV6Ae5pLpMC318O4njC0acHXaRpmCZOTI6m2wIzIO4gIMNmeq6SFTb8i6hSQZvISijPw319YZn9Np4NT8fOEjlXMNujKSHjwS+5vO5OZnp3MNsWhsRrw7NwcPDOT6VwVOjjh710rv7OsdR8ZDSacMdUmM4hLy3N6dr25P4ybB/e/ba5RJUywj+iWuWEl4OVeMPEp2LPebLOKzPur5PGmBlDvzBpY+jt8Owbc3M01zAGwWCTK4M8qw/mg/puc6Pp/Zpt0QeLSJJqzftI2QtNOgLcv2IrMKIXQfwT0HIJnSHmGNZNd30VdfvDEgoOw9gR4u19+RIpSRLx9obMUy2LRL+cdHtwA3rLVIpm4EZp/Bf1/hf8tkeqwp21BFRnZcp50+wHeXSlOtfoV4JvrYdqtOP1cw5nw84Svr5fsm6jTUoW0tAOX0rPhwX/gUIJIaXx9hc5Sl3eWedi+oVbDdBJSEmDhJNm+XqpUXk1kGUConwg5urvBTzfC813gsfZyrFctGNJUcuIBOHkQJj5Dx82SN5/s2PIVzsupg5CZRop3CMvD+hBxBY5QR6JZBFRNPcC933WAEY3EGagUzkZZGV8W2odeNZ13pa9RmCzInEqGk0lmW+OYGAa8uQwyt61m87zyTNx0i9kmXRH2yLKjiZDRvA9MjYGXfjfXKBP4ZasMQBuHQcfavtC6N3S6wWyzSpx2lUXfdG9V24xt00JzDSoia47DsiMyFn6iA7BimhxoPxA8NSIWRBvJs+U1fFrnRT480dBscy7I15tk8fa21Lmyo2l38PIx1ygnYkgTcXZtjc7TLS4K2VYYZ6vqN6IlVCq7En8lT8+h8rj0d8g6P1JhSFMRZa8eLAtwO85IpNkjs6HdN9D1B7jmR9HJOpMK1YLh474wewj0rqWpl2ZQLRi+6C/j5Kk74cdSrIEWkwp3TpN7YKAXfD/oyoJuoAw4y9xt3zBLnWXOwfyfICMVqjeGpt0ACmiWXS3VgmFk64tMzqMWwh/v037lu1gMK7GpV/+ZyvlMiq3DO4+d5IVr55Ll5pWbKuustKgIp70rE5GwF84cLbPpWUUiIQbDFpWxLKyPU5dg9/eSiJPKqYfZuf2w2eY4JF9ugG+joNuZuXgZWQQ4qWc0zE8GXFYDDqf5QJCTlW8tBjJz8ga7I1qVrclHe5tu2cIQm7aOE1zjDQPes2U03dEYqgUZ8J/NWdb5JvMMc0DsEUPTdtqiRx2Is2nwQ5Rs3xpjc9C3u840e5yKmOPw61gq/PN+rk7xi4uKnjUyZTvsj4NyPjCyTcmZqQAtekL5ipB0FtbPvWCTO5vAsntg7QgYf51kCTUKkxTNIwlwIhnC/WFsD1g4TKJp3V3e0+HYdKkmQSoAry8Vof2SZk8s3DBFKgcHeUtkYb0KV/5+Lt+FPG3fMEedZc7Bvo3yeP3DuSPxq0nDvGx6DAH/YILOHqDbmXkcSSyFzyxjLD8MLy6G8Zt9+It2AE4fWVYxAEKCvJle+S7ZMfc7cw1yZDYtxGIY7ApsQmJApHPqleXjmb2vsHJxDQL+fs9sUxyO37fD2//J9p0ZtsGvk+rsWCx50WV7z+Y7cIEVcFdl1h6ITpHr9aDjv8GXT8LejWabVSrYnWW/+/WRje3/QXK8afYUhUUHpRKZtzs82g44uBVOHpCIpLb9zDbPoWhZEfpXSaH/8Sns+ORNs80pwNcbISUL+nlsJ/jwOtHz7e68FcRLlf1R8MNLMPU9nmqXTbg/7I6Fx+Zcel6Ykgkf2Wr3PN5eJt1KCeLuDt3vkO21/1y0aYS/6E6/do1Ejm0ZCT/eIMUAlg2Hu5rlyxhSTOf/WkpRvRwDHv5XIvRLiuWHYfDvcCxRohCn33b10h8u7yzTyDIn4+nv4cvNUp7dxnFbelOpRB/5+EGfewEYdng8R+K1OERxs3HXmfP+qVVcoDpX03D4vep98mTlX5AQY6o9DssGcZosC+1Ljxqia+DM+DZqDUDVPbP1YpGP9SfyynQ/0egs4cds5fjs4vhOiF3YefsZ4OwpeLIbDKniVGLvV4phSCoYyGq+x/zvYdpHELXIXMNKiQp+ok151K8WcRGN5Tdf+6/ZZhVKRja8vky2721hGz/ZUzBb9wFfJw/nLgGeqH+aLzbdQb9Vr7LvsGOEl521aZUBPOG1QDbaDYBy4eYZ5Uy07gPBoRAfTcW9i/h6oDiPFx6Ed1YW/rL0bFnUPZMqE+5zdY2VEmLQI/DeYnh0/GW9LMgbrqkBg+qDr5OPKV0RiwXe6SXyDWfTYOBvMGN38Q+Zf9kKw/+GpEwpzPPX7VCnGJIAXN5Z5qGRZc5HrWZSFQU5kQ7Hy+7qwaX0+QNHAtArehZB8Yc4klBKn1tG6P/zIBYtbUDz+LUAtIsUXTlnp1EY7AxqzrGI1pCddUGR0jKPYWBdL3plS8P6OnUKpp0q3XqSafGkUtIBMg5fQaktFyQh3bZyb8CgevC4+1y5mFdvDGFOqO5vo6ltfrotGggOgyM7ROR/2wpT7SoNVh0TjRhfDxhSKwG2LJEDHQeZaldpMrCePC6qZNNoW/mXabZcim82iahxuL8tqgxgpVQf1hTMC1O/SS1OlG+Eh5HDkj/mmG0OAB+sksp+TcKh/ojH4ZsdcM8bZpvlPHh4QrfbZHvRL7SoCO/Z1mu+2gBTd5z/kqOJcMtUmL5L0vte7qZRSqVG5TrQ/Bpwc3n3RJnD11PSIRuHQXw6PDoHHvqXYpE7yrHCG8vghUUy7rypgRT2K+979e8NZcBZ5m7T1NDIMsfCMM7xKCeevWAkTly6eIhB9MZKhar1oeW1uGFw55GJpSpI6PIc2k696NVUT93PfX2r078OjO1ptlHFQyNb1MmMmrbosjnfaqSRDcOQQen/TTrD7szypLr7caxqF/rWNtuyq6dyeACbw7oCcGqx40aalBaGAc8tlIjg6sEwrhdYVvwpB53csWJ3lm2NBsPNPe/72L+fC/ONLarslkYQsm2uLAhUbQBV6plrWCkyoK48/uhvc5btWOmQ1aNOJMFnshbF810gwAvISIOQCEnB7HC9qfY5Mj5d5H8TunUWs/aYa8vSwzBpq2w/39mmTFKtIdTUMKfLwi4c/980SE/lhvp5DuTnF4qG2ZTtsPMMLDwAA36Va3yID/x4o4jDKyaQECNzQ8VliAyEv2+HJ9pLMNPsfdB7Evx7FevMB+PggVl5Y5QnO8BHfcC7GOVxXd5ZlhtZpnNWh8FqSPWS1l9LTjEAf7wv6Sy/v1ug7WFbVFfFgFKumGerxHnH0W/4dUNGQY0a5YrJmPY5AAvCB9G7VQRfDrg60UVHooltIv1tuSEYXj6iD7NrjblGOQiTtsLT82He2XD6ddvCjdcd4K3rfJ22CmZ+LBY4VH8gAB6rpptsjflM2ioDIE83+Lw/BOSkwLrZcrCrc1bCtFM/VMYUZ9PEIUGXm+XAf9Md0mlSXOyPk7QlC3BfC/Iiqpzc+Xm5RAZCm0qwJbgNs++fBz/sd8gIiLdWQFq22HqTTdQcb194e55UcQ1ykZtuCVD+GrmW94j+h9fmpnLcJN3auDS5Z4KkPXeJSDPHEFegUUeoWBPSkmH1TEAm1P3rSCDFpK3w7ALo9yvcNxMSMqB5BPxzJ3SvbrLtZZWFv8Dw2vDT/8y2RClmPN1hdAdxmjWoALFpEmH26Gy57hWFtCwpxnLbH3DNT7DgoKRXf9ZP9AWLu/iQ493lixm7sywrx1w7lDxWH4N/9soJ8ts2IDUJZk2ArAyoXHCVutRTMO10vB5qNmV9g6F45qQxf38pf74rkngWz0U/AjCj0WP4u1jV+ipBUi0vxi2EmJtfg5d+h3paPik9Oy/KYXhzWHI3/PtIBJ2rmmtXcWLpKk6TSoeWi5ZVGSQrB95eAS8tlufPdoZmEbaDD34gq/t1WppmX3Hg4wH1bX6GDSeBlr1EMiDmOOxea6ptJcl3thXba2tBLZ8UWDVDdnQebJ5RJjGwHhgWNz639sbwdDzF7/kHYOYecWy+ds0FJg2+Tl5Np6Rp2BGjYi2CsxPoeehXRs8tfRkXw5DraHSKFBUZ0+ws3F4Rxt4uEYLK5WGxSPEuyJXHcLPIYs6XA+DB1iIAHuAl++9qClNvcQ0tXaelQiSkJsKsL+HILrOtUUqAJuEw804Y1VayAGfskSiz/y2BiRtl0XVrtKRs2pN0tkbLtbHdN/DEPFhzXM7ZnjXknB1U/2KfeOW4wLr+xdHIMsdj25m87UWH4IHD3xKcHM/pcvWY5z+IwZnkOlLskWWlloJpx90DvtzMwQ0WEv+zCTorV8ecb3DLTGNHYDPi63U325pix80CDUNh7QlY3uFZBjc02yLH4LdtcDoF6nnF82IbT7wDXG+y1q5lNTaGtKdV/BrSlkzDd/DDZptU6jw6RwY3IE7REXa/mK+/6EDatCCdnU5V5X6w/AgMqu8jYttLJot4esMOZptX7JxJydP1ub8lEpmRngKVakGDdhd9rStyfT0Yt0J065Ydge5VrTKSdzdf1Cg2FcbYNOD/r1VetDPH94GbO1SqaZptToO7O5ZBD8PEp7n38Of0rXo/49db8nTfSoG/d8OsvTJ/+bgv+K6YLI6DY3skQlC5fHoOgekfi9akYYDFgoebRJfZtVOthizuOXvRIZegRQ9JF189E755Fl6fYbZFSgng5Q7PdII+teDJ+bDvLPy4+fx2AV4Q4g3HkvL2VQ2C2xvDLQ2hUmDJ2unykWX2apjZrpsh4XTszidNtvd0Fhm/fwTAR1We4qWlbtz1l9y0AA7Fy2OpR5YBWCw0CZPNbdEmfL4rkZMNf0sK5vc1H6dW+WKOkXUQGtr6y67YfDvLoG5ZtlXOmaQM+MJWBPGDlI/xvjMMJr9trnElQLVg+KPFS4xs9Qdza99jtjmlzsKDeamX46+D168R57Er0q2aPC4/Yju17amYy/9wyXP9m02QkSOVIDtUBrLSZdW/x5Diz3VwAkL9JPIEYO+3n2IMryVpuCZjGPD8IohJk+jHpzrmO/jT/+Ce2jD9U9Pscyr63AvevlQICyYoO56PVsOmUgoYPp4IL9uicx9rZ4vOnfe9za57SscIV6R6I5h6Bp76ttDrlptFHWUOxYh3xcm/eiZELTbbGqUEaV5R0p4/6A0Pt5HCUC0rQpit+FtypjjKvNzl2C83wbJ7RHuwpB1lUAYiy+wC/+oscxyiTudtX3dyKuEpR4jxCsPoOQyfQ7DxpEy8BtSV6lsgETtm0Dgc2sUuo9vueSTd+SaBjpd14RxsXABnjpLkE8rfkUN4vpzZBpUM9hStXTFAZgZM+0jC/j9cDgEhZppWamTmSCWpzfnO8yoBBk3/mywpJOUrmWdcCVLp2oH8sgpO74Ybm5ttTemRY5VIG5DII7sIOgAb5sORndDrLggqhvrdDkC7yqKNcTJZzvOGbftDm34SuWDNkahkFyEuDX6yFbh5rJ1tjtnnHug1DDLTzTTNVB5sIzpH6WdOYTl9GOb/CN3M1eObtgvm7heH9Ud982m8xkXnOXKbdjXVRqchqDz8sI/Q8pFcM0fSg0b+A78NhlolOHY5nQJ3TYfETHFOP9IWOLgN9qyX64o9lVC5MjQqz7mo1kAi0md8AROfhs/XOaRGpFI8+HhIAaFzSc8WffPoFPEFlDPhNHb5Xudpi4xXZ5ljcDZNwiwBBtbOYdS+sQCsaPko7wzw5f9aybFJW0TAzy6s3zjMBGOB8qkn+G1NTx7dN5ZDa1xXk6bEadMX3l3EBy0/IcPdh7quMW8+D7uzbHcsUrJ84c9waBv8VXZW9GftLegoA3g9fCWWY7vB2w8632SOYSXM7Y1lorrxJESVIdmyf/fJdTrI2za5y8/U92DC4+I0dhF8PPJEn6fuQNJM35oN1w5zKUcZwCdrITVLKv32zJ/B5+5eprWvIvxhSFOYXnkYAMa62eKUMontZ6SiH8Do9ueMl+b/IJVL67dzes3AUqVCJBYLvNkT6pSHU8kiJp0/M6I4iU6BO/+EA/FQORC+uM4mIzNzvDRoPxBCTBoIuxo7V8tCjuL43PUK+AXBvo2wcJLZ1igm4OMh1+BOVc1xlEEZcJZpZJljse6EPNYtD6MjtlE17SAJniHUvvcxAO5oLMK0K4/JRCTHgMgAqYZpChUiWd9QBsQ+U8eaZIQLYLFwsnYPvi8/BDcLtKhotkElQ4NQ6b+nkuFMmhsMeVkOTPsIUhJMta20mLFbHm9vDIMbiMh0z93fys5rbgd/11TNDfeHO2ok8NjeN/B8qa9LpuSdS44VPrEVfB3RUhxmuZw8CBttE5K+95W6bSXJHU3k8c9dsurpimyLztMOebErWDBg3RxJqVd4vB0kVmxIVHBbLNYciS4zgTMpMGKGVL/sVg1G5q8pY7XCP1/JtotoBpY2wekx/NlgOY1C4Uwq3PYnbD196dddDmdS4M5pUnU2MgAm32wTlz++D2Z/LY1uerx4P7SssvR3eLwjfDpSnMiKYxMSBne+IOmYpw+ZbY1SRnF5Z5lGljkWG07KY9tIqNu2OWcmHCR9zFSa1hJRsipB0M22av/yEnnsUs1caZSEm54nBzfq7p4h4fBK0cnJgUQR8Pp7j+xqEiZija5IgFdedNnGU0C3W6FqA0iOh+mfmGlaqZCZI9VpQMrdf9QX7qmbhGXZ77Kz3/3mGVcK3NvanQf3v0vjI/M48t8Ks80pcfJHld3b4pyDc2wO0la9XU5Y/JrqUCVQqjTlitHGRcPU92HZH6baVhykZsEz80U7dFA9uQcTtRhe7A8jm4sTpoxTzhc+7A2/VnsQgNQ/Pyv1yXdGNjz4D5xIhloh8Pl1eUWtAFj7L5w8AP7B0P32UrXNJdi9DoZUIeS9W5g8KIMWEXLO3zlNqroXB8cTYch0ybioaHOU5Ra0+v1dcU637Q/NrymeDyzrtBsAIeFyXiz42WxrlKJw0+MwcRvc9T+zLVHKKC7vLLN/QXWWOQZ2wf4GNg2yajUiiOh6bYE2Q5oUfM0d5zwvbVq2qcf0yncBkDXh6TIRMXI1pGfDuyvh8Tlw5PfvYFgNNnz8Du+vlONDmpprX0nT2ibJteoYkq501yuy4/d3IfakaXaVBptPyUS7gm/eOc6SyVI9r0p9aNTJVPtKmtqRAWxuIJPS6KlfmWxNyZJhO8/hAlFl2Vl5otT9R5S6bSWNuxuMthW+/HQtLDuMaBN+/Qz8Ntap7xFWA56cBzti5Dx+yS5zNf1jeWzaXXVjbHStDhWuH0qMVxh+cUfZNu3PUv38bzbJAmSQF3wzCILzn4NWK/zwomxf9wD4+JWqbS5B7RYQHArx0QSv/YNJN0G7SEjKhNv/hGcXQEzqlb11jhW+2wS9J8GeWEntnTwYqofkazTyQxj+Btw3rhi+jAJI+vhtz8r2r29qdJkz4OUj+mWKYhIuP+Lx1GqYDsWJJPDPTqLJ8YWFtulbG0a2lrKwz3fOcz6YRbg/zOz4Bulu3nhuXwqrZ5lrkAMxex88MVecoP/uhbbfQJMJUgFx0bY4/H95AdKSmXnIhywrDKwLt15AwNGV6GULovlzByw6CHS/DRq0F4eRffLioqw4Ko+dquarhjjrS3m87oEyUT0v/DZJd2q+awoxh46YbE3JMWE9HEmQ6+OIc6WQFv0KsSdkBb/jDabYV9IMbiAR0smZcPdf8GP43aLJtz8KNswz27wrItsqjjJ7ZdOvBkJEAHBwq1Qks1hg8GizzXQonunuw9rWjwCQ88dH/Lu39D577n55HNMFap8rPH9inyzO+AfD7WNKzyhXwsMTBtjSV//8kEBPKz/dCLc0lF1TtkOPH+H7qMubY2w/Azf9Dq8tg5QsaFMJpt4CNc/9DX0DYOhLULsMVYwpDQY+BOUi4NRB09KnlSvk4FaYMd5sK5Qyhss7y9zVWeZQnEyCR/a9ReuPr4XxF9ZgsFjg+S6w4t5z9DdMpHHjanxXc7Q8+foZyMo01R5H4HC8VIiatguGToOn54tIbZYVfD3gnROvUiEzhj0Bjfi5+sM83RE+739OmogL0qOmCGInZsK9M2DGXjd46GM5uOhXiCtmwRMHYulheexcNd/Osf9KdJ0LRhhdiLod27ClUg88jWwOfec6wvb5WXVMxN9BIo/886dV5+TA5Ldk+5anwcs1Swi7u8Gkm0Rn0wD+t7ECx7o+IAenvG2qbVdCRjY8/C9M3yXX6I/7ijMQgMm279P1FqhSzzQbHRE3C/R+7CFWNhzO802+5OF/xZFc0sGFZ9Ngi+1Wcu2Fspyr1IMf98Mbs1ymEq0pXPeAOK32bYRZX+LrCR/0gT9ulUIKiZnw6lJo/TU8Ohum7Tw/2sxqSNGXj1fDjVNgwK9SBCfIC97qCVNvPSeiLO60pjqXJD5+eQ7kX9/U8byzcHwfPNQCxj8KW5ebbY1ShnDxaWvexFydZeaTng1BZ3Yz4uCHsqNlL3MNugxaV4LxtZ9nf7lmMOxVWXEs4/yTbwX9WJKskIb5wYd9YHGnjVy34wsAdt32Kd8N9uTRdmUisAg3C/x2c14E3dgVkF2/A9zzppS+LhdhroElxOZTsOmUfP+eNfIdKBcBd7/qssL+FyLj5ucAaLTua6JPxppsTfGyJxYenCUTwMEN4Ib65zRITYS6rSE4zOVFxX084J1r4e5m8nyE11MY7p6weQnsWGWqbZdDWhb83yyJVPJyhy8HwEC7T+zgVlg6WbbveN40Gx0ZzwrhtP/oB9p0a4kBvP0f3PO3CLeXFJ+uFSdtw1Bb9N+F8AuEJl1KzoiyQLnwvDTI78bAGREraxsJM+8QZ1cFX9Eym7EHnpgnjrN6n0ODL6DxBGg4Hm6YAh+tkXukAQyoCwvuhqFN80VhgzjJXrwORrWBQ9tL/euWGQY8COUrwenDMOMLs61RikLlOtDtNjlHXh4AO9eYbZFSRlBnmVKiJGfC0/NkRe1IXA7vb74Xb2smRpt+0OF6s80rMk0jIMkzmF4do0jpfEfZ8PpcgrW2yqYtImSwF+AF398AN9dOp9L4YWDNge63M+iOXnSvbq6tpU2ID4ztAeV9pTLmssPAkBehpusJtiVlwO1/wKAp8rxrNdvkLfGsU2s3XQ1tBvZhf/kW+OWksPSdcSw44BpVEw/GwZBpkJABLSvCuAutdwSWg+d/lagWv8BSt9EMXuwqUSY7LVX4p5roW/Ld807R/5MzxbGz9LBEBH8/CHrXytfg62dkctL1Fqhzbr6tYsfdDV7rLtf9INJYchj6/wpLDhX/Z03bKal/AE91POdgQgws/9Mp+p7TMPAhaNgBUpPg81G5/1t3N3F2rR0Bf9wCj7SV6wBARo5UKE3OlGt/oBf0qw3v9II198P460Sn7Dzm/yhRbCf2SRq7UjJ4+4pgfHCYS47LXJanvoPmPeRcfKEv7N1otkVKGcDDbANKGns1zIyckvsMw5AKcKF+UEej3Qvw8RqYulO2qy34hMHxq0j1DMRv9ESncjiF+0OlADiZbMmNnmnmfoKA8LAyGWVmGJJGAPDaNeIU8vGQ/xPjn4PDOySiaNTnJlppLt4ecGN9+C4Kpu6AnvlTZbatkP7fuLNZ5hUbry2D1bYKmPUrwJs9ENHcp7rJYP/Jb6BSrYu+h6thcbPg/+DbzPv5Wz6JeISjMyXq8r3e0KOG2dZdPoYhqZdPzoMzqRLN8v0gOecLpYw4ykD+D98Pgjv+hLdqvELvw7/ivWUpxn9/Yelyk9nmFUpCOgz/W6JdAr3kO7StnK9BWrKcyx6ecL/zpZaWNpaks9y14Flu27SEW3pGsTkxgOF/S6ruc53lPnm1LDoIY2ySr4+1O8exaRjwwX2iL3ftMHj2p6v/QEUK9Yz+Gh7vIPphVqvss+HhJudN28rwbCc5r5IzIceQCFzDkErvnu4X+QyAPRvgs4dl+44XICSs5L6TItFlXW7W/7Mz4e0Lr8+EF/vJOPr5PvDeYnV4KiWKy0eWBdi0VFJKMCX9j51SGWfAb3nVHhUZJMzcI9vN4tcxYIWkcPzd/QMIr3qRVzomzWzZc0Onw5dfzsEY2Qx+fNlco0ziaKJopni6ycS5WrDNUQYQXh3cPeCJb6SSVBnGnoq54KBEmBkG5KydA8/0gDducfrqmAsOiCPQAvxyE8wdait7P/0TOLwdDm2FgHNVi8sGFXv0peknv9O7U00i/MXJdP8M+Z85C0cSRI+nw3dw5zQ4mSwLQpNugnLnTvxjT8DY2+HkQVNsNZuIAPjrdqhZvzoTaz3N35F3MGpvK/bHmW3ZhYlJFefeplMSCfvr4HMcZSBaTe8sgC83Q2RtU+x0Krx8YON8vE7vZ1ricwy36bJP3g7X/ChaZqlXUXxv5h54YJYs/vatDU90OLfBeHGUeXrBzU9d+Qcp51OzCUw6Ane/VsBRdiGCfaBykNwLa4SIcP8lHWVxp+HVGyEzHdoPgFufKS7LlcKwWAo6ymKOa0SmM+DrD2/8A/XbQWIsPHdtmR13KKWDyzvL/Gwr3yklWB34h83ymJ6dFxqvyCD8VDJ4WjP5YuPteFszmRtxA2nXOqfQd6d8/j2/nBQC02NhyjuwaqZ5RpmEPaqsUZhEUBXglifh+73QYWCp2+VoNAoTbZPMHLj5d2gxEVqv7MKZ8vXh7Cl4fTCklaCwTTFzPFFSSpMzYe9ZKeoA8H+toEs1W7Do8b3w0ytyYMS7kpZXRqkUCK90h+X3wN2VjpFjiIj6J2vk/7jyKBxwUGfKmuPQ7xe5p51KlhS9u5rCtFsliroAhiHpSUt/hw/vM8NchyDYB368Ebzue4Pn2v7GrMTq9PsF3l1Zsgt2l8uxRLjtD9gRIxGPv9+ctxgEyO9pnzRaLFCtoSl2Oh0+fvDktwB4/DOe1wPn88etUvAlIUO0zDp9J/3hWGLR3zYmVapOj5otBXSurwdf9D9H6+rgNvjK5iAb8Z5WUCwJ8hdKiD9TfCL8WZnw+s0Qcwyq1Icxv1zSIacUM8v/hBEN4a/PzLZEKQr+QfDWHJEGaNIFQs9d6VGU4sNiGK7pRk9MTCQ4OJgjpxPo8psIS+8dJeK1xcmpZGj/bd7zIC+Yd5dMksoC6dky6YtJlfSiSoFSoWnfWfh1G6w7IalolfbMo8+KV7i73Rxm3B9MLSecP8emQu9JEJsmz1/fNorhh78Abz94fwnUb2uqfSVNZo78pu4W2BotZdPvbgZv9ACO7oagCmU+kuxCRJ2SiWn+VPAaKXuZvaodfhnx0LoPOa/MIN7qTTnfcyZADsQ/e+HxOTJZ8/OEHKt8p2bhUs3LxwMZ9D/ZBXavE12JdxaAm8uvyVyc9FT49CGMlX8x5tbNTI6pcV6T7tXh/d75ojNNZuVRqeSani3aZI+2kwqnhaZdTvsYvnxCIko/W6vaVkj07UuLYMkhg5ope4kuV49ra4njJDJQItEqBUDVoNJTJEjOhHkH4I1lEhkcGSARZTXPvR/PnABblsCT38kqvnJ5fD5KRMNDwuHTNeSE1+Dv3SJLcTghr1mrStCtmjgqIwMgyFtS9zJz5G9XLCw/DLP2ynM3CzzQSlL93PNfVqOPSLTyyQPQ7jqpgOlEMhdOR/QReKo7tO4Dj024+nvc18/C1PfAPxg+XQNVz62aopQ4f30G4x+TlPOxc6BlT7MtUopCUpxIPri7vKqUUgLYfUUJCQkEBRVehMzlnWWxcQm0/FH+AVEPXCB15Cr5eQu8tFhEzlOzpVJY4zCYftsFIm5cCMOAf/fBWyvyVkj9PKFu+byoI5DB3cw7oJwPjF1u0KOmJTc1zRk5mQR7zkpI5j3Tsvh+/fV0OzOXZL8w9o9ZSPMOrps3//S8PP05Oz/cAD0yN4h+QFAojJvnlCm2Jc3uGFh4EBqEStWsZxdA09hVTFrTG/+cFJaF9WVkq6mUKx/Ix30lGs2ROJ4IfX+BpEzwds9z/LWLlMp5FfyQi8KHI2DudxJNNmGz9gWAnGzRb9uxCqNGU368ZzkrYoM5nCAOx8MJUoAmMgC+GwQNTZZPWXMchv8l4tTdq8PEgZfQJtuyDJ7rJd/z4U/hxkdLy1SHx8hI5+Tr9xOyaQY3dlzJ7qDz7w/h/nBNdak+2alKEdK1roBVx+CHKFh8KO/cbRIOXw8Ux10B1s2B/10vv+cTX0N/54wEN5W0FFk02B8F1RvBR/9BQAg5Vph/AH7cLL/J5Qy+W0RIlGqrSuccyO8oq1QLPl4lFRyVkmPZH/DW7RJZ1vc+OU+uxmEWc1xkGYb+D9r1Lz47laJjGPDmbbD8D3GYPfYl9Cu7UdJOidUKk16H5tfIn6JcAnWW5fsHtPkpiIwcWHGvrOIWJ7dMleipF7rAdXVh0GRZsb21kVS9cXeRoIo1x6VaVpMwm1D1KtkH8jzUD3bGyHN3C3SrEM8TK+4lY+hrtOvSzDzDSwirAddPhoMnkpiy6hqaJm4kwSOEsf3+pULrjmTmiFPhvpbSH/7dC91rSJSGM/LPXkkfy0/VIFhSfQoen4wQIeh6bSQsOqiCOUY6ESuOwHMLofqBhXyzfhB+OalsDWrF4E4rcff25pvrJa3REbAaMHQarDwmE7Xfb4b1J0WnrF3lfJFwf3wAE5+WScPrs3TQn5/oI/BYe0m9bdFTBGp9JJdx71l4cBbsjxONzc/65RWDyMyBjSclSinCH9pXLrlFmNQsiRZ9d6Vsd68uzpSLft72/+DF/lKZqscQGDNJI1ryk50lAsSbl5AZEslvdy9ig0d9TifD6RQ4kVQw4jTER7SoeteSRbdKAVf+7zyeCMuPiKbg+nzSiDVD4Ib6MLI1+J5bm2bDfHhlkOgm9bhT0sH097wyzhyTcz72hETZvruwwP/ydLI4zjaegh1nIDoFEjPEWerhJnqg1YKhVUW4vv5Fxg4b5sP/BkJYVXh3sS5QlBaLfoV3h8kEvfdwSb+9nNTJpDgICMnrE1arRmGbTUYavH8vLLWV9r7laSlsoimxzsGP/4Nf3pDtNv3kt9N0dOUiqLMs3z+gx+QgYtJg9hDRECoO0rPh83WScWIBVt8PFQNk5fbev2XFsHkEvHGNhNj/d1QiStpESjtnYsNJcQpaz+kp3u4y4B7ZRiIP/tolDrM7/bZQa8IdcGSnrKp+ucUlbzYxqaJXF5ARR/8fBlD9xCp+qv4wLzf5IreNl7tMeEEGvz/eKOlM55JjFedjiE/x9dHLJS0L3lwOy45IhGCjMBm/xaXD37tF9++RtnBzQ1iwNZG71o3Bf+4EeXHLXvC/aaIjoBQJw5CootSta6n/yUByOt/CiJrjWXpYzq1P+8nE2T6W3hMLry0V7ZvBDeDu5jKpKinbEjOlj/+yBb6NEs2q2UMukLJl5/RhiXC45WkY9HDJGObM7N0oEWbpKdCoozgUbRo4Cenw4D8SbQLQtZpE6q48KtF8dir4wsNt4K5ml4j2ugzi0uT3/XGzTNahiBFl+6PgiS7yfZpfI99HU/bOJzEWnr4GDm2D8hXhlb+gYXtAxhHrT8DsfTBnH8SkFXxpsDfUKidOs0qB8ljB98L+q/h0OJ4kkd5Rp6QYgx1PN7i9MQxtKgVZznu9YcA/E+GLURJR1uF6+N+fZbLSc7GyfzO8PFCqUrboUXKfs2E+VG2gjrLSZskUeHsoWHOgbX+p/l2Uys9blklk2p0vwg2jSt5OpegYBvz8Gkx6TZ53vw1enGKuTUrRiD8jv9s/X8l9zGKRRbzhb0Clmpd+vVLmUGdZvn/A3bOD2HQK3r1WBoyXYulh+RvZ+sIaMhtOSkragXh5flsjeK933vFZe6S0t32SE+AlWiEgUVdDmoqO15lUef+WFR1Pp+h0sqxwlvOBm34Xsf5aIZBtwJkUmcQ/20kq/uSSkQbTPpKLVVamCC6+8U/Z8OynpZDyzcv823ksq2J8cbPAtpM57Iwr6CQM8ILr6khETv868vx0MjwyWyIUQaIS728hTonimhBfiqQMmaz/d7TwNp2rStql15Jf4Otn4KwtXOHOF2wVolw477ikOXUIQsLJ8PDj0TmwZ/MefHNSSaragk5VoV55+GydTIjtNAqFB1pLf/L2EKfHvjjAVqY+3P/yIluzrbD6GEzfJZP3c4uiXPD6GX0Uwqrkzb7TkqWCnnJhtq2QFLfkeIkEeeE3aNwZEKf6G8sktT//TTnUV1Iz98RKNBKI06RtpPSHmFR5rBIkqXw3NhAnS2aOHMuPBfmpjifJ+/13VKJb0rPlePVgGNFSnCqX7DvpqSJmVr4SvPZ3bqSccgHiz8CY3nBgs1QqvHcc3PRYgWumfcHkn71yL9h3VvSrrhR3i0Sn9asjCxyFLtIlxkr69Mq/5HnPoRIl4+V95R+u5JGZLlUy7RzYIgUTrtQReWI/fP+ipDvbrh2KiSz7A94eIlGknt7w7iJo3OnCbQ9th9/fhUW/iIOtTiv4bI2OnRyRxb9JlNmAB+HhT8y2Rrkcju+DH1+GJZPluYcnDHwIRrxT8FqslHlcxlk2fvx43nvvPU6ePEnjxo35+OOP6dq16yVfl/8f8PmWIL7aII6fz/pB1+qFvy45Ezp+JyvsnauK+C3IZOJ0Mvy8Fb7dJFFW4f7wZAe4peH5OiPRKVL5aNpOmfj4eEja2t6z539mrRB4uhNUCZR0m+1nJMIg3B/qVZDJcKMwSavYESM2zj8gKZEPtC56dElMqkSsBNrGwCdtKSB+nhDoJZPlhAz4agP8tEXet0EobIuWNkuHFyJAnZIIC36SypAxttCIjoNg9EQoF3GBF5QBrFaMJzoTW6klR3s9RoMWDbhnhjgj7Hi7Q+1yEl2UkiUT2fwnY6CXTHLaRsrEadZe+Q2rBsnkuVEYDKwrKbC7Y0RPzM0iEY0R/vL62uWlr245LZEG8elwJEFSuw4nSMRBiC9EJ0tUg78nvH6NfM7RRImM8/eCBhXEQerpDowbCot/hcg68Oh4aN0bpfjIyjY49vC11Dy0iBUVevF9zcdYFtqXTHdvmoXDgLowfr2cqyDOlDoVYN3xgpNrf0+4o7GkAmdb5Tw+lSzb7m5yTfL1kN903QmYvff8yJYAL+lL/9cK7myS70DcafjrU0m9fOJruHZYif9fXIaD2+C1GyUS75PVUK91gcMH4iRCOcsqaZfNI+S8zrZKSt3Ha+R3LAxvd9GhOpoorykKjcLgsXZyjhe6cJOVCSv+hE43grdN/DP6iIiY6wD00qQmwfv3wIpp8rzf/fDkN4U2z8gW5/eRBPm9TyTJ49m0C7cP8JLFq8qBEj3WoqLcty9JSgLcU8f2+Cbc+oymXpYUx/bAQy1lIXHoy9Dt1qKdO4YBu9bCP1/CwkkSNVGtIXy11SWj9p2Owztg/OMQexy+3JznCE2OB78gSVef+h6szlc5vdddooul0biOy661EF5NIoIB9qyHVTMkWqlqfb1OOjp7NsB3z8PG+dCwA3y8Ml+qxnqo1Vyjp8s4LuEsmzJlCsOGDWP8+PF07tyZr776im+++YYdO3ZQrdrFBX3y/wOyPYMYOl10IQDuair6Yh2rnD8xmLgRxi7Pe94uUhxK288UnHgMbgCvdpdS8RcjIQNOJUHFQFnt/+8ofLgKjiVBuB8cjC+YZlMYtULEuXHuSnP1YHHkxaaJs8WudeHnBSHeeRIIKZl5VZgah4kDxa4xVhSe6Qij2tmeGIZEFdhv8luXS3oRSLTEvW9Br6Fl+0ayfh680DfveePO5HS4gfUR17LMrQmzD3myPy7vcJNwSbs7myp6cDvOFK1f+HpA/QpSVOFCJ7KXu/SL/Lo4hVE1SGxoVQlxgB7cAlGLIWoh3P9ObuoQB7fCmn9g8BMafVASpKXAx/+HsfR3LFb54VK9gjhYbwB1rrkG7xbdiA1twC/b4JetBR0nVQIBizjCryQqJcRHIh5vbghNw8+JbEyMFfHvVX/LX5atg/YcKlpVStFJS4aty6RynZ3vX5QorTb9oHKdQl+ani0pe2dS5fcK9ZN7y+bTMHmbVNCz4+FW8B5nGNIvwvxkIcbucG8aXsjlOjNdouHW/iuT9IQzsjp727NX/z8oixgGzPlWInNf/jOv4tqRXbLQ1LhzniOyuLFa4fhe2LQQNi+WqEZ7RMuK6ZI+VhaiwM1k5d/w0f/JeQQQWB66DIZ2A6BJl/OrSW9cIOfe6hkSUWanbX+47y2o3aLUTFcugWHIPTKgnDgzDSvcHiHPo49IG4sFOg+G259z+erpLskL/WH9HNmuVEvO27b9oGYzcYCX5TmPI7NpoTit7efc6cMwrIZkQTTpKjISTbpCxZqy+KfagWUGl3CWtW/fnlatWjFhwoTcfQ0bNuTGG29k3LhxF33tuf8Aux7TpK15baoGibMp1E90QbacFr2mTFu0VWrW+e/buhI80gZ6FUGWoCgkZ8JHq0UTymIRm2qFSJre8USDXTEGCw8YWK0GFgwalDewuFuoUcGTRQclIsknJxWLIcctGAW2sy0epHrk5V8EZ57FDSsWw8ANAz8Pg/QsAzDIcvMk3iuUqsFSsKDyoeWs2hVPPY8zdPc/hlvMMTh9SLRqmnSBV2wr5IYBb9wqF5z+IzTKwE7UYpj+CayZKRMVO14+GE98y4FWQziSAGEJB2h0dh1u/sEQEAy+gVjdPFh10p0Vxz1ZkRhGeAV/BtSFBiGZHDuVxN5Yg5VHDLbHkPub96hh4B8UwOaEAM6mQ2JyJl7JMigv52NQO8RKqCWFyl4p1PNLoXLNyqSH1yE2DbxjDtN+yet4xB0XrTn74M7ODaPgkc9K8Z9XBjCMvD/Zkbft4Sm/wV+fiZMi7lTe6zrdCM9NAgyyMrM5Pv5VYr3CqFI1jIgKAeAbQLanD1vjvPnxcBiL4yPwcTOoVR4iQ/3A249sK7glxZKdmUlWtkE1v3R6V0qmZVASHpnJgAXa9Mn7zMc6wK41Be1v0B5uew4636iDxKKQ/7fO/5tjkd/6ntp5+0PCoXpj0SGqUAnqtxdHiruHRJKcPADefpL6Y7F5xCxuGFjYk+BJQpYHVcp7USk8QH4aw4CEmIKfm54qemPpyeAbCDVsObbpqTKhP7gFju6SiZ+d8hXhjhe04uXVkhwP/sF5583EpyVK09NbfvfKdaFKPekHQaFyjnn5QE6OCMZnpoGbu7zeMOQ3ysqAiBp5upF7NsCaWRB9WCKaDm+Xz7Xz1tyC57hy5Vit4hzJvabbtq058tv4BeVNwI7vg78+gaW/Q3x0wfdpP1DGVR6esHMNfD4K9q6XY57e4iTrMxwadiy7UfuOQGIsRC2Sx8RYcX6eOijO6JP7YeTHotf7TI9811wblWpBjaZw3f9B+wGyLzleNC19/CWd3ccfPLzkeu/hCT4BujBpNoYBy/+E2V/DliV5i4V2QsJhyqm8a/qSKXKdDgqV39PTW/68fOTenV9DKz1V3t9ikeuExU223T10bFUSbFoEb94KSRdI9XL3kLnOwJHyPPqoFHzwDbCdn/7y+9m3K9aU6u8AmRmQEm8bp3nIPRr7b2oBd0+NBHYwnN5ZlpmZiZ+fH1OnTuWmm27K3f/4448TFRXF0qVLC7TPyMggIyMj93liYiJVq1Y97x+w8CD8sUOqRBUWudOqEvw2WKLAolNEULd2eXFilcp1KycH+l9Ew6D9QHhjJkcSYM5+GPGSD27ZGRdserZ+DzY9uQhPN2heEQLvrIBb8gUuEEBOvXa4fbYm7zveUUmqt12ISrXgx/0XPqYU5MwxCd1ePRN2rpJ0lw+Xi8MR4Kun4c8PCn997+HwzA+y/eMr8MvrhbftcjP87w8ArH9+hNtXTxbetm1/GGsrcXl8H9xbt+Dx8pVkgt6yF7TuqwKZxcmdlWXSeyFqNZNUDjv31pNB+IUIr3a+Y7MwQiKg1bV5UWCjO8OOlRduGxwGU/NN5OwrqtUbS4p155t0ZbyonDwAw2sXfvyGUTDkZZj/A6ycATv+K7xt33th2Ktw10W0BOzkFya2WqHfRQZpHW+A1/7KazvQRxxxYIt26ytO2vYDVF+nKPz0ipSwL4zP1uadP7+/C988d/H3m54gTrC/PoPxjxXe7s4X4N6xsj3rK/h0ZMHjXj7i5G7dV1Knw6pc+rsol+aD+2Hud4Ufn3IayoXL9qcPw6wJhbf9cb+Mrz4fBTO+uHAb3wD4O+nK7VWujt3rRK+xMG5+Eh78AGJPSur6qhmy+BB3Oq/NI5/liftvWSpFQApjxLtw2zPFYrpSDKQl26I+/5HMmhP7ZLEp/7jtwWaShXEhQqvAr/kEgke1lbTAc/k7WdN0SwqrNS97ZvNi2LtBFqWtVnj+N+hxh7RbNQNeuaHw93n8KxjwgGxvmC/Vrwtj5EcweHSxfQXl6imqs8xhR70xMTHk5OQQEVFw9SwiIoJTp8534IwbN47XXnvtku/bq6b8JWTA+uOQkCnVow7HQ40QEdtvV1nS13o5rG9A/JvVguGBVkieXSGU9znne1xIkMZiAYsFd3e3gu9VqwWEnRWveVhVucCHVoGaTWVCrxSNsCpSHXDQw3IhPrEPwvNNdv2DL/76KwwJvuSrfPLdhEMrS8WY8pUkoqF649xKfYojY5GUjvgzsrq9aSFkpBbS1rCtdNmwr3ZZLLLi6RsIfoGyiu0XJE57+yrYo+OlzL19BU0pPgxDJtK3PSuO8dsrXrx9VoZcM9JTCkZ9XS721VHfAAjJV4LXzU0iI8KrSZqXppeYS+0Wcl7C5d0LareA/v8nv2NkbajWSKJdVKOl9LHmO08Dy0tUmI+/XHMDQmRfYHkZF3jbCmVE1hEndUIMpCbKX2a6RKt4apSRqZSrKIudgRUgyPYXUR0q15Oo0DBbVdIKlcQhZneKxZ+RqriHt0Oz7nnv5+4pY670FPnLSIXszLwFCz1nHQvfAIn27XyjPM/KzEutttO8B1SoDIkx8ntmZdjO3/Tzx9b5M0/yo+mAJYebm9wja7eAm5+QfTnZEiCSf04WFCpSI/Zz89w/+/UaJJL4Yug4ymlx2MiyEydOULlyZVauXEnHjh1z948dO5aff/6ZXbt2FWhf1Mgyp8CeMgN5k1m7F8tikRtn/opzqUl5bSyWgq9xcyt4o83JOaeNYjpZmRJtlv93y/8beXiDty21NSNdwnxzf7tzXuObL1w/MwPSbKvP56V/IROwktLHUS6OPSXOku+8tp/j7h55qVQgq5j525Lv3HVzK5j2bB9cX6gtyM1cB96lS05OXrh/geuu7dHLJ6+SpNUqv3dhbd098s5vw4D0NMAomAbm7m47ry15zs4C/UcpcdKSJbWmMALL5Z2HabZBNxT8jezb/sF5bbMyZdJlsaXqGAYYOXmpf95+Um1TKV3SkvPSsvKnUbm5y5+nV/Gef3o+lw0MI8+RoulbrktmhozNDGvevdxqlfuEnufOh9UqjrecbNucy3Yee3prOrWD4fSRZaGhobi7u58XRRYdHX1etBmAt7c33t4u0gktloIr/ZfCvupcFPSG63h4ehX99/b2Ae9LRJ7Y8dILs8NyrpDzxcjvGL8Ul3KE6Upl6ePuXvTz282toKP0Ylgs4Ot36Xb2tkrp4RtQ9PPW17/oqTaeXuoMc0R8A6A01530fC4bWCw6Zi8L6DjdtXBzAze9V7sSDjtz8vLyonXr1syfP7/A/vnz59OpUyeTrFIURVEURVEURVEURVFcGYeNLAN48sknGTZsGG3atKFjx45MnDiRI0eOMHLkyEu/WFEURVEURVEURVEURVEuE4d2lt1+++3Exsby+uuvc/LkSZo0acK///5L9epFqASmKIqiKIqiKIqiKIqiKJeJwwr8Xy1FFW1TFEVRFEVRFEVRFEVRXJ+i+oocVrNMURRFURRFURRFURRFUUobdZYpiqIoiqIoiqIoiqIoig11limKoiiKoiiKoiiKoiiKDXWWKYqiKIqiKIqiKIqiKIoNdZYpiqIoiqIoiqIoiqIoig11limKoiiKoiiKoiiKoiiKDQ+zDSgpDMMApCyooiiKoiiKoiiKoiiKUrax+4jsPqPCcFlnWWxsLABVq1Y12RJFURRFURRFURRFURTFUUhKSiI4OLjQ4y7rLCtfvjwAR44cueg/QFGulsTERKpWrcrRo0cJCgoy2xzFhdG+ppQW2teU0kL7mlJaaF9TSgvta0ppoX3tyjAMg6SkJCIjIy/azmWdZW5uIscWHBysHUcpFYKCgrSvKaWC9jWltNC+ppQW2teU0kL7mlJaaF9TSgvta5dPUQKqVOBfURRFURRFURRFURRFUWyos0xRFEVRFEVRFEVRFEVRbLiss8zb25tXXnkFb29vs01RXBzta0ppoX1NKS20rymlhfY1pbTQvqaUFtrXlNJC+1rJYjEuVS9TURRFURRFURRFURRFUcoILhtZpiiKoiiKoiiKoiiKoiiXizrLFEVRFEVRFEVRFEVRFMWGOssURVEURVEURVEURVEUxYY6yxRFURRFURRFURRFURTFhjrLFEVRFEVRFEVRFEVRFMWGyzrLxo8fT82aNfHx8aF169YsX77cbJMUJ2LcuHG0bduWwMBAwsPDufHGG9m9e3eBNoZh8OqrrxIZGYmvry/XXHMN27dvL9AmIyODRx99lNDQUPz9/Rk0aBDHjh0rza+iOBnjxo3DYrEwevTo3H3a15Ti4vjx49x1111UqFABPz8/WrRowYYNG3KPa19TioPs7Gxeeuklatasia+vL7Vq1eL111/HarXmttG+plwJy5Yt4/rrrycyMhKLxcJff/1V4Hhx9au4uDiGDRtGcHAwwcHBDBs2jPj4+BL+doojcbG+lpWVxXPPPUfTpk3x9/cnMjKSu+++mxMnThR4D+1rSlG41HUtPw8++CAWi4WPP/64wH7tayWDSzrLpkyZwujRo3nxxRfZtGkTXbt2pX///hw5csRs0xQnYenSpTzyyCOsXr2a+fPnk52dTZ8+fUhJSclt8+677/Lhhx/y+eefs27dOipWrEjv3r1JSkrKbTN69GimT5/O5MmTWbFiBcnJyQwcOJCcnBwzvpbi4Kxbt46JEyfSrFmzAvu1rynFQVxcHJ07d8bT05PZs2ezY8cOPvjgA0JCQnLbaF9TioN33nmHL7/8ks8//5ydO3fy7rvv8t577/HZZ5/lttG+plwJKSkpNG/enM8///yCx4urXw0ZMoSoqCjmzJnDnDlziIqKYtiwYSX+/RTH4WJ9LTU1lY0bN/Lyyy+zceNGpk2bxp49exg0aFCBdtrXlKJwqeuanb/++os1a9YQGRl53jHtayWE4YK0a9fOGDlyZIF9DRo0MMaMGWOSRYqzEx0dbQDG0qVLDcMwDKvValSsWNF4++23c9ukp6cbwcHBxpdffmkYhmHEx8cbnp6exuTJk3PbHD9+3HBzczPmzJlTul9AcXiSkpKMunXrGvPnzze6d+9uPP7444ZhaF9Tio/nnnvO6NKlS6HHta8pxcWAAQOM++67r8C+wYMHG3fddZdhGNrXlOIBMKZPn577vLj61Y4dOwzAWL16dW6bVatWGYCxa9euEv5WiiNybl+7EGvXrjUA4/Dhw4ZhaF9TrozC+tqxY8eMypUrG9u2bTOqV69ufPTRR7nHtK+VHC4XWZaZmcmGDRvo06dPgf19+vRh5cqVJlmlODsJCQkAlC9fHoCDBw9y6tSpAv3M29ub7t275/azDRs2kJWVVaBNZGQkTZo00b6onMcjjzzCgAEDuPbaawvs176mFBczZsygTZs23HrrrYSHh9OyZUu+/vrr3OPa15TiokuXLixcuJA9e/YAsHnzZlasWMF1110HaF9TSobi6lerVq0iODiY9u3b57bp0KEDwcHB2veUQklISMBiseRGa2tfU4oLq9XKsGHDeOaZZ2jcuPF5x7WvlRweZhtQ3MTExJCTk0NERESB/REREZw6dcokqxRnxjAMnnzySbp06UKTJk0AcvvShfrZ4cOHc9t4eXlRrly589poX1TyM3nyZDZu3Mi6devOO6Z9TSkuDhw4wIQJE3jyySd54YUXWLt2LY899hje3t7cfffd2teUYuO5554jISGBBg0a4O7uTk5ODmPHjuXOO+8E9LqmlAzF1a9OnTpFeHj4ee8fHh6ufU+5IOnp6YwZM4YhQ4YQFBQEaF9Tio933nkHDw8PHnvssQse175Wcrics8yOxWIp8NwwjPP2KUpRGDVqFFu2bGHFihXnHbuSfqZ9UcnP0aNHefzxx5k3bx4+Pj6FttO+plwtVquVNm3a8NZbbwHQsmVLtm/fzoQJE7j77rtz22lfU66WKVOmMGnSJH799VcaN25MVFQUo0ePJjIykuHDh+e2076mlATF0a8u1F77nnIhsrKyuOOOO7BarYwfP/6S7bWvKZfDhg0b+OSTT9i4ceNl9wnta1ePy6VhhoaG4u7ufp6HNDo6+ryVJkW5FI8++igzZsxg8eLFVKlSJXd/xYoVAS7azypWrEhmZiZxcXGFtlGUDRs2EB0dTevWrfHw8MDDw4OlS5fy6aef4uHhkdtXtK8pV0ulSpVo1KhRgX0NGzbMLX6j1zWluHjmmWcYM2YMd9xxB02bNmXYsGE88cQTjBs3DtC+ppQMxdWvKlasyOnTp897/zNnzmjfUwqQlZXFbbfdxsGDB5k/f35uVBloX1OKh+XLlxMdHU21atVy5wmHDx/mqaeeokaNGoD2tZLE5ZxlXl5etG7dmvnz5xfYP3/+fDp16mSSVYqzYRgGo0aNYtq0aSxatIiaNWsWOF6zZk0qVqxYoJ9lZmaydOnS3H7WunVrPD09C7Q5efIk27Zt076o5NKrVy+2bt1KVFRU7l+bNm0YOnQoUVFR1KpVS/uaUix07tyZ3bt3F9i3Z88eqlevDuh1TSk+UlNTcXMrOMR0d3fHarUC2teUkqG4+lXHjh1JSEhg7dq1uW3WrFlDQkKC9j0lF7ujbO/evSxYsIAKFSoUOK59TSkOhg0bxpYtWwrMEyIjI3nmmWeYO3cuoH2tRCntigKlweTJkw1PT0/j22+/NXbs2GGMHj3a8Pf3Nw4dOmS2aYqT8NBDDxnBwcHGkiVLjJMnT+b+paam5rZ5++23jeDgYGPatGnG1q1bjTvvvNOoVKmSkZiYmNtm5MiRRpUqVYwFCxYYGzduNHr27Gk0b97cyM7ONuNrKU5C/mqYhqF9TSke1q5da3h4eBhjx4419u7da/zyyy+Gn5+fMWnSpNw22teU4mD48OFG5cqVjVmzZhkHDx40pk2bZoSGhhrPPvtsbhvta8qVkJSUZGzatMnYtGmTARgffvihsWnTptwKhMXVr/r162c0a9bMWLVqlbFq1SqjadOmxsCBA0v9+yrmcbG+lpWVZQwaNMioUqWKERUVVWCukJGRkfse2teUonCp69q5nFsN0zC0r5UULuksMwzD+OKLL4zq1asbXl5eRqtWrYylS5eabZLiRAAX/Pv+++9z21itVuOVV14xKlasaHh7exvdunUztm7dWuB90tLSjFGjRhnly5c3fH19jYEDBxpHjhwp5W+jOBvnOsu0rynFxcyZM40mTZoY3t7eRoMGDYyJEycWOK59TSkOEhMTjccff9yoVq2a4ePjY9SqVct48cUXC0wita8pV8LixYsvOD4bPny4YRjF169iY2ONoUOHGoGBgUZgYKAxdOhQIy4urpS+peIIXKyvHTx4sNC5wuLFi3PfQ/uaUhQudV07lws5y7SvlQwWwzCM0ohgUxRFURRFURRFURRFURRHx+U0yxRFURRFURRFURRFURTlSlFnmaIoiqIoiqIoiqIoiqLYUGeZoiiKoiiKoiiKoiiKothQZ5miKIqiKIqiKIqiKIqi2FBnmaIoiqIoiqIoiqIoiqLYUGeZoiiKoiiKoiiKoiiKothQZ5miKIqiKIqiKIqiKIqi2FBnmaIoiqIoiqIoiqIoiqLYUGeZoiiKoiiKoiiKoiiKothQZ5miKIqiKIqiKIqiKIqi2FBnmaIoiqIoiqIoiqIoiqLY+H+Ymv7gig67ewAAAABJRU5ErkJggg==",
      "text/plain": [
       "<Figure size 1500x400 with 1 Axes>"
      ]
     },
     "metadata": {},
     "output_type": "display_data"
    }
   ],
   "source": [
    "plt.figure(figsize = (15,4))\n",
    "plt.plot(size,ATP_25,c = 'dodgerblue')\n",
    "\n",
    "#individual fits\n",
    "mean_list = [(i*160)+160 for i in range (8)]\n",
    "ATP_25_mean_list = []\n",
    "\n",
    "for mean in mean_list:\n",
    "    x,y = [],[]\n",
    "    for i,j in zip(size,ATP_25):\n",
    "        if i > mean-100 and i <mean+100:\n",
    "            x.append(i)\n",
    "            y.append(j)\n",
    "    x = np.array(x)\n",
    "    y = np.array(y)   \n",
    "    try:\n",
    "        popt,pcov = curve_fit(gaus,x,y,p0=[1,mean,50])\n",
    "        ATP_25_mean_list.append(popt[1])\n",
    "        plt.plot(x,gaus(x,*popt),'orangered',linestyle = \"--\")\n",
    "    except RuntimeError:\n",
    "        pass\n",
    "\n",
    "plt.xlim(0,1500)\n",
    "#plt.savefig(\"ATP_25_fits.eps\", format = \"eps\")\n",
    "plt.show()\n"
   ]
  },
  {
   "cell_type": "code",
   "execution_count": null,
   "id": "16943e6e-b9fe-4920-863b-fb6e8e2d50a2",
   "metadata": {},
   "outputs": [],
   "source": []
  },
  {
   "cell_type": "markdown",
   "id": "69ba5479-67bc-4d49-885e-ddbc3cf6d6ff",
   "metadata": {},
   "source": [
    "### 30bp results\n",
    "----"
   ]
  },
  {
   "cell_type": "code",
   "execution_count": 6,
   "id": "5f0fbfcb-b901-4505-97b8-f9378d1af694",
   "metadata": {},
   "outputs": [
    {
     "data": {
      "image/png": "iVBORw0KGgoAAAANSUhEUgAABMsAAAFfCAYAAABQoktQAAAAOXRFWHRTb2Z0d2FyZQBNYXRwbG90bGliIHZlcnNpb24zLjguNCwgaHR0cHM6Ly9tYXRwbG90bGliLm9yZy8fJSN1AAAACXBIWXMAAA9hAAAPYQGoP6dpAACgA0lEQVR4nOzdd3jUVdrG8e9MJp1kUiAJoTeRLqJSbCiCDbGuBcW6lrWy6uqrrrvsuoK6a1uxrbo2VHRV7KJiQZGOIL1IL2mQ3pOZef84U9JJIMnMJPfnunL9Zn5zZuaEDEnmznOeY3G5XC5EREREREREREQEq78nICIiIiIiIiIiEigUlomIiIiIiIiIiLgpLBMREREREREREXFTWCYiIiIiIiIiIuKmsExERERERERERMRNYZmIiIiIiIiIiIibwjIRERERERERERE3m78n0FKcTif79u0jJiYGi8Xi7+mIiIiIiIiIiIgfuVwuCgoKSE1NxWqtv36szYZl+/bto1u3bv6ehoiIiIiIiIiIBJDdu3fTtWvXem9vs2FZTEwMYP4BYmNj/TwbERERERERERHxp/z8fLp16+bNjOrTZsMyz9LL2NhYhWUiIiIiIiIiIgJw0HZdavAvIiIiIiIiIiLiprBMRERERERERETETWGZiIiIiIiIiIiIm8IyERERERERERERN4VlIiIiIiIiIiIibgrLRERERERERERE3BSWiYiIiIiIiIiIuCksExERERERERERcVNYJiIiIiIiIiIi4qawTERERERERERExE1hmbQpi/fAtZ/At9v8PRMRERERERERCUYKy6RNeXYZfLsdrv3U3zMRERERERERkWCksEzalD35/p6BiIiIiIiIiAQzhWXSplgs/p6BiIiIiIiIiAQzhWXSpoRUeUU7Xf6bh4iIiIiIiIgEJ4Vl0qZUfUGXVvptGiIiIiIiIiISpBSWSZtirbIMs6TCf/MQERERERERkeCksEzalHKn73KJKstEREREREREpIkUlkmbUlYlIFNYJiIiIiIiIiJNpbBM2pRyh+9yqZZhioiIiIiIiEgTKSyTNqWsSlhWrMoyEREREREREWkihWXSplStLFODfxERERERERFpKoVl0qaoZ5mIiIiIiIiIHA6FZdJmVDrB4fJdV1gmIiIiIiIiIk2lsEzajKpLMEEN/kVERERERESk6RSWSZtRMyxTZZmIiIiIiIiINJXCMmkzymqGZaosExEREREREZEmUlgmbUaFKstERERERERE5DApLJM2o9JZ/brCMhERERERERFpKoVl0maowb+IiIiIiIiIHC6FZdJm1KwsK1ZlmYiIiIiIiIg0kcIyaTNq9SxTZZmIiIiIiIiINJHCMmkzKtSzTEREREREREQOk8IyaTNqLsMsLPfPPEREREREREQkeDUpLJs2bRoWi6XaR0pKivd2l8vFtGnTSE1NJTIykrFjx7Ju3bpqj1FWVsZtt91Gx44diY6OZtKkSezZs6famJycHKZMmYLdbsdutzNlyhRyc3MP/bOUdsGzDNNqMccVaZBZ5L/5iIiIiIiIiEjwaXJl2aBBg0hLS/N+rFmzxnvbY489xhNPPMHMmTNZtmwZKSkpjB8/noKCAu+YqVOnMmfOHGbPns2CBQsoLCxk4sSJOBy+hlOTJ09m1apVzJ07l7lz57Jq1SqmTJlymJ+qtHWeZZgDO0FMmLn8+CL/zUdEREREREREgo+tyXew2apVk3m4XC6eeuopHnjgAS644AIAXn/9dZKTk3n77be58cYbycvL45VXXuHNN9/ktNNOA2DWrFl069aNefPmcfrpp7Nhwwbmzp3L4sWLGTlyJAAvvfQSo0ePZtOmTfTv3/9wPl9pwzxhWVgIjO8NH26EnFL/zklEREREREREgkuTK8u2bNlCamoqvXr14tJLL2Xbtm0AbN++nfT0dCZMmOAdGx4ezsknn8zChQsBWLFiBRUVFdXGpKamMnjwYO+YRYsWYbfbvUEZwKhRo7Db7d4xdSkrKyM/P7/ah7Qvnp5loVYY081cLlWTfxERERERERFpgiaFZSNHjuSNN97gq6++4qWXXiI9PZ0xY8Zw4MAB0tPTAUhOTq52n+TkZO9t6enphIWFER8f3+CYpKSkWs+dlJTkHVOXGTNmeHuc2e12unXr1pRPTdqAcvdK3lArRLhrJssUlomIiIiIiIhIEzQpLDvzzDO58MILGTJkCKeddhqff/45YJZbelgslmr3cblctc7VVHNMXeMP9jj33XcfeXl53o/du3c36nOStsNTWWarEpapskxEREREREREmqLJyzCrio6OZsiQIWzZssXbx6xm9VdmZqa32iwlJYXy8nJycnIaHJORkVHrubKysmpVrVUVHh5ObGxstQ9pXyqr9CyLCDGXFZaJiIiIiIiISFMcVlhWVlbGhg0b6Ny5M7169SIlJYVvvvnGe3t5eTnz589nzJgxAIwYMYLQ0NBqY9LS0li7dq13zOjRo8nLy2Pp0qXeMUuWLCEvL887RqQunmWYqiwTERERERERkUPVpN0w7777bs455xy6d+9OZmYm//jHP8jPz+eqq67CYrEwdepUpk+fTr9+/ejXrx/Tp08nKiqKyZMnA2C327nuuuu46667SExMJCEhgbvvvtu7rBNgwIABnHHGGVx//fW8+OKLANxwww1MnDhRO2FKg+pchunw33xEREREREREJPg0KSzbs2cPl112Gfv376dTp06MGjWKxYsX06NHDwDuueceSkpKuPnmm8nJyWHkyJF8/fXXxMTEeB/jySefxGazcfHFF1NSUsK4ceN47bXXCAkJ8Y556623uP322727Zk6aNImZM2c2x+crbViFOxgLC4FwNfgXERERERERkUNgcblcLn9PoiXk5+djt9vJy8tT/7J24pml8K9FcOkguOVYOPE1iLTBxlv8PTMRERERERER8bfGZkWH1bNMJJB4KstCQ6r3LGubcbCIiIiIiIiItASFZdJmeHqWhVbpWebC1/hfRERERERERORgFJZJm1FWR2UZqMm/iIiIiIiIiDSewjJpMzxhWUSIqS6zuM+Xqsm/iIiIiIiIiDSSwjJpMzyhWIQNLBZTYQbgcPpvTiIiIiIiIiISXBSWSZtR5g7Lwt1LMG3uV3elwjIRERERERERaSSFZdJmeJdhesIy9zpMVZaJiIiIiIiISGMpLJM2o+oyTIAQ96u7QmGZiIiIiIiIiDSSwjJpM7zLMN29yjzLMFVZJiIiIiIiIiKNpbBM2oyalWXenmUu/8xHRERERERERIKPwjJpEx79GVZlmMueyrIQVZaJiIiIiIiISBMpLJOgV1YJzy33Xa/Z4F89y0RERERERESksRSWSdBbk1n9eniNBv+qLBMRERERERGRxlJYJkEvs6j6dU9lWainZ5nCMhERERERERFpJIVlEvTKHdWv1+pZpgb/IiIiIiIiItJICssk6NUMyxIizdG7G2aN20VERERERERE6qOwTIJe1Qb+/z4DYsLNZU9lWaUqy0RERERERESkkRSWSdDzVJZN7Afn9vedV88yEREREREREWkqhWUS9DxhWVhI9fMhFnPUbpgiIiIiIiIi0lgKyyToecKy0BphmU2VZSIiIiIiIiLSRArLJOjVW1mmsExEREREREREmkhhmQS9inrCMk9lmUMN/kVERERERESkkRSWSdDzVpbVeDVrGaaIiIiIiIiINJXCMgl6ZQepLFNYJiIiIiIiIiKNpbBMgl6FOwyr2eDfsxumwjIRERERERERaSyFZRL06mvw7+1ZprBMRERERERERBpJYZkEvYM1+FdlmYiIiIiIiIg0lsIyCXoHrSzTbpgiIiIiIiIi0kgKyyTo1dfgP8T96q5QZZmIiIiIiIiINJLCMgl6nmWYoTVezTZ3g3/1LBMRERERERGRxlJYJkGv3mWY7uvqWSYiIiIiIiIijaWwTIKeZ5lleM2wTJVlIiIiIiIiItJECssk6Hkqy0LVs0xEREREREREDpPCMgl6B90NU2GZiIiIiIiIiDSSwjIJegcLyypdrTsfEREREREREQleCssk6B1sGaYqy0RERERERESksRSWSdA7WIN/9SwTERERERERkcZSWCZBz1tZVuPVrMoyEREREREREWkqhWUS9OrrWeYJzyoVlomIiIiIiIhIIyksk6DmctUflnkry9TgX0REREREREQa6bDCshkzZmCxWJg6dar3nMvlYtq0aaSmphIZGcnYsWNZt25dtfuVlZVx22230bFjR6Kjo5k0aRJ79uypNiYnJ4cpU6Zgt9ux2+1MmTKF3Nzcw5mutEFV+5GFVRbDzFvhgbNg0zLvbpgVDv/MTURERERERESCzyGHZcuWLeM///kPQ4cOrXb+scce44knnmDmzJksW7aMlJQUxo8fT0FBgXfM1KlTmTNnDrNnz2bBggUUFhYyceJEHA5fqjF58mRWrVrF3LlzmTt3LqtWrWLKlCmHOl1po6oGYdGv/Qk+eRaWfQl/PpuI0lxAlWUiIiIiIiIi0niHFJYVFhZy+eWX89JLLxEfH+8973K5eOqpp3jggQe44IILGDx4MK+//jrFxcW8/fbbAOTl5fHKK6/w+OOPc9pppzF8+HBmzZrFmjVrmDdvHgAbNmxg7ty5vPzyy4wePZrRo0fz0ksv8dlnn7Fp06Y651RWVkZ+fn61D2n7yquEZZbR58DoSeZKXha9l7wCqGeZiIiIiIiIiDTeIYVlt9xyC2effTannXZatfPbt28nPT2dCRMmeM+Fh4dz8skns3DhQgBWrFhBRUVFtTGpqakMHjzYO2bRokXY7XZGjhzpHTNq1Cjsdrt3TE0zZszwLtm02+1069btUD41CTKesMxqgZDjzoC/fQy3vwBA1+UmoNVumCIiIiIiIiLSWE0Oy2bPns0vv/zCjBkzat2Wnp4OQHJycrXzycnJ3tvS09MJCwurVpFW15ikpKRaj5+UlOQdU9N9991HXl6e92P37t1N/dQkCJW7g7Bqzf3d1WWxe1ZiL8+mUsswRURERERERKSRmhSW7d69mzvuuINZs2YRERFR7ziLxVLtusvlqnWupppj6hrf0OOEh4cTGxtb7UParpwS2HzAVJZZXE5+v/Vx2LQMnE5I7Aw9BmJxuRhz4Hsq1eBfRERERERERBqpSWHZihUryMzMZMSIEdhsNmw2G/Pnz+ff//43NpvNW1FWs/orMzPTe1tKSgrl5eXk5OQ0OCYjI6PW82dlZdWqWpP26eYvYPws+GYbDMz/lT+tvRvuHQcud6nZObew7fzprIs9SpVlIiIiIiIiItJoTQrLxo0bx5o1a1i1apX345hjjuHyyy9n1apV9O7dm5SUFL755hvvfcrLy5k/fz5jxowBYMSIEYSGhlYbk5aWxtq1a71jRo8eTV5eHkuXLvWOWbJkCXl5ed4x0r4t3GOOMxbAsFz36+TIURBiM5cn3UzaxPvYFd1HPctEREREREREpNFsTRkcExPD4MGDq52Ljo4mMTHRe37q1KlMnz6dfv360a9fP6ZPn05UVBSTJ08GwG63c91113HXXXeRmJhIQkICd999N0OGDPFuGDBgwADOOOMMrr/+el588UUAbrjhBiZOnEj//v0P+5OWtmVg/q/mQp+jqp23uaNg7YYpIiIiIiIiIo3VpLCsMe655x5KSkq4+eabycnJYeTIkXz99dfExMR4xzz55JPYbDYuvvhiSkpKGDduHK+99hohIb4u7W+99Ra33367d9fMSZMmMXPmzOaerrQBAwrcYVnvYdXOR2Zt48y0laSFnQBo+a6IiIiIiIiIHJzF5XK1yY5O+fn52O128vLy1Oy/DerxtDlaXE7WfmWng6MQXlwDvXyVj0V/GEX01iX8Zcxs/j7tEj/NVEREREREREQCQWOzoib1LBMJNF1LdtDBUUiFNQy6VV+iW9bdVJr1ylntj6mJiIiIiIiISBBSWCZBp2rD/r6FGwHYF9cfbKHVxlV0HQBA9/xNrTY3EREREREREQluzd6zTKSlVVQJy5YmnMiFo3/i6I7lPFBjXGXnfgB0LdzSepMTERERERERkaCmsEyCTpnDd7nIFsPyhBOI7V57nNMdlnUr/A1cLrBYWmmGIiIiIiIiIhKstAxTgk55Ze1zoSG1z9G5F5WWEKIcxXBgX4vPS0RERERERESCn8IyCTrlVSrLbvltOpft+g9xFbm1xtlCQ9kd2ctc2aulmCIiIiIiIiJycFqGKUHH07Ms1FnOXZseJAQn046fCMRVGxdihcf7P4QLK8/2GNTq8xQRERERERGR4KOwTIKOp7Ksc8luQnBSYo2kNLZzrXE2K3yaeikAz9hVRikiIiIiIiIiB6f8QIKOp8F/l5JdAOyL7EaYrXbzfluVV3els9bNIiIiIiIiIiK1KCyToFPhqSwr3Q3AvsjuhNbxSrZZwV6ezWkZn+D66YNWnKEEmuIKsyGqiIiIiIiIyMEoLJOgU16zsiyiO+F17IYZYoG+hRt5Zfm5hL7yp1acoQSS5ftgyAvw1BJ/z0RERERERESCgcIyCTqesCzVHZbtjexOaB1hmc1qbgOw7N8NDkftQdLmXf+ZWYarsExEREREREQaQ2GZBB3PMszUUk/Psu6E1VVZZoWsiM5UWkKwOCohJ70VZymBIrvE3zMQERERERGRYKLdMCXoVLp7T90z9BW6F29jZ1Rf+tcRlgFYQ0JIi+hKt5KdkLkLOnZpvYmK39XsU+Z0gbX2XhAiIiIiIiIiXqosk6Dj2dkyI6ILyxJOJDOiM4mRdY8NsZrKM8CEZdKulFZWv76/2D/zEBERERERkeChsEyCjsNZ+1xSdN1jbVazAQCgsKwdKq6ofj290D/zEBERERERkeChsEyCTqULuhbv4L7N93P+njcBSO5Q99gQi6/JP1kKy9qb4hqVZVtz/DMPERERERERCR4KyyToOJzQv2ANN22ZwbU7ngbqrywLtcLnnS9m3+3vwjm3tOIsJRAUl1e/vibTP/MQERERERGR4KEG/xJ0Kp2QWrIbgLyYbgxLhtiwuseGWGG9/ShyRh5FaqdWnKQEhJqVZWsy/DMPERERERERCR6qLJOg43BCctk+AMYM78Kci8FSzw6HNvcrvNLRSpOTgFKzZ9m6LLMjpoiIiIiIiEh9FJZJ0KlwQqeydABCElIIaeBVHGKFEGclHZbNgU+eA4dSs/bEE5YNSYJIGxRVwDb1LRMREREREZEGKCyToONwQlJpmrmS0LnBsaFWcFks9J55Ecy8BXLVtKo98YRlHcJgoHsZ7mq9BERERERERKQBCssk6FS6IKnME5alNDg2xApOSwgVscnmRHZaC89OAoknLIsONdVlAGvVt0xEREREREQaoLBMgo6jyjLMg1WW2dy9zMrs7nEH9rXgzCTQeMKyqFAY6s5LtSOmiIiIiIiINERhmQSdSidcOOZnXrh8AXQ7ssGxnn5mZfZUc0GVZe2KJyyLrFJZ9msG5JT4b04iIiIiIiIS2BSWSdBxOGF3VC/2dD8eIqIaHOvZDbPUU1mmsKxdKamyDLNPPPRLgDIHPLPUv/MSERERERGRwKWwTIJOpcscbY149XrGlMS6K8u0DLNdKak0xwibqTK8e7S5/tU2cLn8Ny8REREREREJXArLJOgkpK3mTxvvZ8j6dw86NsQblqmyrD0qd5hjeIg5ntTDXN6TDzty/TYtERERERERCWA2f09ApKmS9i5n0tYZbOUM4JIGx3oa/KcdMZ6hD7wLXY9o+QlKwChzh2Wh7rAsyr0cc/1+2JYLveL9NjUREREREREJUArLJOhEF5jqsKKYhnfCBN8yzIKE3jCwd0tOSwJQhTssCwvxnetmN2HZ7nz/zElEREREREQCm5ZhStDxhGUlTQjLKp0tOSMJVOV1hGVdY81xd17rz0dEREREREQCn8IyCTrRhekAFMcePCwLqRqWLZgDnzwHxQUtODsJJHWFZd08YZkqy0RERERERKQOWoYpQSem0FSWlcWmHHSsp7Kswgk8fQPk7YchJ0GvwS04QwkUNRv8gy8s26vMVEREREREROqgyjIJOjFFJiwrbURlWaQ7Di6rBOKSzJXcjBaamQSa8hoN/gFSOphjRmHrz0dEREREREQCn8IyCS4uV5XKsoOHZVGh5lhUAcQlmys5Csvai3J3r7qwOsKyrGJfmCYiIiIiIiLiobBMgs5DV27g/DELKUnodtCx0dXCMk9lWWbLTU4CSl09yxIifdczi1p/TiIiIiIiIhLYFJZJcLFYyIzpyS/xowkJDT3o8KgwcyyuAOJVWdbe1BWWWS2QFG0up2kppoiIiIiIiNSgsEyCjsNljrZGvHq9lWXlqLKsHSqvNMeqYRlAZ/UtExERERERkXpoN0wJLptXcO7PHxDKcEIsvzvocE/PspJKfJVlavDfbngry2oEq56+ZaosExERERERkZqaVFn2/PPPM3ToUGJjY4mNjWX06NF8+eWX3ttdLhfTpk0jNTWVyMhIxo4dy7p166o9RllZGbfddhsdO3YkOjqaSZMmsWfPnmpjcnJymDJlCna7HbvdzpQpU8jNzT30z1Lajk1LOeeXGZy7951GVZZFVa0sO2oc/Pl/cNVDLTpFCRwVdTT4B19Ylq6wTERERERERGpoUljWtWtXHnnkEZYvX87y5cs59dRTOffcc72B2GOPPcYTTzzBzJkzWbZsGSkpKYwfP56CggLvY0ydOpU5c+Ywe/ZsFixYQGFhIRMnTsTh8G1LN3nyZFatWsXcuXOZO3cuq1atYsqUKc30KUtQcy+h3B+eREgTlmEWVwCde8FJF0Hf4S03PwkoZZ7Ksho1tCnunmUKy0RERERERKSmJi3DPOecc6pdf/jhh3n++edZvHgxAwcO5KmnnuKBBx7gggsuAOD1118nOTmZt99+mxtvvJG8vDxeeeUV3nzzTU477TQAZs2aRbdu3Zg3bx6nn346GzZsYO7cuSxevJiRI0cC8NJLLzF69Gg2bdpE//79m+PzlmCVlwVAdlgn4ptSWVbRgnOSgFVXg3+AzjHmqLBMREREREREajrkBv8Oh4PZs2dTVFTE6NGj2b59O+np6UyYMME7Jjw8nJNPPpmFCxcCsGLFCioqKqqNSU1NZfDgwd4xixYtwm63e4MygFGjRmG3271j6lJWVkZ+fn61D2mD3JVlB8KSGrUMs4N7N8zCcsDlgh//B588C6XFLTdHCRjqWSYiIiIiIiJN1eSwbM2aNXTo0IHw8HBuuukm5syZw8CBA0lPTwcgOTm52vjk5GTvbenp6YSFhREfH9/gmKSkpFrPm5SU5B1TlxkzZnh7nNntdrp169bUT02CQZVlmDbLwYfbw80xvwywWOBf18DMW+HAvpabowSESic43Tun1qws62k3x30F7teGiIiIiIiIiFuTw7L+/fuzatUqFi9ezB/+8Aeuuuoq1q9f773dYqmeYLhcrlrnaqo5pq7xB3uc++67j7y8PO/H7t27G/spSTCpsgyzMT3L7BHmWFThrjKKcwex2hGzzavwtUGsFZYlRkG3WHABq/VSEBERERERkSqaHJaFhYXRt29fjjnmGGbMmMGwYcN4+umnSUlJAahV/ZWZmemtNktJSaG8vJycnJwGx2Rk1H73mpWVVatqrarw8HDvLp2eD2mDqlaWNeLVGxMGnog1rxSId7+GcjJbZHoSOMobCMsAhptvWfysXF1ERERERESqOOSeZR4ul4uysjJ69epFSkoK33zzjfe28vJy5s+fz5gxYwAYMWIEoaGh1cakpaWxdu1a75jRo0eTl5fH0qVLvWOWLFlCXl6ed4y0Y/9eyq1nLGZnVN9GVZaFWCHWvRQzt4wqlWUKy9o6z06YFqgzWD2zrznOWuPuaSciIiIiIiJCE3fDvP/++znzzDPp1q0bBQUFzJ49mx9++IG5c+disViYOnUq06dPp1+/fvTr14/p06cTFRXF5MmTAbDb7Vx33XXcddddJCYmkpCQwN13382QIUO8u2MOGDCAM844g+uvv54XX3wRgBtuuIGJEydqJ0yBzr1Yl9iLslwa1bMMzFLMvDJ3ZVmcu7JMyzDbvKo7Yda1gvv0PtAnHrbmmMDsphGtOz8REREREREJTE0KyzIyMpgyZQppaWnY7XaGDh3K3LlzGT9+PAD33HMPJSUl3HzzzeTk5DBy5Ei+/vprYmJivI/x5JNPYrPZuPjiiykpKWHcuHG89tprhIT41km99dZb3H777d5dMydNmsTMmTOb4/OVNqDS3bS9MZVlAHHhsAtPWKbKsvaialhWlxArXHsUPPA9fLNVYZmIiIiIiIgYTQrLXnnllQZvt1gsTJs2jWnTptU7JiIigmeeeYZnnnmm3jEJCQnMmjWrKVOT9mDXBvjmDcZvH8Arna5sVM8ygA5h5lhYQZWeZaosa+sqDhKWAYxxb5q7JtOEaw2NFRERERERkfbhsHuWibSabavh3UeYuN2Eto2tLIt2h2XFFcCxZ8KD78PlD7bMHCVgHKyyDKBXHMRHmP5mG/e3yrREREREREQkwDWpskzEr9xLJw+EmaWUje1ZFul+lReVA136mg9p88oaEZZZLNA3AZbtg515MLT+DXdFRERERESknVBlmQSPvCwAssM6AU2vLCuqaIlJSaDyVJaFHmRpZRd3S8W9+S07HxEREREREQkOCsskeLgry/aHuyvLGvnqjQo1x+IKwFEJ89+DT56FSqVnbVljlmECdIk1x70FLTsfERERERERCQ5ahinBw11Ztj+0iZVl7rCsqAKwWGHGZeB0wvEXQGLnFpioBIIKpzmGN7ayTGGZiIiIiIiIoMoyCSaeyrIm9izzhGUlFYDVCrEdqz2etE2NrSxLdYdl+xSWiYiIiIiICArLJJjkmsqyzFATljW2siyyamUZQFyS+/EUlrVljWnwD9Ax0hxzSlt2PiIiIiIiIhIctAxTgscjX+M8kM6aLwYAje9ZFl21Zxn4wjL3sk5pm8orzTH0IK8Te4Q55iosExEREREREVRZJsEkqTuVRxxHkc2sm2tsZZmnwX9RufuE3fQ8U2VZ2+bpWXawyrI4d1hWWmk+REREREREpH1TWCZBxeH0XW50z7Iwc1RlWfvS2J5lHcLA6n4t5ZW17JxEREREREQk8Cksk+CQuQte+T8sX/zHe6rJlWXqWdaueMKyg+2GabWAPdxcztNSTBERERERkXZPPcskOOzZDO8+SmiPwTD4BuAwepadcAH0GAhd+zf/PCVgNLayDMxSzJxS9S0TERERERERhWUSLNxVYI7YTt5TIY1chhlVMyzrMdB8SJvm2Q0ztJFhGSgsExERERERkXawDPNvP/h7BtIs3P3FnLFmCWWIBSyHEJY5XS0xOQlEFU2oLIt1L8NUWCYiIiIiIiJtPix7bwNkl/h7FnLY3JVlle7KssYuwQTfMkwX7t0Oy0pg/nvw2QvNO0cJKE1ZhunpWVZQ3vA4ERERERERafvaxTLMkgog0t+zkMPiDcuSoLDxzf0BIkN9l4vKIcpVBg9fYk5MuBrCIppvnhIwmhKWeaoPCxWWiYiIiIiItHttvrIMfL2LJIjlmmWYFTHuyrJGLsEEs9thtb5l0XawhVZ7XGl7GrsbJkB0mDl6+9qJiIiIiIhIu9UuwrKSSn/PQA5bnqksq4hx9yxr4is3yl1DWVSBaXYWZx7HU7EmbY8nLIvP2w6Ohr8JdFBlmYiIiIiIiLi1i7BM1SJtwAPvwTNLKThyLND4nTA94tzLcL396xSWtXmesOz0V8+Gy7vBd2/XOzZKlWUiIiIiIiLi1i7CshK9AQ5+nbpC/2MpjUwAGteHqqrkaHPMLHKfsJvlnJ5dNqXt8YRljogYyE6HRy6HL1+uc6ynsqxI3ytERERERETavXYRlukNcNvh7UPVxK0pPGFZhicsU2VZ2+RywfTLYN4syipdACz44wK48E5z+9M3wdoFte7mqSwr0jJMERERERGRdq9dhGWqLAty+Qfg5XthztPezRoOtbJMYVkb9+XL8MNsePL3dMjbA0BYeCjc8C845TJwOkxgVln9m4Iqy0RERERERMSjXYRl6kMU5DJ2wnuPwbuPesOyxuxwWFVyB/dDFbpPnDYF/vIhnPn7Zpum+FlpMbzxF3P5mofZF9kNgAgbZlOHW2ZCbCLsXAefPlftrlEKy0RERERERMStfYRl2g0zuHn6isV1osz9tWzqMsykmj3L+hwFJ5wPXY9ojhlKIPj0OdObLLknnHsbpZ7XiidYjU2Aqx82lz94AhwO7107aBmmiIiIiIiIuDUxcghOxXoDHNw8SyXtSd6eZYe9DFPalsoKE4ABXP4ghIb5qhCrfpc7/RrI2AFn3wghvheRKstERERERETEo32EZaosC265nsqypMNehplZZHrAW4rzYekXUF5iAhQJbgs/guw0iE+GcVcA+KoQq75WQsPguhm17q7KMhEREREREfFoH2GZqkWCW567siyu0yFXliVFmWOZA/LKIC7/AMy4DMIjYcLVpqeVBC9PD7IzrzeBGHiXYUY09F3O5QKLhWh3WFbhNDuuNvX1JSIiIiIiIm1H++hZprAsuHmWYcYlHXLPsnAbxLoDkf3F+HbDLCuBUq3NDHoX3gVjL4WzbvCeqnMZpsfmFTDtfHjudgCiQ303qbpMRERERESkfVNYJoGvalh2iMswARIizTG7BIiMNlVlVR9fgteoiXD/O5BkdsB0uepZhulRlGeWbs57EyrKsVl94wr1/UJERERERKRdU1gmgW/qSzBzGYw655CXYQIkuJdiHihxn/BUlyksa3PKHeByX65zGeawsZCQYkKzVd8BeJdiakMQERERERGR9q1dhGUlCsuCW2JnOOIYiE8+5GWYAIlVK8ugSliWddhTlOb1WzbcOw925R1k4N7f4I2/wm8rq532VCBCPZVlViuMOd9cXvAB4FuKqcoyERERERGR9q1dhGVFevPbZngqyyIOYxmmt7LM3skcVVkWcG7+Amavg+s+PcjAnz+EWX+H/95f7bQnVLXQQBXiCReY48KPwOHwhmWqLBMREREREWnf2kVY5nQdfIwEqPJSePle+N+/wFHprRg6lGWYqR3McWeu+4SWYQasTQfMcfOBgwxc9Ik5jjqn2unSKs39693odOjJEJMAefth7U/eZZiqLBMREREREWnfFJZJYMvJgPceg9f+DNaQhnc4PIjB7mzs1wz3ibNvgr/OgbGXNMtUpflEhR58DLlZsGGRuTxqYrWbGmzu72ELhdGTzOUFH/oqyxSWiYiIiIiItGuHEDkEH4fCsuDlqfqydwKLhawi99Xwpj/UsGSzLG9LNizcDWMGjGy2aUrz6hjl61eWWwpxEXUMWvoFOJ3Q5yhI6l7tpkaHqidcCPt+g56DiXafKtQyTBERERERkXatXVSWuRSWBa88d/P9uCRyS+GHneZqr/imP1SnaLh8iLn8n1+aZ3rSMsqrNOj3bshQ02J3Q7MaSzABSt2VZXXuhFnVqInwxE9w9g10UGWZiIiIiIiI0E7CMi3DDGKeyrK4JF5d5Tvd+xDCMoApQ81xyV5w5h2A72fDd28f1hSleblckFMlIMsvq2OQoxJ++cZcHjmx1s2NWoZZQ5SnZ5kqy0RERERERNo1hWUS2HI9lWWd2JLtO50UdWgP1zfBBCjFFZC+dQfMuAxe+tNhT1OaT0mlbxkl1BOWpW0DXNAhDvqNqHWzp7Ks0b3t8rPpn/YzoMoyERERERGR9k5hmQS2KpVlnhDjkXEN7HB4EDYr9Es0l7c4quyGqbW6ASOnxrLLOsOyrkfAB9nw7yUQUrt8rMQdlkU1JizbuR4u7sTv3j4Tm7NClWUiIiIiIiLtXLsIy5SDBLEqYdn+YnPxUKvKPLrGmOMuSydzwVEJhbmH96DSbGqGVXWGZQAhNhOaNfAY0WGNeMJuR0KHeMLKCjgqd4kqy0RERERERNq5JoVlM2bM4NhjjyUmJoakpCTOO+88Nm3aVG2My+Vi2rRppKamEhkZydixY1m3bl21MWVlZdx222107NiR6OhoJk2axJ49e6qNycnJYcqUKdjtdux2O1OmTCE3N/eQPklVlgWx6x+DmcvhlMlkucOyjocZlqV0MMd9ZREQFWuueDYSEL/zLKH0qBWWNSL9LnKHZR0aE5ZZrTD8NABO2D9PlWUiIiIiIiLtXJPCsvnz53PLLbewePFivvnmGyorK5kwYQJFRUXeMY899hhPPPEEM2fOZNmyZaSkpDB+/HgKCgq8Y6ZOncqcOXOYPXs2CxYsoLCwkIkTJ+Jw+BoVTZ48mVWrVjF37lzmzp3LqlWrmDJlyiF9kg6FZcErPhmOGAGdunqX58VHHt5DdnaHZWmFQJy7usxTwSZ+V7VfGdQRlv0yD67qA689WO9jFLqrw6JDG/mkw8YCMDL7R4pUWSYiIiIiItKuNbb9NQBz586tdv3VV18lKSmJFStWcNJJJ+FyuXjqqad44IEHuOCCCwB4/fXXSU5O5u233+bGG28kLy+PV155hTfffJPTTjPVHLNmzaJbt27MmzeP008/nQ0bNjB37lwWL17MyJEjAXjppZcYPXo0mzZton///k36JFVZFvycLl+IEtXYAKQeye6wLL0QiEuCfVt9GwmI39WsLMurGZatnGca/O/fQ308lWWNDsuGngzA0TmLKCstBxpTkiYiIiIiIiJt0WH1LMvLywMgISEBgO3bt5Oens6ECRO8Y8LDwzn55JNZuHAhACtWrKCioqLamNTUVAYPHuwds2jRIux2uzcoAxg1ahR2u907pqaysjLy8/OrfXioZ1mQcrnglf+D9/5JWaGvejGiSRFvbR3dlWk5JYC9SpN/CQgHXYa5zuxa6Qm46uKpDmtUzzKAbkdSEdOJCGcp3dKXNfJOIiIiIiIi0hYdcljmcrm48847OeGEExg8eDAA6enpACQnJ1cbm5yc7L0tPT2dsLAw4uPjGxyTlJRU6zmTkpK8Y2qaMWOGt7+Z3W6nW7du3tuch/g5ip+VFMK7j8LL91QLUA43LPMs48wuBS66C6Z9BMeddXgPKs2mwWWYFeWwebm5PHBMvY9R1JQG/wAWCyVHngTAoLT5jbyTiIiIiIiItEWHHJbdeuutrF69mnfeeafWbRaLpdp1l8tV61xNNcfUNb6hx7nvvvvIy8vzfuzevdt7m5ZhBilPtVd4FCW2aABCrWA7zD1cE6pUlrkGnwhjzoUkE64u3wf3zKtj6Z+0mlqVZVUb7v+2EirKIDYRuvSr9zE8lWUdmrBkt/T0G/nT0Fd4v/MVjb+TiIiIiIiItDmHVKNz22238cknn/Djjz/StWtX7/mUlBTAVIZ17tzZez4zM9NbbZaSkkJ5eTk5OTnVqssyMzMZM2aMd0xGRkat583KyqpVteYRHh5OeHh4nbcpLAtSnh0q45K8AcrhVpWBLyyrcEJhOcS4XzblDrjwf+Zy3wS44ejDfy5pOs/X2h5uQstqlWUbFpnjgNHQQADv2dEyqgmtx0KOGc97K81lhxNCDjOUFRERERERkeDUpLeDLpeLW2+9lQ8//JDvvvuOXr16Vbu9V69epKSk8M0333jPlZeXM3/+fG8QNmLECEJDQ6uNSUtLY+3atd4xo0ePJi8vj6VLl3rHLFmyhLy8PO+Yps27yXeRQOCpLGvmsCzC5tskIC8tHb5/BxZ8yI5c3xjPzpvS+jxf6yRTTFg9LFvv7lnYwBJM8C3DbEplWdUlm8XaEVNERERERKTdalL0cMstt/D222/z8ccfExMT4+0fZrfbiYyMxGKxMHXqVKZPn06/fv3o168f06dPJyoqismTJ3vHXnfdddx1110kJiaSkJDA3XffzZAhQ7y7Yw4YMIAzzjiD66+/nhdffBGAG264gYkTJzZ5J0xQZVnQ8uxQGdfJG6CEN0NYBpAQYQKR0t/WwmOToedgsv9ygff2gvIG7iwtqsz9te4UBVuya4RlXfpBj0Ew6CBhWVMb/APhIdC7+DdOzvgcx8+94NRJTZu4BIVKdxPLw13OLSIiIiIibVeToofnn38egLFjx1Y7/+qrr3L11VcDcM8991BSUsLNN99MTk4OI0eO5OuvvyYmJsY7/sknn8Rms3HxxRdTUlLCuHHjeO211wgJCfGOeeutt7j99tu9u2ZOmjSJmTNnHsrniENhWXBqocoyME3+9xTAgfAk+rqf60CVarJsVZb5Tam7wb+nsqy0Eq77BGLD4YmrH8ZyzcMHfYyCQ6gss1jgrKyP+dP6uymKPEdhWRuUXQITZkFqDLx7IUQ24fUhIiIiIiLtR5OiB1cj1jNaLBamTZvGtGnT6h0TERHBM888wzPPPFPvmISEBGbNmtWU6dVLyzCDlCcss3dq9rDM07csK8y962r+frILHYAJbA8oLPMbz9e6Y5Tv3Lzt5njpYBjZpeH7u1y+sDMxquGxNW1MOQHWQvjmReaBDrIxiQSXjzZCVrH5+Oci+MtJ/p6RiIiIiIgEonaxEEXLMIPUZffDzOVw9k2UuAOUyOaqLIswxzRrorngdFKcne29XZVl/uMJy6JDIabKMsqUkj3M3XjwZmL55WazBqgeuDXG7k7DKbWGYyvYD/t+a9qdJeB9sNF3+ZNN+kOKiIiIiIjUTWGZBK64TnDECOjcy9vHqrkry7LLQyEmAYDy7Czv7YVldd1LWkNZlf50sVU2uH3hlwu573E7LP+qwfsfKDbHDmFNf71ERIax1j7CXFm3sGl3loBWUAZrM33Xs4ph437/zUdERERERAKXwjIJCi3RswzcFWRxZimmJc/3Trq4snmeR5qu6tfa07cs3FHCoLyVhFWWmCb/DfCEZYmRTX/uqFBYEe/ePGDDoqY/gASsjQfMMaUDnNLTXJ6/02/TERERERGRANYuwjIXWm4TlGb9Hd57DPIPNH/PMvcyzJxSvGFZaL4vLCs5+Go/aSFl7iWUETY4sqO5PCRvBWGuCg5EJENKrwbvv9+9hLapSzDBVKP9EjfaXFFY1qasdxeODuwI49wvoS+00lZEREREROrQLsIyMIGZBBGnE956CF6+F8pKfGFZSMN3a6xqlWWXPwh/+5hfOp7ovb3MAZXO5nkuaRrP1zo8BI7vZi6PyDHB1Yq40bhouOn+fndl2aGEZdGh8Eu8OyzbvRFKi5v+IBKQNriXXA7sBGf2BasFfs2A37Ibvp+IiIiIiLQ/7SYscyj4CC4F2eBwpyZxSb6wLLR5Hj6halh29GkwehJ7QjtXG1Os6jK/qNqfbmI/eGgs3BRlwrLlcWPILW34/rvyzDGlQ9OfOzoUMiM68+51C+D9bIg4hMRNApK3sqyTCVJP6m6u/+ELyFOPQhERERERqaLdhGXqWxZkcjLMMTYRQsMorbI0rzlUW4bpVlDjDbOWYvpH1SW3FgtcOdRFwnbTbH9F/GjSCxu+v6dp+4COTX/uaPfum7+lHg+R0U1/AAlIlU7f62Kg+3Ux/VTTE2/zAbiz4T0jRERERESknWk3YZmysiCTk26O8cmAL7hq7gb/uaXgyNgN373N8B2fVRtTpLDML6ouwwQgfQfkZFBhDWWNfQQ78xq+v6eRe//Epj93tLtysai86feVwLU91yytjgqFHnHmXJdYeHWSuTxvO2QW+Wt2IiIiIiISaNpNWKbKsiCT7QnLUgCav2eZu7LM6YKSNYvhkcu5YuNj1cZoGaZ/lNWsIgyPhGum8+Pw2ykLiWRHA2HZ9hwTeoRYDjEsc1eWOQrz4Lk74J5xpn+eBDXPEswjO5peZR6Dk2CI2d+DH7UzpoiIiIiIuCksk8CUU09Y1kyVZaEhEOsORvIiOpmnKjO7YSa6q860DNM/an2tE1Lgsvv4ddK/ANiZW/99P9lsjid09wVfTeGpLMt1RcGXL8Gq72DPpqY/kASUDVV2wqxpbE9znK+wTERERERE3BSWSWDy9CxLMGFZrWqjZuDdETPclJZ0LM/EguljBFqG6S/eZZg1vtY948xxR27d93O54GN3rnVe/0N77phwc8yuCIUjjjVX1i86tAeTgLG+yk6YNY1w7+ux6UDrzUdERERERAJbuwnLXArLgssl98KzK2DSLYAvQIlspt0wwbcj5v4wE5bFVeQQZ6vwVhdpGaZ/VAtGS4vhh3chc7e311R9Pcu2ZMPWHNPrbEKfQ3vubrFVnmPgaHNl/cJDezAJGFV3wqypV5w57szTH1VERERERMRoxjqdwObQm6DgEptoPtyaexkm+PqWZVgScFmsWFxOurr2ExVqSk1KKpvvuaRxXK4alWWblsL0S6FjV3q+vBuAfQVmTM3XgqcyaHASdDiEJZjgC04yiqBs+GjCATYsPrQHk4CQWQRZxaZX2ZF19LHrGgs2q3lNZRRC55jWn6OIiIiIiASWdlNZpoqB4NbcDf7BV1mWU26looNpZtTVmUGUKsv8psLp+78aYcO3BHLgaBIiISbM7Gy7q47qsq3Z5tgn/tCf3x4Bce4QdUequ7Js13ooOsgWnBKwNrqXYPaKq7sy1WaFru6ArKHNI0REREREpP1o82GZZ+czhWVB5tU/w3uPQWEu4KvyqtnH6nB4e5aVQGmsqSbrVpnmDcvUs6z1lVap5gsPwbcEcuAYLBa8SzHrDMtyzLFPwuHNwVNdttmZBJ17m3K3jUsP70HFb/YWmGMPe/1jDtYPT0RERERE2pe2H5a5j+pZFkQclTB7Orx8L1SUAy3Us8xdQZRTAivPmsE1x3xKRuox3rBMu2G2vjL319kChFtdsNG9BHKAqfJKijJXD5TUvq8nLOt7GJVlAAPcOyauzwKOHAUdu0BR7uE9qPhNVrE5doquf4y3H15uS89GRERERESCQZvvWWa1gBNVlgWV3CyTblpDvH3Lik1mRlRLVJaVwuY+Z/LdPjg3Di3D9KNSd3P/cBtY0n6DvP0QGg59hwO+JZI5pdXv53TBNndY1vsww7LBZr8H1mYCd70CYRGH94DiV1lF5tgpqv4xqR3MMb2o5ecjIiIiIiKBr81XlnkoLAsiOenmGNcJQkyTsmJ3xVFUC+yGmV0CBWXmckyYwjJ/qraRwzr3EswjjoFQ07HfsylDXo2wLK3ALNUNtfp2tDxUg9w7Jm7Yj4KyNqAxlWXJnrCssOXnIyIiIiIiga/Nh2XenmX+nYY0RbY7LItPAUzQ6VkS2axhWZVlmOzfw7l73+bo7R8rLPMj706YIcAGd3N/9xJMMA34oXZlmWcJZo84CD3MTSA8lWlZxb4QFZfLLA+WoNOYyrIUd1iWqcoyERERERGhPYVlSsuCR071sKy00uyACM0bllVdhpmwcyn/XnU5xy96VGGZH5VVrSy7/EG4fzaMu8J7e3zVgLOKjQfM8XD7lQHEhkOi+7WxMw/47/1wcRLMe/PwH1xanaeyLKmhsMxddabKMhERERERgfYUlmkZZvBwV5btDkkhq6h6aNWsDf7dgUh+GewJSwWgQ8E+ot3PUVDefM8ljVNtGWbHLjD2EugzzHu7p2dZbln1+63JMMchSc0zD2/D9zxMRVneftiwuHkeXFqVJ1hNaCAs8yzDLKqoUk0oIiIiIiLtVvsJy/w7DWkKd2XZJ/tTuPFzX1gWafN9PZuDPdzsugiw3tHZPEdBGl1iTLK6K6/5nksap6zqMsw6eCrLcmtUlq3NNMchyc0zj552c9yRi28ZqGdZqAQNp8sXeseG1T8uKtR3u5r8i4iIiIhI+wnLVFkWPK74KxedupK3u9/IijRfWNacSzABQqy+SqVfy82Sz5DKcvqGmgZYe/J9lU7SOkrc/96n7noP3pkBO9ZVuz3OXQ1YtWfZ5gOwLRdsVhjWTGFZaow5phUCA0aZKzvWQlF+8zyBtIqCct8S7pjwhsd6qssytBRTRERERKTdazdhmUthWfCITWBZ5FHsieoJVKksa+awDHxLMQsJJzs00Zwr3kdchHmTvS2n+Z9T6uf5Wo/b8iq8ej/8+n212ztW2cHUE4C/v8EcT+3pCz8PV+equyMmdobkHuabyOZlzfME0iry3Usqw0MgYtNCeOwquPVYeOAs+PJlqPSt8fbsorpV/+dFRERERNq9dhOWqbIs8BWVw8ebzBvcsCrL8DxNt6NbICyLrxKuZEaYpZiW7DT6uBvF/5bd/M8p9SuqAIvLSd/02jthAiS6+05VOCGvFBxOmLPRnLtwQPPNwxOWpXmqjDzzWK+lmMGkoAysLgfTNvwR/ng8zHsDNi+HZV/Ck9fD/4337v4yyN3vbk2mHycsIiIiIiIBoc2HZRaFZQGvtBIeWQADn4fbv3Sx/K93cs3mx4hwmG3sfnNXekQ30HPoUHkqywAyw01YRnYafRPMRVWZtK7iCuhbuJGo8jwIj4LeQ6vdHhbiCzizis0umJlFEBMGp/ZqvnmkuJdhphe4T3iWYm5Uk/9gkl8GD629hclbnjInTr8G/joHrnsEElPNjqtW82PQsznEWoVlIiIiIiLtns3fE2hpnsoyh8KygPXiCnh+hbkcX3GAU395klOBV3veAbibrFO9Cqy5xFcJy57t+wDH33YHIUccTd+d5pwqy1pXcQUcneOu3up/LNhqlxN2ijY9yzKLTF85MEFHWD2bAhwKT2XZ/hKz6UD4oBNg8IkwcEzzPYm0uPwyWGM/hgrrfwm99w045VLfjRfeWe315QnLNh8wAX5Em//pKCIiIiIi9Wnzbwc8ux2qZ1ng+nGn73JK6V4A9od1ojzEdOT29A1ribAsocpjbupyMiHu1XZ93CGMwrLWVVwBI3IWmiv1BFNJUSbQyCz2LZlrrl0wPeIjTJ+rMgdkFEH3I0bAEz8275NIiysoh9ndf0/ZsAk8dUr36jdWDWL3/kbnzStIjLyEAyWwYT8MT2nduYqIiIiISOBo88sw3StstAwzgO11L3X76BK4sYcJyzIiunhv94RlzdW8vaqqlWVVl2T2cy/D3J5r+mJJ6yiqgKNz6+5X5tEp2hwzi2DjfnN5YMfmnYfFAilVm/xLcHE6wVHpbfBf0bF7/WN3bYCbhmL511WMDzUN8NZktMIcRUREREQkYLX9sEw9ywJahbtyB6BLDHSrMGFZepWwLM/9hrdFKsuqBGS9XRnw7Vvw3dt0iTGvnTKHWYqXXwZZRc3//FKdo7iILiXuUkNPn7AaUt0h1p58Xz+7fonNP5daTf4BCnNNuCKB7dtZcNNRxG74DoDY8AbGdjsShpwMFWVcv+IeQE3+RURERETau7YflrmPCssCU3qR+dqEh0DHKEgu2QNAWkTXWmOrVoE1l6rLMIc5tsCjV8DrDxJi9YVz2cVw5tsw9g3IKWn+OYhPDtEMnZDD3LtWQlynOsf0jDPHFWmQW2qWWnt2L21OKTXDsmVz4cIEmDG5+Z9Mmk9FObz2Z9i5DvvOZQDENBSWWSxw89NgDaHv5k85OmeRmvyLiIiIiLRzbT8sc1eWqWdZYPKETwmR5mvVqbj2MkyPjlHN//yeXQ8BIpNTzYUD+8Dl8oZzP+w0VUyF5bBFPcxaVFEFVFjDqOh1VL1jPGHZ+ixz7BLbMs3YO9dchtlriPlGsn01lGhtZsCa9wZk7YaEFL4dZjYJiT3YTrpdj4AJVwNwz8b72Zrt0s8MEREREZF2rM2HZRbPMkz/TkPq4ekp5Kn8iMj1LcMc37v62O6xzf/8A6r0ukrq7g7oyksh/wCJ7rBswS7fmIKy5p+D+BSXm2NUA+GXJyzzGFx3Adph8wSpae6eenTsAh27mn5Ym5e3zJPK4XFUwruPmMsX/YlshykPbXAZpscVf8FlC2N09g8M2b+QbFWRioiIiIi0W20+LFPPssBW4A5HYjyVH/83i+wnVnLG5edw9bDqY7vZm//5rRb4+BK4ZwycPSgc4t3bKmbt9vYz25rjG59T2vxzELfKCh7/eAQzVt9AB2f9lVudoiA52nd9eOeWmU6tyjKAge5NB9YvapknlcMz/z3YtxViE+HsG2uF8Q1K6o5l/JUAXLf9yeq96kREREREpF1pN2GZdjQMTIU1w7LYRBIGH8W44Z3oXGWJZEIkdDjYUqpDdFQK3HIshFiBTt3Mycxd3n5mVd80Zyssazm/reSI7F84M/0DIqLqX3NrscC4Xr7rx6W2zHTqbPB/pHvTgY2LW+ZJ5fDMecocz7sDIqO9YXyjKssAzp9KQVg826L7k1agv7C0NU4X/JoOy/aqNYOIiIiINKzNh2Uh7qN+MQ5MBQ1UfnSpEpYltkBz/zoldTfHrN3Y69h9M1dLs1qMa93PACyPP56EDg1/a5oyFPolwJ2j4OgWqizzNPjPLDK7tgLVK8v0TSWwbF4Bm5ZBaBicfSPgW+bd6LCs5yDu/X0a/zzyYdIKLS0zT/GbR3+GSe/CRe/D/9b7ezYiIiIiEsjafFiGepYFtGrLMA/sg2dvhzlPA6Zp+/VHm9vvGNlKE+pUJSyr4w22KstaTsXqBQAsTziepINs5jCwE8yb0rKvi45RYLOCC8gqdp/se7QJY/KyIG1byz25NF2fo+Bvn8A10yE+CagSljWhKrVTnPmPr2WYbYvTBXM2+q7/axGUVPhvPiIiIiIS2FpgD7nAop5lgefL3+DN1fDwKTUa/O/ZDB8/A136wflmF7v7T4ArhtRu6t5iTr8Gjj4Neg4mNrP2zUXlrTSP9sblwrreVJZtSj6e8AD4zmS1QEo07CkwwUlqDBAWDpc9AHHJ0CHO31OUqkJCYPQ53qsuF01fholZfmtxOemw7nuwh8PgE5p5ouIPazMhowhCrRAXYS5/tAkuG+zvmYmIiIhIIGrzlWUKywLPtPnw8244Z3aNyrL9ZidMOnb1jrVaWjEoA+g9FEaeDck96nyDXaxKhJaxbyu2vAzKrGHs73qMv2fjlVJXk/8r/gITbzRN5CVglVRCpbukuClhWWoM/H77k9zy/mnw+l9aZnLS6r7dbo7je8Pvh5vL72sppoiIiIjUo92EZWovFDg8wUNBua9nWYcw4IAnLOvil3nVpLCsFbn7la2xH0N8bB3N4vzEs8lEWoF/5yEH8dDv4NUHIMdXDprnXjIdYoGo0MY/VDc7fN75dzixwK/fw97fmnmy4g8b9pvjcV3g/CPN7wbL02B7TsP3ExEREZH2qclh2Y8//sg555xDamoqFouFjz76qNrtLpeLadOmkZqaSmRkJGPHjmXdunXVxpSVlXHbbbfRsWNHoqOjmTRpEnv27Kk2JicnhylTpmC327Hb7UyZMoXc3Nwmf4IWVZYFtGrLpDJ3mSueHSn9obICvn0LZj9CrK2y1s0Ky1pOdmI/lsWfQHK0v2fik1LXjpgA29fAJ89C/oFWn5PUsGcz/PQ+vPtotdM57rAsPsL3c6AxethhX2R3fux0ujnx1X+baaLiTztzzbFnHCR3gBPd7Sk/3+KvGYmIiIhIIGtyWFZUVMSwYcOYOXNmnbc/9thjPPHEE8ycOZNly5aRkpLC+PHjKSjwlWZMnTqVOXPmMHv2bBYsWEBhYSETJ07E4XB4x0yePJlVq1Yxd+5c5s6dy6pVq5gyZcohf4IOhWUBoWaF3z73yyImDMjYYa4k92zFGdVgscK/rob/3kdCcVqtm4tr52dSxaurTE+6JptwFVdN2sxjR07n2MAoLARM/yqosQwTYPplMPNWWP1jq89JavjuLXMcMcHb2B8g1x2W1bWrbUPiI8z3o9ndfm9OfP0aOPQfP5i5XLAzz1zuYTfHs/qa4+cqHBQRERGROjQ5LDvzzDP5xz/+wQUXXFDrNpfLxVNPPcUDDzzABRdcwODBg3n99dcpLi7m7bffBiAvL49XXnmFxx9/nNNOO43hw4cza9Ys1qxZw7x58wDYsGEDc+fO5eWXX2b06NGMHj2al156ic8++4xNmzbVOa+ysjLy8/OrfQCEuD9DVZYFhpqVWVvdS2BiwoH0HeaKP8OykBBvz7Sk4t21blZlWf027jf96G76HEor4Y1f4fhXfV/jhmQUwupMcFpCOLVni0+10eqtLBtykjmuUVjmVy4XfDvLXB53RbWbqlaWNYXFYpZizks+h/IOHSE7DX6Z1wyTFX/JLDY97KwW6Bprzk3oY5bors/yVZ2JiIiIiHg0a8+y7du3k56ezoQJE7znwsPDOfnkk1m4cCEAK1asoKKiotqY1NRUBg8e7B2zaNEi7HY7I0eO9I4ZNWoUdrvdO6amGTNmeJds2u12unUzS/ks6lkWULJL6z7fIdRVpbKsR6vNp07uZaAR2btq3aSwrH5VA6WV6fDgD7AnH55ddpA7FuXx/VbzD3tUMnQKoGWY9VaWKSwLDBuXQNo2iIiG0edWu8nTsyzuEFrg9bBDhTWMrUMvMSe+f/swJyr+tCvXHFNjICzEXE6IxFvF+t0Of8xKRERERAJZs4Zl6enpACQnJ1c7n5yc7L0tPT2dsLAw4uPjGxyTlJRETUlJSd4xNd13333k5eV5P3bvNlVBnk9QlWWBwdPQv6bYMGDWLnh2BXTu3apzqiXJ3cwmS5VlTbE333f5vSptCjOLDnLHN/7KefcncPX2Zzi1V4tM7ZB5wrKMInA4q9ww5ERz3LYKivJae1ri4akqO/58iKyesh5qZRn4lur91GeyubBjrf7iEsQ8SzB72qufP8X9d5kfdrTqdEREREQkCLTIbpiWGt2UXS5XrXM11RxT1/iGHic8PJzY2NhqH+DbDVNhWWCoL2yKibBAbAL0OxpsTdi6riV4NhjI2kX/RHPx/CPNsbSyRmgiXnur7Bj5a4bv8uaD9cD/9XsiKgrJCk9mQMcWmdoh6xRtvodUOmF/SZUbOnaB1D7gdMK6uqtdpeXsK4D/+6qCyu9mmxNVlmB+vgXeXefrWRYX2fTH75dgjt9HjoaZy0yI35RdAiSg7KjRr8xjbE9zXLTHfG8XEREREfFo1rAsJSUFoFb1V2ZmprfaLCUlhfLycnJychock5GRQU1ZWVm1qtYOxrsbZpPuJS2lpL6wLKx159EgT2VZ5i5ePgceGgv/OMV3c4neVNWp6lLFqn3KsopN2FSnvP2wbTUAixPH0jOuxaZ3SGxWSHIXLKUX1LhRSzFbXW4pLNwNv3sfvlhdwGfJF+LqNgCGjwPM0subv4B75sGHG8x94sKb/jyesGxLjgWOOEZBWZDz9CTrEVf9fP9ESI6GModZOi4iIiIi4tGsYVmvXr1ISUnhm2++8Z4rLy9n/vz5jBkzBoARI0YQGhpabUxaWhpr1671jhk9ejR5eXksXbrUO2bJkiXk5eV5xzSWepYFlrp2k4wJg9AlH8Ozt8Hiz1p/UjV5NhhI3053O1w5DKJDwfN2WUsx61ZYXvd5pwuy6luKuXo+AJs6DCI7PInu9nrG+VHngzX5X7egVefTnt34GVz2oemFlxeWwB1HvsjiaesgxAbAsn2+sZ5KwEPpgdfXHZZlFUOOp6KwvBTKSuq9jwSumjthelgscJy7b9nSva07JxEREREJbE0OywoLC1m1ahWrVq0CTFP/VatWsWvXLiwWC1OnTmX69OnMmTOHtWvXcvXVVxMVFcXkyab3i91u57rrruOuu+7i22+/ZeXKlVxxxRUMGTKE0047DYABAwZwxhlncP3117N48WIWL17M9ddfz8SJE+nfv3/TPkF3wqGlc4GhqI6gKS4CWPktfDwzMIKHI4+Dv30CD7znPWWxQJR7dajCsrrV9bX1qBU0efz6PQCLEk8hNQYibM0/r8PlCfA27q9xw7FnwT++gIfntvqc2qNN+2FxlUAj1P3Ta/1+X9XX0n3U4qkSa4roMOgaYy7/lg28Mx0uSYFvXm/6g4nf1ReWARybao7L6njtiIiIiEj71eSwbPny5QwfPpzhw4cDcOeddzJ8+HD+8pe/AHDPPfcwdepUbr75Zo455hj27t3L119/TUxMjPcxnnzySc477zwuvvhijj/+eKKiovj0008JCQnxjnnrrbcYMmQIEyZMYMKECQwdOpQ333yzyZ9giHqWBRTPMkxblVdefARVdsLs2cozqkNsIow+B7ofWe20wrKGNfTvUms3SY8qYVlKh+afU3M4zv1melHNypP4JFzHnkmxLYC272zDPP/+J/eAnRMW81DKYnC52JDlG7Mjt/b9DiUsA1912ZZswBZmNnL4TrtiBpu8Ul//uprLMMH3/3tFWgPLxUVERESk3WlyHcfYsWNxNbCm0WKxMG3aNKZNm1bvmIiICJ555hmeeeaZesckJCQwa9aspk6vFk9lmbKywOAJVHrYfX2t4iPxhWVJPfwxrUbxhGUNVVC1Z3X9u6R0MEFZnWFZTgbsXI/LYmFx4smMCdDMaVRXc1yZZpqAe6rfXC6Y+pVpKP+3sXD5EH/NsH3Y495ttW888NqfuWzlt2wa+BTLku/wjtmdX/t+MYfQswygXyL8sBM2ZwNjL4WX74G1P0HGTkgO3O9TUp2nqqxTlO97eFX9O5pl9kUVsC0Hjkhs3fmJiIiISGBqkd0wA4lFlWUBxROWVe1NZQ9zwb6t5kqXvq0/qbr8+oNZelVlp8No9xut+jYpaO+K6+hZNtzs+UF6XT3LLFa4+h/8Ovx6csMSvY30A02fePNGu2YT8I83wU+rM7l73T0k/usiKhz+m2N7sNcdhB3h2gurvgNgXvIkduT6elJ6xrx3EVxwJDw54dCfz9vk/wDQqSsMPdmc+P6dQ39QaV0uFzmrl3Pljme5fde/YOuqWkOsFhjUyVxek9m60xMRERGRwNXmwzKrwrKA4gnLusX6znWt2AdlxWANCYxlmADfvQWvPgArvvKeitQyzAbVVVk2NMkc02ruJAkQ1wkmP8Cbp74ImF3pApHFAqPd1WVL9pijywXPLocKayjXb3ucM9I+4LfNe/w3yXZgr/s1NHzjO+By4Rx0AnuielFYDvuLzQYTeWVmzMCO8OTpcMGAQ38+T4XRlmz3iVMvN8fvtRQzKKz6Hv4wnJP/eSwPrbuVK5f8CTYsqXPoYPf3qbUKy0RERETETWGZtCpP0GSPgHB3i7oLYjabCym9wFbHOhl/6NzHHD0Vb/gqyxSW1c3z72Kpcq6bu4Iww11ZVlIBu/Kq389zW3KA9iwDX4XceneT/9UZsPkAlEfGs7XTMQBk/zzPT7NrHzzLMLuveAsA67jL6eJuhbkjz1dVZg8/9KWXVfWNN8eMIncId+JFEBoG29fAttWH/wTSMlwueOOvcM+psO1Xym1RfJt0NhuHTjabt3ik74C07QAMUVgmIiIiIjUoLJNW5VnCGB0Kn11mlkv1KzdvWOjSz38TqynVHZal+cIyVZbVr8JhlikC/N/x0LkDzDoPb9N+T5Dxp3lw4mvw3Gc74fvZkH+ATHdYlhTV2rNuvP4dzdGzI+aXv5njhN6w/8jxAHRY+40fZtY+lFTAgRI4omAtkTtXmVD9pN95G7bvyIU97sqzLrH1PEgTxYTjDeM27Qc6xMFxZ5sT373VPE8izcvlgv/cDbP+bq6feT03Xraba4/9jE3XvwV9zcZE5GbB/afDH4+HfVu9lWXrsvS7goiIiIgYTW7wH2w8VS76BTgwFFeaY2RolUbKXa6FMedBaX1bJvpBHZVlavBfP8/XFeDa4XCTKbYiyx2E7S2A/DL41F1EeOCbD2DDXXDM6WT0mAsEdmVZf/drdVeeCUt/3GWun9oLSstOg58epuf2eebNusVS/wPJIfEEYRenu0OqY8+C2ER6xcHPu2F7ri/E7hpT1yMcmoGdzGt3XRYc1wWY+AfoORjGXdF8TyLNK8T9a83tL8DEG1n7srnas0qfTBwVZofT7DR44Ex6P7mICFsiRRUmeO0d39qTFhEREZFA0+YryxSWBRbPG9qomjFtbAIkdW/1+dTLU1mWlwVFpixKyzDr52nuH2qFsBDf+Y5REBNmdqP9ZJPv/MlZJiCrGH46uaXmXKA2+AfzeSRHm8/j+x0mPAE4oRtEDB1NcUgU9pLMOhuIy+HzVCaOyfnRXHCHVT3jzNWdub6eZl2bqbIMTO8zgPXurzcjxsNVf4euRzTfk0jzsVjgukfg30tg4o0UV+CtXPVUIQKQmAozvjY/c/Zuwfb38xicYL6xaymmiIiIiEA7CMtC3J+hwrLA4A3LAqQ1Wb2i7RCfbC7vMSmPPcJc9YQ74lNUz9fVYoFecebyx+6wLLKyiJHZ8wHYP+gMwPSvszdDn6mWNLKLOT6+yBwHdIRO0dCtYzg/dTRLMZ2LP/PT7No2TxD2xMU/waPfwkizHNLz2tqe6wvUujRjZdkA9y6Jnl51EqBys8DhLm+1WLy9yTz9EWPDIS6ixn0SO8PDX5rv9WsXcNumaYB2xBQRERERo82HZZ5P0KWwrMW5XLAy3fSvqk+tsMzphL9MguenQkkALcME6O7eSm/negDi3W+2chSW1eL5ukbXEYJ6+gEt3WeOt4T9QLiznLSo7uy1HwmY0CnQVy8e380ct+ZUv965A/yQPJH9YZ0orAyp+85yWDzN/bvYrTD8VAiPBHzVQttzfV+XbvZadz9kg9xh2eYDVb6vORzw80fw6BQo1zcDv3NUwoMT4Z5xcGBftZt2usOynvW9JnoMhD+adZonL5rBsdk/qbJMRERERIB2EJZZ1OC/xRVXmGVpH26E896FP3/f8FioEpZl7YbFn8Knz0FYzT/9+9mNT8B/1sIplwG+ygRVltXmrSwLq33bqK7Vr0868DEA8zqezZYc8x80OYCXYHqc2dcsM/U4t7852qyweMCVHHNaOhvH3++fybVx+3IqsDkralWN9YqDDmHm+8oGd/WXZ2fD5tA11iwjLnf4wjgsFnj2Nvh2Fiz9ovmeTA7NnKdh01LY9quvusztt2xz9CzXrdNJF8GEq7G4XPxl/R9Zm+nSH9dEREREpO2HZdoNs2WVVcKk2XDW23Dn1+bc7HW1q8scTvM1KKkZlrmrtujSz9eYOVD0HQ49B0GoSYC8lWUlfpxTgPL0LKursmxsD99lGw66rzdh2dyU81ngbpTfOYCb+3vYI+DPJ5klo2f2haHJvttS48NwWazeZV/SvHqtfo/F33blpCWPVTtvs8IxnX3Xk6Kb97VktZjltlBlKabVCuMuN5e/ndV8TyZNl7YNXn/QXL7h8Vp9Lz0B6sBOB3mcm/+N44K7uG7kXPLLLezOb/6pioiIiEhwaT9hmX+n0WZt3A9bsmufT6uyonJvPgx7Ee7+pvpumADsWGOOPYe06DybQ5yWYdarvp5lYEKm6aeaKqBHeq/BkptJUZidJYkn890OM6Za8+0AdvUw2HQLvHB29fPd3cu8duU4zRt4aVajNrxOp/JM4imuddsZfX2XT+3Z/Mt5vX3LsqqcPNUdli39HApyat1HWoHLBc/cDGUlMOwUOOPaWkM8XzNP4FmvqBhCbvoXnVLNwHVZBxkvIiIiIm1egJXyND9vWKa0rEXsqKeSZl+BL0D4YCMUlMMHG3y3e3fD3LHWHHsObrE5HjJHJXzwJOxaD7c/T0KkScuyS8z7tEDvsdWaihroWQZw+RDzAUfBmL3M/mg9FYVhVLjv52nUHgzq+rp3t0NKyR6u+9dxUJkL72VBZBCsLQ0C5Rl7OS5jHgDhZ1xZ6/ZLB8GoLlDmgH4Jzf/8nr5lK9OqnOw1BHoPhW2ryZ07m7jf/aH5n1ga5Fr8OZblX5nK36kv1vqPWVppetmBL/A8mMFJsC7TRe7yBdDnBH2TFxEREWnH2k1lmUPLMFvEjty6z1etLNtWR+FFtKe3lScs6xWAlWXWEJg9Hb5+DfZuIdXdL6moQn3LamrSLqeJqTiHn1btVL0NuINEn3hIj+hCsSXCVLosUy+r5lLw5SysuFiWeCJxvXrXut1igV7xcGRH3+7HzWmMeyOHX9Kr/79fPPAaAPa89wobtVtmq5rxQzk7HrsTgJwz/2iW8dewab9Z+p8YCUlRjXvcQR1dvLjiQi7770kw/73mnLKIiIiIBJk2H5Z53jw5VFnWInbWU1mWVuC7vCKt9u3RoZhd5Tw9ywKxssxi8e2IuWMdETbo5H7TtUc9barxVpbV0eDfq0rX7Jo9hPq2QEVQaxqaDFgsfJL8O3Pix//5dT7BYE0G/G89VDb0vdnlIuy71wFYPOAqvxT6dIuF/okmeJm3DQrL4eVf4KayKyi3hDI4bwUvvPdr60+snXp/PXy2aB9l1nCywpI4y3U/i/fUHrfMvTHmoE6NLxAblGRhnf0oc+WVe7XbaRuwOx/eWQtvrzHVhiIiIiKN1W7CskpVlrWI+irL9rkry7KKqNX03B4OoSFAdhpEREN4JKT0aslpHjpPL7Vt5s1wN09vKoVl1Xga/DdYWfbGX+He02Dlt4zp6gvMJvSG+MgWn2KLSo42QeqnKe6wbMnnUFLk30kFsHVZcO67po/hGw3lTJuXE5O+gRJrJJkjftdq86vpLHdftLu+gaEvwEM/QU5YR9b0PY+1scPZm56nAL0VVDjgicWwJ6onL/1+JX8/5wf2OWO58qPaP4s8/RBP7kGjDewEL/e6i7SILpCxEz58qnkmLq3O5YIZC+CEV+H/voX7voMz34Jf6vjjnYiIiEhd2nxYFuoJyxwNj5ND43mDYq3xl3tPZdkv6bXvk+gJRjp1hff3w6xdZoe5QNT3aHP87RcAurqXYmq3tOoO1rMMlwvmvQkrv4W8/Vgs8OokuPkY+MeprTbNFmOxmF0/19hHcCC2J5QVaylmA+Zs9C2N/3hTAwM/ewGALztfSK/U2JafWD1uOsb0swIz7x52mHYyDP/Xa0y75BeWJp7Ed9v9Nr1247MtsLcAOkbCw+Nt/PO6ARyXavrVVQ1dC8th6V5z+dQm/B0mKhQ6d4rm0f4zzInZ0yEno/k+AWk1zy+HF1aYy8d0Nn/Q2JYLl30Imw/4dWoiIiISJAI0oWg+NlWWtZiV6XCgxARl71xg3jz+Z6K5zVNZtsodlvWJ990vsWr/GIsF7AfbqsyP+lUJy1wub2WZqkiqO2jPsvULIWMHRHaAUecAkNIB7j3evIlpC64aBlgs/K/TxebEd2/7dT6ByuWCr7b6rq/KgLx6Vru5Lrqbt/vezhs9bjFLXf0kwgazL4B3L4QF18CPV8M1R4E1MopTe5oxP+z03/zai59/XMsffnuEawaWEmEzX5dbjjW3/W+9CckAPtwAFU6zcUjv+Hofrk6DOsFHXS4no8sxUFwArz3YrJ+DtLy5v8GjC83lB0+EDy6Gb66A0V3NUsw75kKZlmSKiIjIQbSfsEyVZYeltBLSqzTtX5EG571rLg9PgVFdzZvH7u7ij7355k2xp/JsQpW+3LHhrTHjZtJriGn0n7cfsvbQzf357a6nV1t7VeB+kxpTX8+yb2eZ4wkXQkQju20HmSHJcEYf+DD1CnNiyWfmdSPVbNhvlmaHh5gKIYA1mXWP3R47gPv6P836jqMYktR6c6xLTLj5PtetRoHbid2hQ0U+8Uvea7j/mhyWXbkuzv3hj/zfpvu4Zsmd3vMn9YDecZBfDq+tgqJyeHa5ue2ao5r+PIOTwGWx8sboJ82Jr16BbasPd/rSSnJL4c/fm8vXDYffu//eZY+Ap8+AhEhYvx/+uch/cxQREZHg0ObDshD38kBVlh2eu76GMf81vYYAPqmydOr3w32Xe8Wbf/O8MhOueXbFHJoMYSHmcscoTJJ241CYdn5gL3MJi4Ceg8wy0T2bfGGZKsuqKSgzxw51hWUV5b6d5cZd0Wpz8of7ToCtcUP41xEPsf3BnyA20d9TCjivrjLHk3vAaPdOk6vqWK4NsNzdpH1oMoTbWnxqh2RgTBE/f9+Lx5ddwrblq/w9nTZr5SdfcOL+eVRYw4iefLf3vNUCd4w0l59aAuPeND97UjvApYOa/jyeUPaDkBNwnXgRdO4DJQUN30kCxsM/QVaxqWa/d0z125Kj4Z/ujZhfXVX3Tt0iIiIiHm0/LPNUlukv/ocsv8z0inG44C33H9g9O409fxac1c83NsIGR7jzgZXpvmq01BjzS+rNx8D9JwDp22H7GtPXKTqutT6VQ/PXOfBRARx9mjcs25NfbXPHds+z/CmmrqrBxZ9CQTYkdIZhp7TqvFpbzzg4vQ880+/P/KdkVOO34Wsnvt0O77k3wP3DMTDMvbRydc3Ksl9/gIcvJWvZz4DpORSoQqKi2dRzAgDOOf/282zaJldFBUd9chcA28feAZ17V7v9nCPg2FSz9DKt0FQtPnvWoQWsR6WYivS0Qki79gX4z1oYdHxzfBrSkn79gbxbT+aqF4/mw5/H8MG68wh/6y+wbC6Ul3mHndYbTulpfid89Gf/TVdEREQCX5sPyzwN/itaYRlmTglc/iHc9DmUt6FlnxuqrCTLKDIhkWeHy351FM6M6WqOb62BTPeGgJ07wHlHmh5VcRHAxqXmht5HQViAr8vs3Nu7dDA1xlQylDnMX6/FaHAZ5mfPm+Pp10BISKvNyV+uGmaOczaaoFl8Xjb7ZDBlKBzdGY5yh2W1Kss+fArmv0uX5abv2zGprTbFQ5I+fioAfVa+BTn1rCmVQ7b77Rfokb+JA2Gd6HLjA7VuD7HCrPPh+qPhiiGmR9XRhxiwRoXCYPdOvYsLEiG0vrXl4jcFOfDuo7D8a++p0tAO2Df/yOD8lYzIXUT8yo/hrYfggTPhkmSY87R37P0nmJ/jc7f6/vAnIiIiUlObD8s8lWWOVqgCem89LNgNX/4GP7ahZs/7q4RC23JMTxBPOFKzfw/A1UeZX0QX7Db/7jFh0KlmE/dN7rDsyONaYsotJjTEBH+gpZhVFTYUlp1+LQw+Ec68vlXn5C/HpZolQB3zt3Fgxg3w7G3+nlJAyC2FJe4dCq93L90elGS+V2QUwb4C+DUdPvt2I67FnwDw787m325EAFeWAfQZM5Jf4kYS6izH4d7BU5pJQQ4dP5gGwHcn/Z3oeHudwyJs8OcT4eFTOez+dp5wdpn79UplBcz5N3z24uE9sByekkJ4Yxpc3g1e+T/45jXvTU9lDOGW4bP540lfUHLfB3Dzv2H8VdCxCxTlQdf+3rFHJMLFA83l6QtUJS4iIiJ1a/Nhma0Vl2H+tMt3edGeln++1nKgSli2O99svw6QFG3eoNTU3Q7n+n4vZYj7DXE1G5eYY/8gCcteexBuHgHbVqvJfx08FVQd6ioSPHUyPPEjpPRszSn5jcUCZ/aFpNJ0ei18Cb54CXKz/D0tv1uTYcLznnboEWfORYWaDUIARv8XJr0LhW//C4vLRcbQc9na4Uj6xEN8pN+m3SgDO8HsflMBcH7yXLVlX3J4Kt98iKjSbDZ1GESXi3/fKs85yl0d/eNOd5Dy0wfw/B3w8j36v+wvC+bANUfArL9BaRH0HgqjJgEwfye8sDqcz1IvYeLkM4k85QI47zb402swaxc8+TMcc7rvsd5/gr/8dh9xlhJ+SYMvfvPPpyQiIiKBrc2HZd4G/y0cljldpirCY30b+n06u8R3ucJptmUHGNCx/vs8cIJ7uSWmn0w1JYWweZm5PLBGB95AtXkZ/PYLrJ5P1yp9y8QsOS5zLzuO1YolAMb1ghXxo1kbfyxUlMHnqkj5zd1Mu3+N7xtVg/Wk0n2cv/dNAG6PvQeA47q0xuwOj9UCRSMvZG9EN0LzMmDuK/6eUsDLKDK7oB6sqmf+4Bv5JukcXhjxOKN6tM4uDyd0M38I2lPgbkNw8sXQdzgU58PrD7bKHMQt/wA89Dv4+wWQnWbaIvz5f/D8KjjlUnbnw+1zwQVcNhjG9a5xf6sVBo3x9Y8syIFZ04j+8BG+X3QUR+Us4bGf21brDBEREWkebT4sC3W3SGrpsGxbjtm63mP9/rZT2r+/pPr1DzeYY0N9hDpFw6eXwocXw+QhNW5c85NZ1pLcE1L7NOdUW86Qk8xxzY/aEbOGoiqv++iqYdkXL5m+MkXtrwRvSBJEhVl4qccd5sSnqjbacsAc+yZUP3/pIDivv6k4+9j6T8Kd5SyPH8NiuwnSzwiSbxFnDQjlhT734rBYcWXs8Pd0Atrzy2HkyzDxHbj3W3A08PP59ez+/P7YT+h26um1K5RbSGQonNjdXP54EyZw+YO759WXL8HWVa0zEYG5/4Wf3ocQG1z2ALy0Dk66iG25Fh74Dsa/aZZ4D0uGv53ciMeLiYd73oSEziQc2MwHi47nrBUzeOtX7QIlIiIi1bX5sKy1lmGuSDPHoUnmOXNLzW5abUF2jbDME54dndLw/brb6+k1ZLHAwNFw7BnNMr9WMfhEc1zzI93tJgXdqm3nAd9GB7Fhvv9vlJfBG381fWV+/shfU/Ob0BDz2v+88+8oik01FRHtvNrIU1lWMywLt8HTZ8D8s/eQ+oPZDOLdo6cBpvfb8d1ab46H49Se8Gnv6xh30gZ+mvCYv6cTsH7cCY/8bCqBAN5dB08tqWNgQQ5pBb72BhcOaK0ZGpPcFdEvrnAHZkNONBVmTic8eT04VIrUKi78I5x2JTy9GK75B8v3R3DDZ3DqGzBrDZRUwqBOZmfuRu9+OuZcE7qdfAk2l4N7N91PvycnUpB1oEU/FREREQkuCsuaiadH2Yk9oG+8udxWlmJ6epYl1ugbNCT5EB/w2DPgqYVw23OHNa9W1f9YCI+E3EyOKV0NmF20NrSRr/GhcDjNLoae5ahdqm728PmLJiDq2AVOucwv8/O3kV2gwhrGpyPuNydmT4fyUv9Oyo9+yzbHfvH1DLB3guv/CSdfwt03n8b0U01lamiQbKAaGQoXDI1ge4cjeGZp26ksbk6VTvjbj+byFUPgiQnm8sxlsHRvlYH52XDdkaQ9dD2RFQWM6uLrc9dazjnCzNEF/PEr+GYbcNNTEG2Hzcvho3+37oTai6I8ePUBqCgntxQW7LXx9pmv8+DeEZz5Flz4P/hqq/m6jOsF71wAn19W4+dPY8TEw/3v4PjjK5SFRHBCxpc4bjkWSopa4rMSERGRINTmwzJPz7KKFgzLXC5Y7A7LxnQ1O7wBLGwjTf4PuCvJqi677BUH9rqauTeFpZXW1DSHsAg4ejwAXdd9Qkd3cHjm2/BLmh/n5Ud/+xHOfReu/8xcT41x31BcAG//w1ye/CCEts9GZqPcvbYei/09zo5dYf9e+PJl/07KT7JLfN9H+iTUMygs3DTlfmA2yTEWLh/i63sYLK4bDuEhsHQfvPHZBlzfv+vvKQWUjzaa0DQuAu493lSLXTTA9Pyc+pXZERWAV+6F3Ew6bF1EuTWcW49t/blaLPDQKXD+kWZjilu+gPfSO+P6/T/NgLf+br7XSfPZtRHHrSPhnel8fNddDHsRLp8D930Hb6w27S3CQszS7XlT4L+TYEy3w/hVwmIh5Mxr+eW+JWyP6strydews6zm1t0iIiLSXrX5sMzm/iWqoZ4oh2q/u+Jq436z5DLcvfTq7L7m/LvrfLsEBjPPm9yqvYOGJB3ig+39zVQNBCP3zlvWxZ/wL3dFhAt4Zqn/puQvuaXw+q/msqdqs4snLPvwScjLgtS+cMa1fplfIDi6M/RLgAOV4Xw25mG4/EE49XJ/T8svPFVlXWPMDpjVuFxtpp9bl1j484kwOG8Fl88cQtm/rqNg3z5/TysgOF3w3HJz+Q8jINb9x5a/jTX96vYWwDnvwJezv/aGyvcNfpFju4dxQne/TBmrBf41Hk7vYzYx+dM8+KP1OirPvQOeWABRMQd/EGmUip8/o+yWkYTs3cTeiG68lHgVAD3scEpP+P1wmHkmLLoWHj3NfG9tLqNOHMpDl/7CU30e4E/zzGuV3CxwVDbfk4iIiEjQafthmXsJT3NXlj36M4x4yfy1+R8/mXMn9TBLcU7pZX6RKyx39zoJYg4n5LjDsuO7mc/LZoVJ/Ru+X72evwMuToJ5bzbbHFvNqImQkAK9h3FKt0p+uNKc/m4HXPoBnD4LPt/i1xm2mjUZtc8NTQbStsPsGebE1f8AW81kpP0IscID7lZ3d3ElWRf93Sz9aYc27DfHfol13PjTB/D7AbDk81adU0uZMhQumXQ0a+KOJaKiiBUP3tFmluQfjq+3mj6PseFweZVNXzqEwVsXQP9EcOTtZ8RbJiR5vcct7Ox6PE+d7t8iZJsVnjsL7h1jKtXnbLbyp75P4eoxyH+TakucTireeIiQv00ivCyfxQknceek5Vx+4TGsuB5+vBpeOxcePMksje0Y1fxTsFhg2pkxRIZZWbIXZi0rhvsmwP1nmN04RUREpF1q82FZSAtUljmcpukvwGdbYMFuc/lMd0WZ1QKTB5vLzy4zbxJ+yzbVOMEmp9TXiDkxyvQGWXUDjK+5PXtj5GfDynngdEC/Ec05zdYRnwxv74U7X4YQG73iYWwPc9OiPbDxANwxF9IKILMI/rvS7JL67XZYtrfhhw42qzPN8ex+8MeRcP8J7gbcL99j+nINO8U0w27nxvaA4SlQ7oA5nuDc6YS8/X6dV2v71R2uDqvZ57AgB16YCunbYVPbKNG0WODKoyxE3fUClZYQxu5+n6ef+sS7i3B75HKZHTABrhwKMTWW8HeNhU8vcfFJ2g0klaWzM/ZIfj3nMeZcAskdWn++NdmscPOx8PI55neKDzfCM8vcN65bCNtW+3V+QasoH9dDFxE66y9YcfFun5tJe3Aes69L4rLBLROM1ae73fwcA/h07q84dm+Gld/CLcfAbytbbyIiIiISMBq7d1DQ8jSHbs4G/+v3mx4mAL3joKAcjkrx7Z4FJjh4YYVZnunp6RQeYvq0XHtU8LTrynD3uu0UZd4w2KxN2HGqph/egYpy6DUEurfy1mbNxVo9X35iAvx3lemjMmuNCcleXml2R12Z7mtmDXDfCXBTEGaEdVntDj+OSoEbjq5yw+8fM2HoNQ8Hz4u8BVkscMkg81p4dx1c33ETln9dBWXFZv1uWJA15ToELhesdPf1qxaWuVzw75tML7cu/eCS//PL/FpK/+OGUXr+3dg+fJS/r76J874czTGpnehu9/fMWt/CPbAqw/wMvOaouseEz/kn3dfOgRAbPWa8xRP9WjEpaaRTe5k+Zvd/B48vgjHb3+eYVy81S86fWWKa/0uj7U/LImrZd4RYw3hw0HOcfut1jOvlv/lcPsTsvvrV1tFcdvJi3lp9PqEZW2HqGLMh0enX+G9y7YjTZX5mLt1rqlG35ZhdT+3hpt/hkYlmJcewZFPBLSIi0lLafFgW7g7LSiqa7zE9O1+O7QGvn1f3GHsEfHopvLIKZq+FvDLT8+TvP8KWbHhorKk2Ka6ATgHcTzbd3b845XD/uu9ywdz/msunXxvcQYrLBWsXQFwSid3686cx5vTgJLj2ExOW1eWfC+Hk7jCgU+tNtaWscVeW1epd17kX/PXDVp9PIJvYD6bNN9WlvxTEMSJ9O+Rmwsv3ws1P+3t6Le7DjbAt13wvPrpzlRvmvQnz3wNrCPzfW2a32TYm4pq/4lr+Ccm7NjB9xVXc3+Mz3rzAGtTf/prK5YInF5vLlzZULdT7KLNM+eqHod/R9Qzyv8uHmDfvL6+EW/aczE/2FML2bIKHL4WHPoWQNv9rVaP8lm3+769IM71bY8MhOdp8JEXDrjyYs7EPw496l5LweCb/7ji/BmVgVgU8dTr87n1YkjmEc05YxofbpxD1y+fw+LWwej7cOhMiA6DcsY1xOZys3pLFjyvT+WR/ZzY7zS8X0ZUF9CtYT7ktlnURncm32fnyNwtPLjHh2flHwlXDoHf77HAgIiItrM3/TaaDeyO+wvLmeTynC95eYy6fcpBf7JI7mLL+X2+EbbfBgyeCBXhnLYyfZXqeHftyYDaIn7/T/JKbVmiudz7c3w3XLoDffoHQ8OBvcv7yvXDXSfDuI9VOn9KzetPhh8bCJ5fA8t+bBtGVTrj3W9MD7rvtvg0igk1mkWnGbQEGdwJKCmGBArL6xISbHf8A/rEuGcedr5orH/3bhEVt2Oy1cOfX5vKlg6vsbrlxKTx9o7l8xV+hvx+2O2wN4ZFYHngXZ2gEp2R9SeTyT3i/nS3H/Hk3LNtnwtJbjmlg4DET4OWNMPGmVpvbobr/BNOKIN3WiWuGf4QzLBKWz4UX/mjSwXaspAIe+tH8jvPsMrNT+Posc/xhTTZDX76Enz/4gjdWm6r8vMGnM+3G47jgSH/P3IgKhVfOMZtObCiN5+Ten5B24UOmqvyb1+G5O/w9xeCXnQ5fvQrPT6XintMpvLgHzrPCGHZ7Cre9ehTHbf+AmDDT5uFvXVfx8cJRfPvjQNZ8Hc/Wb6JZtHgwL628iOtX/5mV85dyyhtw1UewXHupiIhIM2vzfwL1hGUF5eZ32MP9i/73O2B7LsSGwe8auZLQYjF9Tn5/NPSKg9vmmsfw+Nci+GEHXDQQLh7o/7LyZXvhyo/MZc+yqcOuLHvvUXMcfxXEBXlp1QkXwP/+aSpjLnsAuphmdVaLaUL8t/lmeeIVQ805MMHZwt2md9NR/zHnIm3w15PhssHNM611WZAQAZ1beIO2Ze5fSAd0hBhbJfz9clj0CVw7Ay5tW0vpmsstx8KcjfBLGrzQ6yxuuegueP9xeOxK6NgFBh3v7yk2u9JKeGyhuXzJIF8/ILLTYdp5prfdyIlw2f3+mmLr6DUE660zWbZ6L1+Hn8uSH+HkHqa6pq1zueBxd1XZ5UPq6D+2ayNUlkPvoeZ6/KFus9y6Qqzw9OlmY5cFmcfwp+Fv8PiS38HHMyEi2nwvbE/lg255pXDVx2YJHZg/IJ3dz1QTRq74jCFv30B0QRonFPzM02O3ckKfcE7p6f/feWpK6QDv/878HrR+v5UTrX/m39efyJlf3oxlyl/9Pb3gUllh+lHGJXt/V3L+tgrr42an7FD3B4ATC0WRHbny6FD+eplpb8G6EEjuAYW5UJSHraKE1APrSGUdE4BOKYms5jh+2AnrN6VxS/lHHHvWKQw6un+7/D8oIiLNy+Jytc0/g+bn52O320nfn8dxs2IBWP8HiA479MfMLTV/Lc0sMtuYP3jSoT3OrjzT9H1QJ/NL5SM/u7cqB6JDISHSNJu9dJD5pa1TlPmZH2FrhtCqEe7+Gv5Xo/rhobFw5bBDfMADaWa3u5JCeHk9dD3i4PcJdA+cBcu+hHFXwL2N29nzrTWm101VNqtZrjvwMPPDF1bAjAUmxD2zn3mt/vlEWqQ/0h+/Mstrrh1SyV8XXW6qo0LD4V8/wIBRzf+EbcT/1sPd35gA9YUzHZz+1kWw8CPoEAcPf9nm/u1mrzWVlF1izI52Ns8bYkclPHIF7FwHT/4M0bH+nGarqXTCue/C2kw4q4+L5ye27TdyB4rN6/27Haaq7KdrzBI8r83LzffRynJ45JugrC7MKzMVLSvT4fo9z/HnX28xN1x0F1z/z3b1Zj2jCK6cYza6sYeb5Yyn9sL0JHzxTl8Vbdf+cM8bcORxfp1vY+SXmdfwV1vN9eM6O/n7KVZfK4U3/wZDT4ZhY/01xcCUvsP8frTia1j1HRTnw6X3sfX86Xy6CeauPMC0+Rew1j6CLR0G4Ox6JMcd3YsJxyRjj25gB+3SYshOg71bYPdG2LEWJt3Cjo7DeX45VH79Bo+vMrvpHujQDUZMIPHEM2DEePUTFBGRajxZUV5eHrGx9b8XafNhWW5uHsNfj8XhgiXXHV7Y9NwyeHShaer/yaW1d/Q6VOmF8NFGeHqp6WFWHwvwh2NgylBIbaHqoaJyOObl2vP45go4IvEwHjhvP/z6PZz0u8OaX8DYvAJuda8p+uf3jfpl2ekygVlRBVw+2PwSPner6fs152LfZhRNlV8GY/5rqierOrE7zDr/0B6zPmsz4fz3IKw0n4UZk7H/+jnYQuHB92H0pOZ9sjbG5TLh0bvrTKXpGV2Leeir8SRuX4ir52Bm3/or7280/ayGJMFZ/eCYzsH5ftvlgglvweYDpqLsxpobWzgqIf+A2WG2HVmXBRfNKuHFZecSN/4ihl5zg7+n1CL25MPF75vl2uEh8Mg4uKBqJfaiT2DGZCgtgr7DYfpXQVtxXFgOUz4yVaO37/s3d628Ay66G274p7+n1mp25cEVc2BnnqmYnHUe9I8uhA+eNFXlpUVmGeMFd8JVfw+q/oQuF7y+Gh792fxeZMHsfH5v9Hf0nD7ODDrhQrhuhtmopL0qLoBZf8O19Assu6r/tbU4MpH3+/yBB3s85D0XGw7n9TdVx4ObqaA069tPyXvnSbrtWUi4s8x73mkNwTLoeCy3Pgu9mqmUX0REgprCsir/ACe+E0tu6eEFPpVOOOk188v/4+PNksnmtiUbXvrFVJxtzzVL9rKLzV9sSyqrjz0i0VSchYeYvmLhIXDxIDitFyxPM8seBnQ0v5CUVsIXW2BHrumzMqTG+1OXCw6UQHwEvLkG/vqD6ddxzXB4+Cc49wj45/jgfNPeop68Ab58CZK6wwu/mgqhJsgsgnFvmrCrfyKM6QZDk83S195xjf/3nrkU/rnIVCVGhUJWlV5oP14FPZo2rWq+3W6WCIfbTA+7X9JgcN4K/rNuCl1yNpjdHB94V0FZI1U6TUg6Z6O5HllZxEvbbuLL0dN460CfWuP7xMMJ3WFMVxjVtUrPrwD3/Q64+mPzelx8rQv7otmw+DNThWkNsDVXreybJ59l/Je3ArBl5PX0vf8pLJGBt/PjodqTb4KT7bnm58gLZ1fZ1KS8FF65D+Y8Za4PP81sCBLVwmvHW1huKVz4P9PU/ndl3/LnW8YSF+3+64ejsk03/d98wHy9M4qgWyy8fYG7onn9IrOLJMDAMXDLMwG9ccPB7CuAf/wEn28x12Mrcnh63wOcsu5FLC6n2ahk/JXwuz8F727fB1FSATmlkF0CJbu2UZ62k83dTiGzCLYdcPDoSynEle2n0hLCivgxzO90BvM7nc662OG4LFZCrTC6qwnOz+xrVku0hJ0ZxXz10U9Yf/mKsZlf0rfI/MD9zz3pnHp0Mn0TgKVfQkkBDB8HsYfzl2AREQlGCsuq/AP87pNYNh6AZ8+EiYe4AvCrrXDDZyZQWnxdy/2Qr4vTBQ4nfLMNnltumuU6GvlV62E3FUfZJea61QJ/O9mEaN/v8G3LXVRh+kOUO8y4+06Am0aY62GHWPHE5/8xVUdtdbv14gK4aRikbzdh0d8+bvJD/LAD/vBF7Uq+jpGmsmjKUPO12rjfhGtOl/kado2FxEjYnA3/962pbnjqdDirrxlz/Wfw0y645ij460kHD95cLvNmwPP1tlnhjdUwc1n1cfHl+1nyfQ/CK4shIQWmfRwUy2kCzZpM+HorvLjC7JIL5t/8zlFw0tJ/MT9yJM+UnEhplZA8xAK3HgtTR/l64QWaSqcJSa79xFSb3NlrJ3esuN1UEgHc/RpMuMqfU/S78koXXz40nXMWPYgVFxmxvSm+YSbJY89gf4n5wnbucOiVpv60cb/p85RRBF1jTN8nbw/F5V/BMzdD2jZz/YI/wnWPQOhh9EYIIHvz4YL/mUrxEZ1NSJgUVg5/PB4GnwiXP2h2+2xDPt8C98wzP3/OtKzi0e4rsJ93nW/Ac3eYoOzki9vMX9s27Tc/Fz/bYn7W9s9fw4Nb7+fEfZ/5Bh17pvleFyQ9+Ko6UGz+MLY603wP350PGYUQfmAXQ7N+YvSB7xmz/zu6l2wnPTyVkeP2eL+2l+36D/m2OH7qNJ5wezwpHcwqiNQYODYVTurefCsyGmNXnvk9ZsGS7fTNWsKnqZcCMDQJ3ll8Kh02fG/m3vdoE5oNPtH0D21j/09bitMFWQVO0rJLyMguJTO3lAO5JeQXllFUUkGGM4Z1oX0orYBKFxyV9RMuh4MQq4XQUCththBCbVaiIkOJiIvHmtqbJPduuZ1DCukYF0FSrI34iDbz7UNEAkibCcuee+45/vnPf5KWlsagQYN46qmnOPHEEw96v6r/AE+sjOXVVeaX95lnwfCUhu/rcEJhhem7AeYH7pUfmTeBfxgB/3dCQ/dueVlFpkdKUYWpGusUZarGXvzFBCq948wb8L0Fvvt07mCCs8V7D/74lwyCGaceRtNdRyW89Q+Y9Tdz/aHPYOTZh/hgAe63lfCP38H9s+GIhrZ6q9+BYpi/C9ZmmGrCNZm+AKWxRnaB2Rf6QpR52+C6T83lIUlwx0hTdVjuMFWEB4phf4nZmXPpPvhpJ+wpqPuxr0regbNjN45MCmFcL+j86cOwfQ3cOhPsHQ/pcxZj8wGzG265wyxVPLrwF7O81+WicuiprBrzRz6NPZ0FaaH8lm3uc1ovuHO0qUa0+blIa1eeCfx+2GleS0Xu0PeIgrXcsvcZzt35KpbKChOaX3qfCQzacJVNYzld8PV7XzPsrevoXLoHgCUJJ/Ji7z/xbfI5hFhM9fDRKaYqKznafHSJNVXDgaa0Emav8y1VOyIR3jyvRtuD2Y/Af++DxFS4/QUYfY6/pttiNu2Hi9431cIA1xx4m2mLze7PZaHR/DrkKlaPvp3Szv2JDjMbEHWJMT+bO8cEbghelctlfmY8u9hB9tqVjMv8jIv2/49uOevN//O39wbtktqm2J4D/10Fn2w2lYXDcxZz09ZHmZDxMfkdUvnqrzsY1NlG73iI2vGL6dUWGVi7erhc5g+my/eZFQkr9sG23Opjbt/ydy7d9TJdSndXO19psbE5ZQz/PXcOkfEJ9I6H3vGmmjSlg6lGDxRF5fDlbybg/GmX+aPOPRvv47TMz+hfsLbaWJfFQk7vE9j64I90ijLfb6OtDiy2IPzrxcFUlENhDlisvv+zZSW4vnqV8vxcyvNyqSzIo6Igj8qCfFzF+axLPZVXhv2dfQWQk1PM2i/rf01/lXwuNxzzkff6li/CCHPV3WtmYeIpXDbK19T3l286kVi+nwqLjWJbB0pDO1AeFoMjvAPZXYbzy8UvktLBvNb6/PgMMTYHttg4iI4zYafnGJMAka3Q7FlEgk6bCMveffddpkyZwnPPPcfxxx/Piy++yMsvv8z69evp3r17g/et+g9QYo3lovfNGzsLcO1RcPcYs0SoJofTVEX8sBMmHWF+mX1/g3kzm9IBvpxsGvAHokqnebPqCflySkyPHKfLlL7brGZnsueXQ0yY2Z1saLJZ6tU11gRwFQ7T6+qQ/opTUQ5LPoe3/g5bV5lzl/wfXDu9bf9ZqOYym4UfQ//jILHzIT1cWSUs2QtvrjbVhBaL+SW0a4wJMCudJhwtKDdB6QndYepIU4Hm4XLB00tM43/PEt4OYaYCoD42q9mhM6SsiD45vzIhfx4XFX9Fx+0LYcbXpkkugNPZ7pfStZjcLHj1Afj6VfO6AvPL3vHns6TjKdyWdToZNhNQWoD4SFNhmBhplmjGRZg36nsLTIBhASJDzdc1KtR32fMmvVO0+bp37mCWf4fbzGsnvxzSC0z4XuE01YZ5Zab6cFuOOV/ugIV7zOvRw+as4MOFxzMsr0pJ4vBx8IenoeegVvtnDBY79hWw7d/TOH7Vs4Q7y3i/2zXcP/y/lDnMv2VsRS7Z4dWDh05RpsfP4CQ4MtEEaOEhpto5yr0U24L5upRWul8HFvN1Dg2BUKv7w325sX8UcbnMa2C3u9pkTwHszIX1+2GdJ+B3uZgUt5NHkhcQveZrOHoCnHaFeYCiPHjvn2bH3Db85uWXNNPKYHWmuX5S1lfct+EeBhas9o751X4MP3Q6k1k9biIzIhUw/8e6xZrgrJvd/J9M7gCp7uqclA6HUeV9iIorzLLavQXm//6WbCj4+SvOWP8sx+YsIK4ixzc4NAxGnwvXPQqde7XuRP2orNK0K/hggwliUvJ/o1vxdhZ0Mj8vrS4Hq+YlEV1ZwJ7kEWT0OJ687kdT1m0odOlHhw7hxIabn9+xYabyKtLW/L8yFVeYqsfNB2DTAdiwr5S0bbvokLOTHsVb6V20md6FmziicC23nrOKI3rG0zsOJsy7k97fPYnLGoKzz9FYh56EZfg4GHxCUC6fTi+Eu76GRXvMCo2k0n2csH8eI7N/5Njsn+hTtJnvO53J1cd94b3Pgu97U2GLZG/ckWTG9+dAYn+KE3tTntgNV2IXoiNDiQk3XzvP1zAmzHe9Q1gL7fhaXmY2TygpMN9f3TuGUpRHZUpvCvqdSH4ZFGbnkPLCNVCYQ0hRDrbiHMKKcwirKAJg/pHX8sSYV8grg/KiQhZ+VP/X9YuUC/nDiPfNFZeL7V+EYMW8jay0huKwReCyhYEtlLxBp5N5y2tEh7p/z7h7GBZHBS6XC5fDgcvpxOV04KqsJK3H8fzvvNlkFpnfL156KZqIyuI657Ak4UQuHv2j9/qyeSkklWXUOTYraQgf3bkae7j5/ejo1y4jvCQXV4d4LB3isMbEExIbR2hsHCEdU6v/YT9vv2k1Eh518N95XS7fewHPf96iPPLzCskvrMBRWYmzopLKykqclZU4HZUUdhlGuTUUhxPC9m4gbP8OnJWVuByVOCsduByVuCorcTkcbBt8AWVhMVQ6oeP2n+m4exk4HObfz+lwX3aC08HPw/5AXlQKlS7ou30e/XfMBafT3O5yYnE5sbhcgIvPht1NZmxvXC4YvOcbRm19D4vLhQu8R4/Ph91FeuJAbFY4Mu1Hjt88CyuAxYLFYsFitYDFisViYcVR15OZMgybFbpk/MLgde9gsVrBGmKOFitWqxVXSAh7Bp1HfpchhFjAnr2Vrhs+w2INwWKzYQkJwRLiOxb1Po7y5L7YrBBetJ+YHcux2mxYbDasITasoTastlCsNhskdsEa1xGrBWyOMmyFB7DabISEhmILNUeLzWaW0PvpParDaX7HdjjN72wVVY6e2yod5lyly1x2uMx1p8tcdjprn3O4V6Q56jpX333cz131stNlfp+0WMwf8zwfnnOhVrC5f5e0uT88v196LtuqXK/39iqPE+L+fdXqOVrBZjHfQ61VbmsObSIsGzlyJEcffTTPP/+899yAAQM477zzmDFjRoP3rfkPkFMCf//R7OIH5g3H0GTTQDs+0rwJKK0w5ec/7qr9eGO6mr5dXVtj4zbPl6Tascpli6V6OFNWUv9YawhEVClFKMqjtNxpXrSWGmNDbNX7buVm+d6w4/I9h6MSnA7o3NtcdzrhHxfDL9+YH9xgHufmf8NpUw7nXyL4bF4Otx1n/lLX72hT1t+lHyT3BHsnSOkFsQlmrKPS9PDB4v5G7f4uhPu7gMtJSQWEhtmwhbq/3g6HaZbs+Xp4P9yJRXiU76/XlRXkpGXyzloX761z4SovJaqyiBhXESkhhZQk9CA/+UgGdoQJkVs59pM/Ytuz3iyTqvptwWKBq/8Bl93f4v987YbLVf//WTA7fs15Gr57C3J8vwRuu/0Dnq48nR92wJD9Czghax4ZkV3IDutETmgiLqDcGk5pSAR7I3tSbjUJaoSjBJurgqzwzpSHmHOxFTmEOU16anG5CAtxkRwNB4pdlFRayIzwhb39CtbTsSyDKEchMZX5JJfuo3PpbjqX7CExykLhfR/Q0+4O7O4ZieW3X8zS5POnwpCDVwK3aXV+Pwfv1xwLjv1pOD5+ltATzsPV5ygyCl3s/vlHjpt5OjlRndlhH8ju8B5st3Vhb2QPcsMSWGk/jqLQWPO1c5Zgr8jBabHhIASHJYTSkEhywxJxWazgchFXkY3F/ZwW9xwsuLAArtAwSsPjsLnDs/iSdHA6CbFAZIgLh8tFWWkZtrJCyqwRbOvQHzBBwF2b/kJy2V76lW1jYMFqwkrzfJ/7kJPg8fkt++8boA4Um4b3mUWQWejCvvF7Bv78NH03fer9Otx5+TZWuHqxpwAu2Plf+hesJS2iK/vDkymwxVLo/iiydWBXVB8iQy2E2yDOWUAYDpwhNrCEYLFg3qjYQgkPsxEVCh1CKomxlmN1ObG4HFgcle6PCqzOCvIjOlES2gGnC+Lyd9MrcxlhZfmEleQQVXyAiIJ04or2kVqyi/uHvMDyBFNSf+mul3l0zfUAOCNjsY44DUZNgjHnNrlvZ1tTWgm/7HOxaI/5g9eWbIg8sJPZi0+he+mOWuMrsfJO9xuYNujfAIQ7Srlyx0zyIzpSHhmHNSyc0IgIQsPCCIsMwxodi9WeSGxIJZGWCkrsXSE0jDIHhGXtICprC5QW4yorxlVcgKswH2txHqHF2TzV58/e7+lTN0/jj1v+Vv8n8viPvu/bO9ZBTjocOSrgKuMOR4XD9PvdlWc+MopgfzGU7s+gNDeX1WH92V8MEYVZrJxX/3LaxQkncfewVwlxOQhxObh3470cCE0iI7ILhbZYyqzhJJZlYrXZqIiMo9DelWhrBeGOMhILd7HH3p8tnUZSabERUZ7P2RtmEuooI9RRis1RTnhlMeGVRURUFrGg2/m8PfBenC6IL9rLRx93rXde73a9lnuGvQJAdGUB67+q+82LEwsfp05m6vBZ5oTLxfO//I4Cm53CsDgqIu04o+yExdiJtMcS2rknYUceTZcY84eapIosbJGRJlRqzqrxshIoK6G8uJjsnCKyswvIyy2kIKeADFcMSzqOJb3QhJ+/XzKV+NJMYitysVfkEFuRg9398Uv8aC4Z7fsZ1FCwtjFmCBeethqrxbxh/+ir/vQs3IwTC6W2aIpDYwivLCaysggXFipCwglxVhDiqsTmMstBZh1xF3k2OyWWCMbt/ZDhuYvr/RSvP/pD9kekUGmxcf22x5mU9m69Y08au4Wd0X0BUxV5y9ZH6h17xomr2BA7DIDbtvyDuzc/WO/YC0b/zIoE01vyum1P8pcNd9Y7dvLIb/i542n8f3t3Hh5FmecB/Ftd1ekcJE0OcnQSYoIICOFKBMKhjkc8iHitcgb2cVzFASQyy5D1WEd2EMQVUREZHGd2V3RxdgcZdRUNykQZjjAJgQBCHI2EIyGCucjZ3fXuH1XddKfTSYBOJ8Tv53nq6e6qX3eq07+urvrV+74FaF2uV5U86jX24bStyIu9GwBw78lNWHvA+7Hg46PfwZ/jZ2nrXrEFvy2632vsstSN2DxQ+/2Z8sNn2FRwm9fY5659Gb9PzgEApP/4V/xpt/duYWuGrcBbQ5/UWvXXH8LGL2+CzWCEKinarUGB3WCE3aDgs2sexrZrF0A2AFENJ7Eg/yHYJAU2g6LdSgps0G53xd6BTwbOhF0Fgltq8MiR52CVFHwaey8KzBPdipF0cRS9sCZ3diu510Id9yUAtqY65D/aebGsFzWUdtfa2orCwkLk5ua6zc/MzMSuXbs84ltaWtDScuHqN3V1dW7Lw4OAl28D7h4CPPmFdqb08zJtastoADIHaS00kvsDtw0CJiX6sfAsBHB7B6eQx2cB//bhhcf3hQPWlvZjR/0MePFC02bMTUFg/Y/txw4ZB7y298LjBWnADyfajx2cBrz+N+2+wQD8vUgrlIXHALc9pB0kX4HjdVy2hlpgWAZwZBdwbJ82uVr8W2CqfgW8ws+ApzvunhoEAA+v1sYF++cbO//7c/5Vy49F2jhi4QB+oU8epucC9+tF59MAClxyKjxGO9AdeyuQfjsQndj536aum5UAnDvd/rKUkdoFIx59Sfvss5OAs1r/6ZRX78crl/Fnvx09C9seeAd1LcCDb2ZhUIXnthQA6pQwTJ5Wixi9NctvChdiTOWO9l9UVgBLs7azDACLNwCR8T/N7397KsuAeZ4Xb3C6eyHkBa9BfmQlUH0G0l2BiAPgKFWGN1YgvLECY9o87d0738asjzs+GTFjYj5KYq6HJAQOfOy9y/T26Cz8/LoL3//dnyQjUG1uN3ZPzK1YlfUZEsOAxDAZj37xGozNLn24FSOQPBIYewswro92v+/Mfz2LyE3L4XXY8NnPAA21WDMvGfjjauDdZZ2+5NV3tOAf/r4Ryw8v8hqzLiUXLw7TtunTy/8Tq0se9hr7SNoWfB57LwDgnlNfYnHxHK+xU3AU5uTJSAgDbh73M7SMXwNT6kQYrkljt2oAeOnnwKe/RyCAifrk6uDaU/j6x2YoR3Zi+Jf/jtiqEgCAAhXZ5RuQXb7hkv7srdeXoDRUu7pjTul/4LEOCmB/tMxFXb84XB0BJDf2B74B7AHBMMQkQbKkaN1E4wcDScO1MbwcrhreJ1sFG2XtQhQDzW2XxOiTprE1CqfuL0fLd0eAE0chnzqGft/vQ+QJbf93wo9fYueODrbvPlQclOrsJnvWeqH1V4McohW3lDDUGc2oV8woDdU+s2AjEBbSD69M2ABbcLjWoio0HHJYOALCwhHY34ywIBm/C9R6pZhNEswP/y/MJq21cufHPd3U5doUBJiCEBAWgdhYoO3oOa6/fOIf1+LHJqCyQSuelTUDtc1ATZPA+SYr7rFqXaVrW4C1Gb9DUONZBDVXI6ilBsEt1Qiz1iDUVovTgQPdel+YbFrLOwMEgm3nEWw777YORptnl9I5pS95zBOQ0KD0g11SYDcoCG2tgVFY8WbRfR6xNknBt9HXQRgUCEmGKisQBgWTBwVitFkrEJgNo1EcMFNrDCHL2q0+SQYDpo+PQHOEFptoycChuKWQDAYYZAP0Myv6JOGRCQlojtBmh38/CV9fvQLOj1ySnPcFgIfGDsKDEVrLo9Dj6TiQ8BuoAloLQSEgVKHfqpiSOgRDo7S2FFFxw7AreCmgOlq/aS3cYLcDqh2JwwbjzmjtdROCE7CnbgYkoS0zqDZI+q1BtSEgOgHXRGotn8Ja+6G0/2jIQltmEHYoevHSoNrQYgyFLGmvK0GFHQbIUD3+5wDQImTnZ9/c2IyIlh/ajQOA/zt7Bgf0euvV9fUYfTrPa+wJaQCqImcCAExNdZj77VoAQJkpGXvNbX8pNI6WVW1bX8n6fUfrKlnSDr/bFoYM7RSMXFtkeVvmeOx639GCSwitlZkK7dbx2NESzmZ3bxVntbdpKeey3Dlfn9f2NVxbwHXEpgI2ALjIYYtcednN9dBr93LOnj0Lu92OmBj3SzfGxMSgsrLSI37lypV47rkOzpTpbrwK+Dxba4J9vBb46wntAzeb9B8Vk3aly0Ec31PfqLq0enL8ahpkzybJj7ykdTscMu6n3UVvzM3aVHUCOJgPHCsAznyvTfXVWpc6B7X9jbanizj30JWGoqERwIBEraWbQ1Q8sGi9tsOcnPqTGHPmiiDLWmtBb0LMWjGzpgqo/xE4cdR74RzAoCgFC67TH/xJAiq0u8K5R6zdhgbKODjf5YkVKcDXVVr3uaB+QEQcEJUADEjQWktKLt/5q9uWdchn4q8BLIOAhlrMmhIDfNxx+OYHFGA4tD2crd7jJidqV8616s3uA7bLEFb9hI2eG0IxQQrqhwnXmLF1usuTH/xnQDZq25TkVO1KgH1k0P5uM+EuYMh1nccBQGgEhN2KPf+kwPARgMPeQ+8eAgy9S+tyF/1XA1DiGWOXjRCyEdkjVNw0StsZjvl7PM7VZMAeFAZ7SDjsoVEwRsYgNC4OwXGJyBk0WjvzAgAYBGQ8cXHv9yduZIyEkdemAJNTAOvfgD+388HorBn3wm6zQ62vgXL6GALq3FvBqJLB2crh9mQVqQOAQBkYrFpQVZsKuykEqikEwhQCuZ8Zcr8wBJjD8e7UGAQn6F/nhoeABdmQQyP69hAZPhAcICF4UCIwKBGA3orl2wPayWS9Wxkkg1Y0NsiArVXrVZA0Amisg/3HMzB8vQtCCNiDzGiKStG6K8oBiCzdASEZ9G5xdmeLXwBoiBmCip/9AmpAMNSAYIigfhg2IAX/k6h3hUIoSu6tBoJDYVBk54FtmAREGIAFJiA3wHGhGAmA91ZAVzpJAiKDtWm4266rBKDtb1GW2yMhtCEEHEMW3Gi7cLBeO+sEqpsbITXWQzTVQ2qqh3LmWxjPn4MwBqJh6PXa564YEZn/eyjnf4CkqlDUVii2Zsi2Zii2JhjDB6Dfkt9d+KMrZgDlR7Sha+xWraeO3QbYbVDMAzBko+dJzOddH2ROBzDdI8ZhlOuDsTcDuNlrrNt1e4eMA27zfsGuoW5PHAvcPtZbKNxfJU2f2jfJ45n/7TV2tNujiQD2e419Xp+0ws4U2FQ7Wuwq7DY77DYb7Fa9e6zNhjlKMGYG6l0Pm4fj26yDzu6yqtWqd43VusWOj0zGWwP0Itz5OBwctElrXWjXCnWysEFWbTCoVtyUko6M4XrRqzEUNWH/AoNqw+LxY7Do2jbdEPWJm2SNoyDn6A7qemtvZ5lrkc1x61juemjsepR8vg7IzPX40x56bTfM06dPIz4+Hrt27UJGRoZz/ooVK/D222/j6NGjbvHttSxLTEzstGldryQEUHdOu+96EOu4rxjdx3xprHeJdYmTJO3H2/XAxdrqUgCDZzy/pf5jt2s7Vi3NQEMNAP3bL1TtcwjqpxVKjCbtcUOtVmCztboXMQ0GILCf1kVCkgCbVRu7whvXrprUM+rOXehSDcCjGB3iss1qOt9BrOFCiy5A+347uH6v7aq2UybL7vHU/ex2bRBlwP0zdDw2mi50lVdV7fN2jXV9jqwAAfrghEK4FEZdttv6uCVQ7do2RJbdu/16vC75XFMD0NL+eDsAtO6Kij5oanOj3rXeixDzhd/wliYt1q4fXKn6kAiOvbj+0UCwvm9gs2r54XYwzz3xbtFYrw+p4EVohPY9BLTvt9sJjTb7X0GhF2Ktrdrn6zhB2YNj65AfCKEXTuz6bwNPOhARdZeujlnWa1uWRUVFQZZlj1ZkVVVVHq3NAMBkMsFk8uM1qbuTJF3cVQYvZpBV/vj2HrIMyFpTc4R1oSljV1t7KUa2DOvtwrx20PJ0MYOhe/t+y4DnGVbyC1nu+vbcYHAvlHZEkrpe+OSJEP8KCun6CYnAYPdxRTuid03qEsV4oSBH3Ss4tOv7YY7WuV3B/bWfFsd4xOzaTETUa/Ta/nIBAQFIS0tDXp57X+C8vDxMnNh+P18iIiIiIiIiIqLL0atPXyxZsgTZ2dlIT09HRkYGNm7ciPLycsyfP7/zJxMREREREREREV2kXl0smz59Os6dO4fly5ejoqICI0aMwMcff4ykpKSeXjUiIiIiIiIiIuqDeu0A/5erq4O2ERERERERERFR39fVWlGvHbOMiIiIiIiIiIjI31gsIyIiIiIiIiIi0rFYRkREREREREREpGOxjIiIiIiIiIiISMdiGRERERERERERkY7FMiIiIiIiIiIiIp3S0yvQXYQQALTLghIRERERERER0U+bo0bkqBl502eLZefOnQMAJCYm9vCaEBERERERERFRb1FfXw+z2ex1eZ8tlkVERAAAysvLO/wHEF2uuro6JCYm4sSJEwgLC+vp1aE+jLlG/sJcI39hrpG/MNfIX5hr5C/MtUsjhEB9fT0sFkuHcX22WGYwaMOxmc1mJg75RVhYGHON/IK5Rv7CXCN/Ya6RvzDXyF+Ya+QvzLWL15UGVRzgn4iIiIiIiIiISMdiGRERERERERERka7PFstMJhOeffZZmEymnl4V6uOYa+QvzDXyF+Ya+QtzjfyFuUb+wlwjf2GudS9JdHa9TCIiIiIiIiIiop+IPtuyjIiIiIiIiIiI6GKxWEZERERERERERKRjsYyIiIiIiIiIiEjHYhkREREREREREZGOxTIiIiIiIiIiIiJdny2WrV+/HsnJyQgMDERaWhq++uqrnl4luoKsXLkS1113HUJDQxEdHY177rkHx44dc4sRQuDXv/41LBYLgoKCcOONN+Lw4cNuMS0tLVi0aBGioqIQEhKCadOm4eTJk/58K3SFWblyJSRJQk5OjnMec4185dSpU5gzZw4iIyMRHByM0aNHo7Cw0LmcuUa+YLPZ8PTTTyM5ORlBQUFISUnB8uXLoaqqM4a5Rpfiyy+/xF133QWLxQJJkrB161a35b7Kq+rqamRnZ8NsNsNsNiM7Oxs1NTXd/O6oN+ko16xWK5YtW4bU1FSEhITAYrFg7ty5OH36tNtrMNeoKzrbrrl69NFHIUkS1q5d6zafudY9+mSx7L333kNOTg6eeuop7N+/H1OmTMEdd9yB8vLynl41ukLk5+djwYIF2LNnD/Ly8mCz2ZCZmYmGhgZnzOrVq7FmzRqsW7cO+/btQ2xsLG699VbU19c7Y3JycvD+++9j8+bN2LlzJ86fP4+srCzY7faeeFvUy+3btw8bN27EyJEj3eYz18gXqqurMWnSJBiNRnzyySc4cuQIXnrpJfTv398Zw1wjX3jhhRewYcMGrFu3Dl9//TVWr16NF198Ea+99pozhrlGl6KhoQGjRo3CunXr2l3uq7yaNWsWiouLsW3bNmzbtg3FxcXIzs7u9vdHvUdHudbY2IiioiI888wzKCoqwpYtW1BaWopp06a5xTHXqCs62645bN26FXv37oXFYvFYxlzrJqIPGjdunJg/f77bvKFDh4rc3NweWiO60lVVVQkAIj8/XwghhKqqIjY2VqxatcoZ09zcLMxms9iwYYMQQoiamhphNBrF5s2bnTGnTp0SBoNBbNu2zb9vgHq9+vp6MXjwYJGXlyduuOEGsXjxYiEEc418Z9myZWLy5MlelzPXyFemTp0qHnroIbd59913n5gzZ44QgrlGvgFAvP/++87HvsqrI0eOCABiz549zpjdu3cLAOLo0aPd/K6oN2qba+0pKCgQAMTx48eFEMw1ujTecu3kyZMiPj5eHDp0SCQlJYmXX37ZuYy51n36XMuy1tZWFBYWIjMz021+ZmYmdu3a1UNrRVe62tpaAEBERAQAoKysDJWVlW55ZjKZcMMNNzjzrLCwEFar1S3GYrFgxIgRzEXysGDBAkydOhW33HKL23zmGvnKBx98gPT0dDzwwAOIjo7GmDFj8OabbzqXM9fIVyZPnozPP/8cpaWlAIADBw5g586duPPOOwEw16h7+Cqvdu/eDbPZjPHjxztjJkyYALPZzNwjr2prayFJkrO1NnONfEVVVWRnZ2Pp0qUYPny4x3LmWvdRenoFfO3s2bOw2+2IiYlxmx8TE4PKysoeWiu6kgkhsGTJEkyePBkjRowAAGcutZdnx48fd8YEBAQgPDzcI4a5SK42b96MoqIi7Nu3z2MZc4185bvvvsMbb7yBJUuW4Mknn0RBQQEef/xxmEwmzJ07l7lGPrNs2TLU1tZi6NChkGUZdrsdK1aswMyZMwFwu0bdw1d5VVlZiejoaI/Xj46OZu5Ru5qbm5Gbm4tZs2YhLCwMAHONfOeFF16Aoih4/PHH213OXOs+fa5Y5iBJkttjIYTHPKKuWLhwIQ4ePIidO3d6LLuUPGMukqsTJ05g8eLF+OyzzxAYGOg1jrlGl0tVVaSnp+P5558HAIwZMwaHDx/GG2+8gblz5zrjmGt0ud577z1s2rQJ7777LoYPH47i4mLk5OTAYrFg3rx5zjjmGnUHX+RVe/HMPWqP1WrFjBkzoKoq1q9f32k8c40uRmFhIV555RUUFRVddE4w1y5fn+uGGRUVBVmWPSqkVVVVHmeaiDqzaNEifPDBB9ixYwcSEhKc82NjYwGgwzyLjY1Fa2srqqurvcYQFRYWoqqqCmlpaVAUBYqiID8/H6+++ioURXHmCnONLldcXByuvfZat3nDhg1zXvyG2zXylaVLlyI3NxczZsxAamoqsrOz8cQTT2DlypUAmGvUPXyVV7GxsThz5ozH6//www/MPXJjtVrx4IMPoqysDHl5ec5WZQBzjXzjq6++QlVVFQYOHOg8Tjh+/Dh++ctf4qqrrgLAXOtOfa5YFhAQgLS0NOTl5bnNz8vLw8SJE3torehKI4TAwoULsWXLFnzxxRdITk52W56cnIzY2Fi3PGttbUV+fr4zz9LS0mA0Gt1iKioqcOjQIeYiOd18880oKSlBcXGxc0pPT8fs2bNRXFyMlJQU5hr5xKRJk3Ds2DG3eaWlpUhKSgLA7Rr5TmNjIwwG911MWZahqioA5hp1D1/lVUZGBmpra1FQUOCM2bt3L2pra5l75OQolH3zzTfYvn07IiMj3ZYz18gXsrOzcfDgQbfjBIvFgqVLl+LTTz8FwFzrVv6+ooA/bN68WRiNRvHWW2+JI0eOiJycHBESEiK+//77nl41ukI89thjwmw2i7/85S+ioqLCOTU2NjpjVq1aJcxms9iyZYsoKSkRM2fOFHFxcaKurs4ZM3/+fJGQkCC2b98uioqKxE033SRGjRolbDZbT7wtukK4Xg1TCOYa+UZBQYFQFEWsWLFCfPPNN+Kdd94RwcHBYtOmTc4Y5hr5wrx580R8fLz46KOPRFlZmdiyZYuIiooSv/rVr5wxzDW6FPX19WL//v1i//79AoBYs2aN2L9/v/MKhL7Kq9tvv12MHDlS7N69W+zevVukpqaKrKwsv79f6jkd5ZrVahXTpk0TCQkJori42O1YoaWlxfkazDXqis62a221vRqmEMy17tIni2VCCPH666+LpKQkERAQIMaOHSvy8/N7epXoCgKg3ekPf/iDM0ZVVfHss8+K2NhYYTKZxPXXXy9KSkrcXqepqUksXLhQREREiKCgIJGVlSXKy8v9/G7oStO2WMZcI1/58MMPxYgRI4TJZBJDhw4VGzdudFvOXCNfqKurE4sXLxYDBw4UgYGBIiUlRTz11FNuB5HMNboUO3bsaHf/bN68eUII3+XVuXPnxOzZs0VoaKgIDQ0Vs2fPFtXV1X56l9QbdJRrZWVlXo8VduzY4XwN5hp1RWfbtbbaK5Yx17qHJIQQ/mjBRkRERERERERE1Nv1uTHLiIiIiIiIiIiILhWLZURERERERERERDoWy4iIiIiIiIiIiHQslhEREREREREREelYLCMiIiIiIiIiItKxWEZERERERERERKRjsYyIiIiIiIiIiEjHYhkREREREREREZGOxTIiIiIiIiIiIiIdi2VEREREREREREQ6FsuIiIiIiIiIiIh0/w+WpNHS9vjFfgAAAABJRU5ErkJggg==",
      "text/plain": [
       "<Figure size 1500x400 with 1 Axes>"
      ]
     },
     "metadata": {},
     "output_type": "display_data"
    }
   ],
   "source": [
    "plt.figure(figsize = (15,4))\n",
    "plt.plot(size,AMP_30,c = 'dodgerblue')\n",
    "\n",
    "#individual fits\n",
    "mean_list = [(i*160)+160 for i in range (8)]\n",
    "AMP_30_mean_list = []\n",
    "\n",
    "for mean in mean_list:\n",
    "    x,y = [],[]\n",
    "    for i,j in zip(size,AMP_30):\n",
    "        if i > mean-100 and i <mean+100:\n",
    "            x.append(i)\n",
    "            y.append(j)\n",
    "    x = np.array(x)\n",
    "    y = np.array(y)                   \n",
    "    popt,pcov = curve_fit(gaus,x,y,p0=[1,mean,50])\n",
    "    AMP_30_mean_list.append(popt[1])\n",
    "    plt.plot(x,gaus(x,*popt),'orangered',linestyle = \"--\")\n",
    "\n",
    "plt.xlim(0,1500)\n",
    "#plt.savefig(\"AMP_30_fits.eps\", format = \"eps\")\n",
    "plt.show()\n",
    "\n"
   ]
  },
  {
   "cell_type": "code",
   "execution_count": 7,
   "id": "c7094521-2ef8-434b-a59a-29e71f8483a5",
   "metadata": {},
   "outputs": [
    {
     "data": {
      "image/png": "iVBORw0KGgoAAAANSUhEUgAABMsAAAFfCAYAAABQoktQAAAAOXRFWHRTb2Z0d2FyZQBNYXRwbG90bGliIHZlcnNpb24zLjguNCwgaHR0cHM6Ly9tYXRwbG90bGliLm9yZy8fJSN1AAAACXBIWXMAAA9hAAAPYQGoP6dpAAChc0lEQVR4nOzdd3jUVdrG8e+kF9IhCaGX0IsUaUoviiK6qOiiWNeyKi72tu6yuoIdfcW1Kyoq9q4oKkWkN+k9lAChpvfMzPvHmZKEAAkpk0zuz3Vx/WZ+c2bmDCQhc89znmOx2+12REREREREREREBB9PT0BERERERERERKS2UFgmIiIiIiIiIiLioLBMRERERERERETEQWGZiIiIiIiIiIiIg8IyERERERERERERB4VlIiIiIiIiIiIiDgrLREREREREREREHPw8PYHqYrPZOHDgAGFhYVgsFk9PR0REREREREREPMhut5OZmUlCQgI+PievH/PasOzAgQM0a9bM09MQEREREREREZFaZN++fTRt2vSkt3ttWBYWFgaYv4Dw8HAPz0ZERERERERERDwpIyODZs2auTKjk/HasMy59DI8PFxhmYiIiIiIiIiIAJy2XZca/IuIiIiIiIiIiDgoLBMREREREREREXFQWCYiIiIiIiIiIuKgsExERERERERERMRBYZmIiIiIiIiIiIiDwjIREREREREREREHhWUiIiIiIiIiIiIOCstEREREREREREQcFJaJiIiIiIiIiIg4KCwTERERERERERFxUFgmXierACb9CHN3eXomIiIiIiIiIlLXKCwTrzNjOXyzDf72radnIiIiIiIiIiJ1jcIy8Tr7Mjw9AxERERERERGpqxSWidcptHl6BiIiIiIiIiJSVyksE69jVVgmIiIiIiIiImdIYZl4nSKFZSIiIiIiIiJyhhSWidex2j09AxERERERERGpqxSWiddRzzIREREREREROVMKy8TrFO9ZZlOVmYiIiIiIiIhUgMIy8TrFe5blF3luHiIiIiIiIiJS9ygsE6+Wb/X0DERERERERESkLlFYJl4tT5VlIiIiIiIiIlIBCsvE61i1DFNEREREREREzpDCMvE61mJN/VVZJiIiIiIiIiIVUamwbNq0aVgsFiZPnuw6Z7fbmTJlCgkJCQQHBzNkyBA2btxY4n75+flMmjSJhg0bEhoaytixY0lOTi4xJjU1lYkTJxIREUFERAQTJ04kLS2tMtOVesKmsExEREREREREztAZh2UrVqzg9ddfp1u3biXOP/300zz//PPMmDGDFStWEB8fz8iRI8nMzHSNmTx5Ml9++SWzZ89m0aJFZGVlMWbMGKxWdzf2CRMmsHbtWubMmcOcOXNYu3YtEydOPNPpSj1SvLKs0HbycSIiIiIiIiIipZ1RWJaVlcVVV13FG2+8QVRUlOu83W7nhRde4JFHHmHcuHF06dKFd999l5ycHD788EMA0tPTeeutt3juuecYMWIEPXr0YNasWaxfv55ffvkFgM2bNzNnzhzefPNN+vfvT//+/XnjjTf47rvv2Lp1axW8bPFmxXuWFQ/ORERERERERERO54zCsttvv50LL7yQESNGlDiflJRESkoKo0aNcp0LDAxk8ODBLF68GIBVq1ZRWFhYYkxCQgJdunRxjVmyZAkRERH07dvXNaZfv35ERES4xpSWn59PRkZGiT9SPxUPywqtJx8nIiIiIiIiIlKaX0XvMHv2bFavXs2KFStOuC0lJQWAuLi4Eufj4uLYs2ePa0xAQECJijTnGOf9U1JSiI2NPeHxY2NjXWNKmzZtGv/5z38q+nLECxWvJivSMkwRERERERERqYAKVZbt27ePf/zjH8yaNYugoKCTjrNYLCWu2+32E86VVnpMWeNP9TgPPfQQ6enprj/79u075fOJ97IpLBMRERERERGRM1ShsGzVqlUcPnyYXr164efnh5+fHwsWLOD//u//8PPzc1WUla7+Onz4sOu2+Ph4CgoKSE1NPeWYQ4cOnfD8R44cOaFqzSkwMJDw8PASf6R+UoN/ERERERERETlTFQrLhg8fzvr161m7dq3rT+/evbnqqqtYu3YtrVu3Jj4+nrlz57ruU1BQwIIFCxgwYAAAvXr1wt/fv8SYgwcPsmHDBteY/v37k56ezvLly11jli1bRnp6umuMyMmUaPCvsExEREREREREKqBCPcvCwsLo0qVLiXOhoaHExMS4zk+ePJmpU6eSmJhIYmIiU6dOJSQkhAkTJgAQERHBjTfeyD333ENMTAzR0dHce++9dO3a1bVhQMeOHTn//PO56aabeO211wC4+eabGTNmDO3bt6/0ixbvpsoyERERERERETlTFW7wfzr3338/ubm53HbbbaSmptK3b19+/vlnwsLCXGOmT5+On58f48ePJzc3l+HDhzNz5kx8fX1dYz744APuvPNO166ZY8eOZcaMGVU9XfFCxavJ1LNMRERERERERCrCYrfb7acfVvdkZGQQERFBenq6+pfVM11egcwCc/nJ4fDXLqceLyIiIiIiIiLer7xZUYV6lonUBUWqLBMRERERERGRM6SwTLyOrVitpMIyEREREREREakIhWXiddTgX0RERERERETOlMIy8TolGvxbPTcPEREREREREal7FJaJV7HZofiOFaosExEREREREZGKUFgmXsVqO/V1EREREREREZFTUVgmXqV4vzJQg38RERERERERqRiFZeJVbKXCMi3DFBEREREREZGKUFgmXqX0sktVlomIiIiIiIhIRSgsE69SehmmKstEREREREREpCIUlolXUYN/EREREREREakMhWXiVVRZJiIiIiIiIiKVobBMvErpBv/qWSYiIiIiIiIiFaGwTLxK6XBMYZmIiIiIiIiIVITCMvEqpSvLCq2emYeIiIiIiIiI1E0Ky8SrnNDg3172OBERERERERGRsigsE69yQoN/VZaJiIiIiIiISAUoLBOvUrqyTD3LRERERERERKQiFJaJVyldWaawTEREREREREQqQmGZeJUTlmEqLBMRERERERGRClBYJl7FVrrBv8IyEREREREREakAhWXiVVRZJiIiIiIiIiKVobBMvIoa/IuIiIiIiIhIZSgsE6+iBv8iIiIiIiIiUhkKy8SraBmmiIiIiIiIiFSGwjLxKmrwLyIiIiIiIiKVobBMvEqRo7LMx2KOqiwTERERERERkYpQWCZexVlZFuRnjupZJiIiIiIiIiIVobBMvIqzZ1mArzkWWT03FxERERERERGpexSWiVdxhmWBzrDMfvKxIiIiIiIiIiKlKSwTr+Js6B+oZZgiIiIiIiIicgYUlolXcVaWOXuWFWoZpoiIiIiIiIhUgMIy8Sqll2HacVebiYiIiIiIiIicjsIy8SrO3TCdDf4BChWWiYiIiIiIiEg5KSwTr1K6sgxUWSYiIiIiIiIi5aewTLyKMxhz9iwDNfkXERERERERkfJTWCZexVlZpmWYIiIiIiIiInImFJaJV3GGZb4+4Of46lZlmYiIiIiIiIiUl8Iy8SrOBv++FndYpsoyERERERERESkvhWXiVYrKqCxTg38RERERERERKS+FZeJVVFkmIiIiIiIiIpWhsEy8irNnmY8F/J09y6yem4+IiIiIiIiI1C0Ky8SrqMG/iIiIiIiIiFSGwjLxKlYtwxQRERERERGRSlBYJl6lrMoyNfgXERERERERkfJSWCZeRQ3+RURERERERKQyFJaJVymzwb/CMhEREREREREpJ4Vl4lWcYZmfjyrLRERERERERKTiFJaJVynR4N/XXFZlmYiIiIiIiIiUl8Iy8SquZZg+4GcxlxWWiYiIiIiIiEh5KSwTr2Ito8G/wjIRERERERERKS+FZeJVbI7KMl8f8NcyTBERERERERGpIIVl4lWKyqgsK7R6bj4iIiIiIiIiUrcoLBOv4qos0zJMERERERERETkDCsvEq5Ro8O8My+yem4+IiIiIiIiI1C0VCsteeeUVunXrRnh4OOHh4fTv358ff/zRdbvdbmfKlCkkJCQQHBzMkCFD2LhxY4nHyM/PZ9KkSTRs2JDQ0FDGjh1LcnJyiTGpqalMnDiRiIgIIiIimDhxImlpaWf+KqXeKLPBv5ZhioiIiIiIiEg5VSgsa9q0KU8++SQrV65k5cqVDBs2jIsvvtgViD399NM8//zzzJgxgxUrVhAfH8/IkSPJzMx0PcbkyZP58ssvmT17NosWLSIrK4sxY8ZgtboTjQkTJrB27VrmzJnDnDlzWLt2LRMnTqyilyzezFq8wb+WYYqIiIiIiIhIBVnsdnulFqlFR0fzzDPPcMMNN5CQkMDkyZN54IEHAFNFFhcXx1NPPcUtt9xCeno6jRo14v333+eKK64A4MCBAzRr1owffviB8847j82bN9OpUyeWLl1K3759AVi6dCn9+/dny5YttG/fvlzzysjIICIigvT0dMLDwyvzEqUOueU7mLMTnhgK6w/D7I1wb3+Y1MfTMxMRERERERERTypvVnTGPcusViuzZ88mOzub/v37k5SUREpKCqNGjXKNCQwMZPDgwSxevBiAVatWUVhYWGJMQkICXbp0cY1ZsmQJERERrqAMoF+/fkRERLjGlCU/P5+MjIwSf6T+KV5Z5lyGaVVlmYiIiIiIiIiUU4XDsvXr19OgQQMCAwO59dZb+fLLL+nUqRMpKSkAxMXFlRgfFxfnui0lJYWAgACioqJOOSY2NvaE542NjXWNKcu0adNcPc4iIiJo1qxZRV+aeIGiMnqWFSosExEREREREZFyqnBY1r59e9auXcvSpUv5+9//zrXXXsumTZtct1sslhLj7Xb7CedKKz2mrPGne5yHHnqI9PR01599+/aV9yWJF7E5Ksv8iu+GqbBMRERERERERMqpwmFZQEAAbdu2pXfv3kybNo3u3bvz4osvEh8fD3BC9dfhw4dd1Wbx8fEUFBSQmpp6yjGHDh064XmPHDlyQtVacYGBga5dOp1/pP5xBmM+FneDf1WWiYiIiIiIiEh5nXHPMie73U5+fj6tWrUiPj6euXPnum4rKChgwYIFDBgwAIBevXrh7+9fYszBgwfZsGGDa0z//v1JT09n+fLlrjHLli0jPT3dNUbkZKzFK8t8zWVVlomIiIiIiIhIeflVZPDDDz/M6NGjadasGZmZmcyePZv58+czZ84cLBYLkydPZurUqSQmJpKYmMjUqVMJCQlhwoQJAERERHDjjTdyzz33EBMTQ3R0NPfeey9du3ZlxIgRAHTs2JHzzz+fm266iddeew2Am2++mTFjxpR7J0ypv5zN/H19wM9S8pyIiIiIiIiIyOlUKCw7dOgQEydO5ODBg0RERNCtWzfmzJnDyJEjAbj//vvJzc3ltttuIzU1lb59+/Lzzz8TFhbmeozp06fj5+fH+PHjyc3NZfjw4cycORNfX1/XmA8++IA777zTtWvm2LFjmTFjRlW8XvFyavAvIiIiIiIiIpVhsdvtdk9PojpkZGQQERFBenq6+pfVI2Nnw5+H4O2xsP04TFsEl3aE50d5emYiIiIiIiIi4knlzYoq3bNMpDYpXlnmavBv9dx8RERERERERKRuUVgmXsXZn8zPx70MUw3+RURERERERKS8FJaJV3HuhulbLCyzeuVCYxERERERERGpDgrLxKtYy2rwr2WYIiIiIiIiIlJOCsvEqxSvLPPXMkwRERERERERqSCFZeJVXD3LileWKSwTERERERERkXJSWCZepchRWeajBv8iIiIiIiIicgYUlolXKauyTGGZiIiIiIiIiJSXwjLxKmXthqmwTERERERERETKS2GZeBVnMKYG/yIiIiIiIiJyJhSWiVexOSrL/Czg52suq8G/iIiIiIiIiJSXwjLxKs4qshIN/q2em4/UfoVWyMj39CxERERERESktlBYJl6lRGWZMyyze24+Uvvd9TP0fQt2HPf0TERERERERKQ2UFgmXqV4zzI1+Jfy+HYb5BTCM4s9PRMRERERERGpDRSWidew292VZb6WYg3+tQxTTsJWrOpw4xHPzUNERERERERqD4Vl4jWsxYIPv2KVZWrwLyeTnue+nK9QVURERERERFBYJl6k+HJLn+KVZQrL5CSO5rov5xV6bh4iIiIiIiJSeygsE69hLRaK+fmYvmWgsExO7miO+3JmQcllmSIiIiIiIlI/KSwTr1F8GaavjyrL5PSKh2V2IDPfY1MRERERERGRWkJhmXiN4pVlvhZ3zzKr3TT/FynteG7J6+kKy0REREREROo9hWXiNUr3LPPzdV9Xk38pS06pPmUZCstERERERETqPYVl4jWcgViAL1iKNfgHLcWUsmUrLBMREREREZFSFJaJ1yiwmmOAo6LM1+K+TWGZlEWVZSIiIiIiIlKawjLxGvlF5hjoCMv8iy3DVFgmZSkdlqlnmYiIiIiIiCgsE69RurLMx2L+gHqWSdlKh2XZBZ6Zh4iIiIiIiNQeCsvEa+Q5wrLAYhVlzr5lRdaan4/UfqXDsrwiz8xDREREREREag+FZeI1XJVlfu5zvo6vcKu95ucjtZ+zkiwi0BxzFZaJiIiIiIjUewrLxGuUXoYJ4Of4CtcyTCmLMxxrGFLyuoiIiIiIiNRfCsvEa5Ru8A9ahimnlu1YhhkTbI65hScfKyIiIiIiIvWDwjLxGqosk4py9iyLdoRl6lkmIiIiIiIiCsvEa+SfqsG/wjIpgzMs0zJMERERERERcVJYJnVWgRX+2OeuBnJWlgWW0eBfYZmUxdngP1rLMEVERERERMRBYZnUWTOWw4Qv4F/zzXVnz7KylmEqLJPSrDZ3NWKMKstERERERETEQWGZ1FmvrDLHjzeaY4GWYUoF5BSrIotRzzIRERERERFxUFgmdVbTMPdlu91dJVSissxxWQ3+pbQcRzDmY4GIQHNZYZmIiIiIiIgoLJM6y9lnCkzIkV9GzzJVlsnJ5Dj6lYX6Q7C/uayeZSIiIiIiIuJ3+iEitZPV7r6cmgfHc8HPVsioxdPgs++hVVeiYqYCsQrL5ATZjmAs2B+CHT8J1bNMREREREREFJZJnZWR77780074aANct+cVBmz6tzm5dTmPRS1lcd/lFNlCPDNJqVJFNpi5FtpGw5CWlXssZxVZicoyhWUiIiIiIiL1nsIyqbPS89yXpywwx5ktJ3F9L39aBmbBF9Npdnwj/9j+GIW2Jz0zSalSUxfBW2sgxB9W/A0aBJz5Y5VVWaaeZSIiIiIiIqKeZVIn2e2Qnl/GDRYLYZf+HcbfB3e+AsCNSdPxTTtUsxOUavHTTnPMKYQftlfusXKKV5Y5wrICq/rbiYiIiIiI1HcKy6ROyisqucNlZMExfG1FfH45xDhXXA64mJ3x/Qi0FdBq8esemadUnfR8SM5wX990tHKP5wzLQootwwRVl4mIiIiIiNR3CsukTipdVfbvTZNZOy+B3js+LXF+fvdJpPtF4JOXVYOzk+qwpVQ4Vjw4OxPZxcKyQF/3ee2IKSIiIiIiUr8pLJM6qXi/siBrDqNSviI87wjENCkxbl37y+k18jDLRz9VwzOUqrYnreT1yoZlxRv8WyzaEVNEREREREQMhWVSJxXfCXPwkZ9oYM0iI7IFdOpfYpyPvz+FPgEllmxK3XQ81xy7xZpjcobpXXemijf4L37UMkwREREREZH6TWGZ1EnpJcKyOQAcP+tiUyJUjJ/jK7zIaofkbTU1PakGx5xhWZw5ZhZARsGZP17xBv8AQY6lmArLRERERERE6jeFZVInOcOyLo3sDHWEZU2Gnn/COH8f8LcVMPHZVnBDezi0pyanKVXIWVnWJAwaBDjO5Zz542U6grZQx2M5K8u0DFNERERERKR+U1gmdZJzGWZf21YScvdi9w/Ev8fgE8b5+UKhTwCZYQnmxOq5NThLqUrOyrLoYIgKMpeP5518/Ok4+95FBJpjkLNnmRr8i4iIiIiI1GsKy6ROcgYdXQ79DoClU38ICjlhnHMZZlKrkebCml9rYnpSDZyVZTEhJjADSHWcyyuC7AouyXRWJzrDMjX4FxEREREREagHYdnWozBvt6dnIVXNGXSktegDf30ERlxT5jh/Z1jWbJC5sHlJDcxOqkNZlWXHcsFmh8s+hUEzS/ayOx1XWOZ4LC3DFBEREREREQA/T0+guo37FHyCYO7V0C7G07ORquJchpnfsjv07n7Scc7Ksr3xfcDHx/QsO3YAYhJqYJZSldIc1YRRQSUry5Ymw/rD5vqqAzCsVfkeL6PUMkxnZVmelmGKiIiIiIjUa15fWeaUlObpGUhVKr2E7mSclWU5/mHQsqu5sknVZXWN1QZZjmWWEYHusOx4Hny22T1u89HyP2bpyrIgLcMUERERERER6lFY5ldvXmn9kJ4H7TI30Hb795Bx/KTjfB3/7oU2oFN/c2XT4uqfoFSprGL9yMKKhWUHM+HHHe7bNh4p3+NZbe7dMF2VZc5lmKosExERERERqde8fhmmk8Iy75KRD5cmv0efhc/AvlvgH6+WOc5ZWWa1AQMugaAG0G9Mjc1TqkaGI9gK8oMAX3dYtu4Q5BQLtw5llfPxivU2U4N/ERERERERKa7ehGW+Fk/PQKpSViF0SV9trrQ7+6Tj/IpXlvU+z/yROscZboUFmKOzwf/u9JLj0oo3+N+4GH56G1KSoGk7tgy4gzdTO/P33u6fB8F+4O/rvgxmZ00RERERERGpv+pNWKbKMu9SUGSnS4YjLEvsedJxfo4gpMhWA5OSapPpCMHCHVVgzsoyp4hA04MsPQ+wFsHr98GXL7gHrP2Ntj+8RXS7Jxi26T5edxQXJoS5hwQpLBMREREREREq2LNs2rRpnH322YSFhREbG8sll1zC1q1bS4yx2+1MmTKFhIQEgoODGTJkCBs3biwxJj8/n0mTJtGwYUNCQ0MZO3YsycnJJcakpqYyceJEIiIiiIiIYOLEiaSlpZ3Zq8Tdu0q8Q6PMPUQWpmL39YcWnU86zrkM0xWWZRyH1b9A0obqn6RU2oI98OQiSHXsXOkMy6JKhWWJ0eaYmgf2l+90B2Ujr4X73sXa9yL8bIW0z1yPxW7jqT/MzW2j3Y+hsExERERERESggmHZggULuP3221m6dClz586lqKiIUaNGkZ2d7Rrz9NNP8/zzzzNjxgxWrFhBfHw8I0eOJDMz0zVm8uTJfPnll8yePZtFixaRlZXFmDFjsFqtrjETJkxg7dq1zJkzhzlz5rB27VomTpx4xi/Ubj/ju0ot1Pa4qSoraN4V/ANOOs61DNP5pfXBY/DgSJjzVjXPUKrCNV/BK6vgtVXmuquyLKjkuHYx5lhkg7wB4yGiETw8G+6bCSOvYc2tX3PN2T9yT/eZ2C0+7Ew149tGuR8jUGGZiIiIiIiIUMFlmHPmzClx/Z133iE2NpZVq1YxaNAg7HY7L7zwAo888gjjxo0D4N133yUuLo4PP/yQW265hfT0dN566y3ef/99RowYAcCsWbNo1qwZv/zyC+eddx6bN29mzpw5LF26lL59+wLwxhtv0L9/f7Zu3Ur79u0r/EKtCsu8SvtUE5ZZW/c45bgTKsvaOMbvXFNNM5PqsCbFHJ09yyKDwAI4v62bhUOgL+Rb4Vi7ITR9dyeEuNdYHsqxsCD2fDo1gv0ZZskmdjuJMe5mhqosExEREREREahgZVlp6emmu3Z0tFnLlJSUREpKCqNGjXKNCQwMZPDgwSxevBiAVatWUVhYWGJMQkICXbp0cY1ZsmQJERERrqAMoF+/fkRERLjGlJafn09GRkaJP8XZFJZ5DZsdOqWZsMzW5uT9yqBUg3+Ats6wbK3KDWu5/DJCqzBHZZmvjwnMnOLDoKG/aWyWlkeJoAzgsKP4tWUEvNBjLy/+OZHnDjzK6LbuMaosExEREREREahEWGa327n77rs599xz6dKlCwApKab8Iy4ursTYuLg4120pKSkEBAQQFRV1yjGxsbEnPGdsbKxrTGnTpk1z9TeLiIigWbNmJW63qcG71yiwwn87Psfd3WdiP/v8U471K11Z1ryjWbaZnW52SZRa61juieeKN/ZvFOq+3DV1Bd9/34wbkl4wYVkpR3Lc9xlmXcMlybO4dNNzBB3f5xoT5NgMQmGZiIiIiIhI/XbGYdkdd9zBunXr+Oijj064zWKxlLhut9tPOFda6TFljT/V4zz00EOkp6e7/uzbt6/E7VqG6T0KrLAjrCOfN70W/yatTznWv/RumH7+0MKEu+xcW21zlMo7mnPiuYbFwrJWkcUuf/MvovKO0CljrVliWYqzsiw2BOg/FroMxFKQB5896xrjWoZpPfH+IiIiIiIiUn+cUVg2adIkvvnmG+bNm0fTpk1d5+Pj4wFOqP46fPiwq9osPj6egoICUlNTTznm0KFDJzzvkSNHTqhacwoMDCQ8PLzEn+IUlnmPwmJhRoDvqceesAwToKUjLNuzqUrnJVXrSFlhWYj7snMny8TMjfitmoPN4sOLif8iq6CMx3KEZY1CAYsFrnrUnPjxTcg4BqhnmYiIiIiIiBgVCsvsdjt33HEHX3zxBb/99hutWrUqcXurVq2Ij49n7ty5rnMFBQUsWLCAAQMGANCrVy/8/f1LjDl48CAbNmxwjenfvz/p6eksX77cNWbZsmWkp6e7xlSU2lN5kXULuS7pJbplrsXn1AWL7gb/xauFWnY2xz0bq2V6UjXKqiyLKRaW3doLBjWHGYX/A2B9m4vZF9KazDIqy446lnS6wraeI0z/uvwc+P41QGGZiIiIiIiIGBXaDfP222/nww8/5OuvvyYsLMxVQRYREUFwcDAWi4XJkyczdepUEhMTSUxMZOrUqYSEhDBhwgTX2BtvvJF77rmHmJgYoqOjuffee+natatrd8yOHTty/vnnc9NNN/Haa+aN7M0338yYMWPOaCdMUGWZN/Ff/Cn/2TSDt9reB5x1yrG+ZVWW9bkQwmKg/dnVNUWpAjmFJ54rvgwzPBDeH5UBM98DYEXvOyCTMivLMhwBWoRjgwAsFrjkH/DsdTDnLbjiQYIcZYhlbSwgIiIiIiIi9UeFwrJXXnkFgCFDhpQ4/84773DdddcBcP/995Obm8ttt91Gamoqffv25eeffyYszL073fTp0/Hz82P8+PHk5uYyfPhwZs6cia+ve03dBx98wJ133unaNXPs2LHMmDGjwi+wZzysTQOrGvx7Db+9GwBIiux8+rGlG/yDqSxrefr7imeVFVoVX4YJwC/vQW4WNO/I4cShsBoyygjLnAFaeGCxkwMvg/9NgoO7YN0CgloMBVRZJiIiIiIiUt9VKCyzl2Mto8ViYcqUKUyZMuWkY4KCgnjppZd46aWXTjomOjqaWbNmVWR6ZXIu07OpssxrBCSb5ZN7yxGWBZQVlkmdkO9YOuvvYyoDwwMgMqjUoDlvmeNFtxEWaL7ZS1eW2e24lmY2CCh2Q3AoXHYf+PpCi05ahikiIiIiIiJABcOyusgZlmkZppdIPYxfxhFsWNgf1fG0w50bABSU3uFw51rYvAw69oM23at8mlJ5zsqyid1geCsIDXAvq3W58xWY9xEM/SsNdplTpXuW5Vvdy3BLhGUAVz/quhjk6GtWaDOVqCc8l4iIiIiIiNQLXh+W+aqyzLs4mvLvC2mFPTD0tMMDHF/h+aXDss+nmyV81z6usKyWynP8mwX6wrnNTzKoYz/zB/cSy9KVZcWvnxCWFRNU7KdhvhVCFJaJiIiIiIjUS14flvk43vAqLPMSjrBsW4POrqqxUzlpZVmLTiUeT2ofZ2VZYDl/SjmDsMxSYVnxJZhl7p6amw1LviZo/07AVJrlFUGIf4WnLCIiIiIiIl7A62snXMsw1bPKOzjCra1hXfAvx1dv8bCsRMu9Fp1LPJ7UPvnFKstOsH01TL8J1v/uOhV2krDMWVl20qqyo8nw5FX4fPgYDYuOA+pbJiIiIiIiUp/Vn7BMlWXe4bonWHzPYj5udmO5KsucQYvNXqrJvzMsS94KViUjtdEpK8vmz4Yf34Rv/+c65QrLSvUsc4ZnYScLy5q1h1ZdwVrEBUe+BiBXXxIiIiIiIiL1lteHZc6eZeXYyFPqgvBojrTsz97QNhUKy6DUUsy4FhAYDIUFkJJU5dOUyjtlZdmSb8zxnL+4ToWdpGdZ5ukqywAGXg7ABQc/BSAtr4KTFREREREREa/h9WGZKsu8jzP0qkjPsuL3A0wzuybtzOXkbVU2N6k6J60s27fVVAT6+UPv812nnWFYdmHJZddZp6ssAxhkwrLeh36hQWEGqbmVm7uIiIiIiIjUXV4flvk6XqHCMi9wcBe8chdNlr4LlK/xu6+Pu7rwhCb/TR1h2b6tVTdHqTInrSxzVpV1Hwqh4a7TxcOwrEL3ZdcyzMBTPFnzDtAkEX9bIQOPzuWYwjIREREREZF6y/vDMkdQYlOD/7pv+2r48gXaLn4VKF9lWfFx+aXDsvH3w7PzYdS1VTZFqTqusKx0KLrE9BWj/8UlTgf6uf+ts4r1LSu+G+Yp9R0DwLDD36uyTEREREREpB7z+rDMkZVhU2VZ3bffLJdMjUkEKNdumHCKsKxdb+g2GMJjqmiCUpVcyzCLh6JpR2DTYnO5/9gT7lPWjpin3Q3Tqe+FADTMP6TKMhERERERkXrM68My9SzzIvu3A3A82iyfLG9lmbMy6YRlmFKrlVlZlpIEsS2gzVnQqOkJ92lwirAs/HRhWddBzHzgANf3+Z7jCstERERERETqrXJ0farbXMswFZbVfY5G/Eej20FOxZdhnhCW2Wzw80xTsTbhnxDcoMqmKpVXZmVZhz7w3i7ITi/zPs6+ZJnFlmFmlHcZpp8/QXGNYQMKy0REREREROox768sczb4V8+yus+xDPNwVAUry04Wlvn4wFsPwMdPuarWpPY4ac8yiwUaRJZ5H2cgllVGZdkpG/w7RAebY0bxpmciIiIiIiJSr3h/WOasLPPsNKSyMlMh/SgAhyLaAmXskngSrp5lRWXc2MSxI6ajak1qjxMqy/JywFrWP6JbeGV6lgExvrl8tHQYH8yKMl9zIiIiIiIiUu94fVim3TC9xIEd5hiTQLavWS7pX9llmADN2ptj8tbKzU+q3AmVZd/+Dy5rCB9NPel9yupZ5rwcVo6wLDoimNi8gwRZc+HP+RWes4iIiIiIiNR9Xh+WqcG/l2jXGz4+BE/86ApRyrsMM9jfHLMLy7hRlWW1kt1eRmXZqp9Nr7Kg0JPer6yeZZkVXIa5qOEIAKyr5lZw1iIiIiIiIuIN6k1YpqysjrNYICoWWnejsIJhWaQjJEnPK+PGpo7Ksv0Ky2qTQpv7ezbQD7MEc/1Cc6LXeSe936l6lpVnGWZ4ICyJNWGZffUvFZu0iIiIiIiIeAWvD8ss2g3T6xRUNCwLMse0snq2N3VUlu3basqZpFYo3l8u0BfY8DsU5kOjZu6ls2Uo3bPMbndXmZVnGabFAluaDKHI4ovfwe1waM+ZvQARERERERGps+pPWKaeZXXbK3fB6/fCoT0VDssinGFZWZVlCW3NF0lOBqQdrpKpSuXlF+svF+gLOKu8eo50f1OXoXRlWV6Rewl2ecIygMDwCP6M6GOurPm1/JMWERERERERr+D1YZmvdsOs++x2+Okt+Ow5yM9xhWXl3Q3TuQwzo6ywLCAQnl0As/ZCRKMqma5UXvF+ZRYLsG6+OdFj+Cnv5+xLluGoJnNWmFmAEP/yPXdUkLtvGavVt0xERERERKS+8Tv9kLrNR8sw677UQ5CTCT4+EN+6wg3+T7kME6DrwEpPUapWfvFANDsddqw2J7oNPuX9SleWFd8J8xQFaSWEBcL82NFc5r+aJj1HVmziUqfZ7eX/OhEREREREe/l9ZVlCsu8gHOnytgWEBBIjmNXy+ByVgpFB5vjrlS1JasrXJVlfoC1CK76FwydAA2bnPJ+rp5ljmA0y9mvrBw7YTqFBcDqqP58e813cP4NFZu41El2Ozz8K/R8A3aneXo2IiIiIiLiaV5fWeasElBIUoft326Ojmb8zrAstJxhWf9mpgptZypsOgqdS6+23LsFfp0FoeEw/v6qmbNUSonKsvAYmPjvct3vZJVl5dkJ08kZrGWerBJRapVCq/lQxLcSH/3M3ggfbDCXf9wBf+9dNXMTEREREZG6SZVlUvvtd1SWNTFhWa4jLCtvD6qIQBjeylz+emsZA47sg4+egJ9nVmqaUnVcYVkF43xX0FWZsKz4jpqH9sC6BRWbhNSY9DwY8i785ZPK/Yyft9t9eU1KpaclIiIiIiJ1nPeHZY6jwrI6zLkMs0kiANkVXIYJMMIRlv15qIwbHY/LgR1gtZYxQGqacxlmpC0TFn0JGcfKdT9n0JVvNY+RVVDyfLkewxG4RSctgYkt4b/jVZpaS81aD8mZ5vt65YEzf5xNR9yXVx3QP7eIiIiISH3n/WGZKsvqviP7zNGxDDPXEaSEVKDqKDHaHHcehyIbHMspdmOjZuAfCEWFcHhP5ecrleasLOtx9Hd4bBzc2a9c9wsLdH/Pp+W7l1JWpGeZs+/Z5sieEBAEaYdhX1klieJpC4p9u87ddWaPkZ4P+zLc14/mwoHMys1LRERERETqNq8Py9SzzAvMWAEf7YcuAymyQYEjSAmtQLVQ6yhzPJIDl39mGnnf9C2kZAG+vpDQ1gxw9kcTj3JWlnVPmW8unGYXTCcfC0Q7dj89llO5nmWp1kDo6AjptBSzVtp+3H35TBvzb3ZUlTUNg2bh5vKBrEpNS0RERERE6jjvD8scR5tHZyGVYrFATAIEhbia+wMEV6CyLCwQ4huYy6sPmuPPu+Dijx1L9ZxLMZ1LPsWjnJVlnV1h2ZBy3zcmxByP51ayZ1k+0NUR0q1XWFbbHMsx/8ZOe9PP7HE2OsKyzrHunxEpCstEREREROo1rw/LnEuyrErLvIKzub+vxexwWRFtotyXOzUCPx/zpnjBHlxLPFVZVjvkF0GDwgxaHVllTpSzsgwgJtgcjxYLU5znysNZWZZRUOx51y1QeWotU7yqDMxSyjP5J3L2K+vUEBorLBMREREREepRWKb3uXXU/I/hP+Ng7nsArsqyEH/3EtvycvYtA7i5J1zd1VxedZCSTf7F4/Kt0Dv1D3zsNkhoA7HNyn1fZ2XZsVwTmEHFwjLnMs7juWDv0A/8/OHYATiws/wPItVuj6OSrF9TU0GcXWj+zSuqeGVZnCMsO6iwTERERESkXqs3YZkKy+qoTYvhjy8haT0AWcXCsoq6vJN5Ux0eAKNaQ8tIc35/BnDupfDuLnjsW/ZlwKWfwBebq+IFyJnIL4J+x+abKxVYggnuYKx4WNYwpPz3dy7FyymEDEswtO9jTqhvWa3ibMrfNgpiQ83lgxVszJ9f5K5QK15ZdkhhmYiIiIhIvVaBrk91k3bDrOOcyyIdyyTT88zViKCKP1SXWPh8PIT6m80Bmjqaee/PBMKizB/guq9hx3FYeRDGdazk/OWM5Fth0PH55kpFwzJHMHY058zCsmB/iAqC1DwTvkRc8SAU5EH3is1Dqtc+R2VZs3ATcB7KhpRs6FqBx9h6zOyOGxkECWHqWSYiIiIiIobCMqnd9jsa7juWSWbkm6vhFWjYXlyvxu7LTcLMMTmj5JgdpXohSc3LL4JJPWZzX+h8Lu41skL3TXAEHvvS3cvyKhKWgakwSs0zy/E69BtTsTtLjXBWljWLMCHXn4cqXlm2yrHZx1lxZlm3wjIREREREYF6tAxTPcvqoMICSEkyl52VZY6w7Ewqy0pzvjFOzYNCK/D96zD1r/Q5ttA1Rl83npFnhX0hrdjc83qIiqvQfVtEmOOGw6ZqCCC6Aj3LQKFJXbA7zRybh0OcYxlmSnbFHmNNijn2dITozsc5nKPvfRERERGR+szrwzKLKsvqrpQksNkgKBSizbtZV1gWWPmHjwg0PcwA0vKAtb/B/Nl0T1/hGuOsZJOalV9kjoFnUPvaPNIcMwrMMSoIgir4OM4lutuPOU7sWAOzHofVv1R8QlLlUnPdVYNtot3hZkV7ja12VJY5K06dFYgFVn3vi4iIiIjUZ14fljlfoMKyOii52BJMR+qZUYmeZaX5+pheRWCqy5zVa62yt7nGHKpgpYpUjSELHuWGpBeIzD1c4fvGhkBwsXCsfcOKP3+fJua4JNlxYt5H8N6/zFE8zrlUukmY2ezjTCoB96SZpZx+PnBWvDkX5AdhjiXeR3KqbLoiIiIiIlLHeH9YpsqyuivzGAQGu0IsqNrKMnAvzzuWi6svWqvs7a7bVV3iAQX5DFn+DP/edBdhhakVvrvFAh0bua93PIOwrJ8jLNt0FPamA90GmxMbfq/4g0mV2+H4smgbbY5nsgxz3h5z7J0ADYr1QGxUbIMIERERERGpn7w+LHMuw1RWVgeNug6+zoK73nSdSnNWllVRWBblqCw7ngs0ObGyLLOgap5HKmD7Svyt+RwJiCUvrt3px5dhZCv35W4Va3kGQKNQGNjcXH73T6DzOeaHyf7tcOzgGc1Jqs52R2VZW7OB7Rktw5y/2xyHtih53rkUU5VlIiIiIiL1V70Jy6w2z85DzpCPD4SEua4ed/Qpiqpgw/aTiXG8MU4tVlnWOG8/wUWmRCVTlWU1b53ZYGFF9EAC/S2nGVy2cR1N1dH4TnBR4plN47ru5vj1VigKiYTWjhOqLvM45zJMZ2WZMyzLLICs0wXcz92I7e7BjPr+Ns4+/jtDWpa8uZGjSk2VZSIiIiIi9ZfXh2VahuldnJVlFd3d8GRclWV5QHg0uSExALTM2QGosswjHGHU8uiBFW7M7xTfAH6dCM+MBH/fM3uMwS3M18eRHFi+H+g6yNywfuEp7yfVb2epsKxBgHsp5Ql9y6xFJa+npuCzYSETdr/CZ0sG0f6FMZB+1HWzq7JM/QpFREREROotrw/LfBWW1U252fD3Hhx84HLOeyefF5eZ08edYVkVNPgHd+iW6qhYOxaVSKHFj/i8/YAqy2qc1Qob/wBgefQgAs8w6KoK/r4wzLGcc/4eFJbVEnlFkJxpLreJcp8vs8n/wV1wSzfYvdF9buIUPr34Qz5uegNFPv5Yln8Pd5wNSRsALcMUEREREZF6EJb5qGdZ3XRgB+xcS/CG39iSEcjzS83yKmeoFVlVlWWOx3Eu73x5zDe0Pz+XebEXAJChyrKalbQOcjLI9g9nc3g3As+wsqyqDHH0s5q/G3dYdmiPCXPFI/amm2NYQMkK02bh5rjLuSfE4X1w90DYuxne+7drXFHi2Tzp/1fu7/4Wqx9dDQlt4NBueHAEHExSg38REREREfH+sMyiyrK6ab/ZkXJXqLvB+29JkG81l6ussszxOKmOirVdNMLq4+d6463Kshq2byv4+bOh0TnYLL4erSwDGNTCBO5bj8EB30bwylr4/BgEh3p2YvXYvgxzbBbh/vkO0DXWHNcdAnKz4F9j4NgBaN4R7pjhGrdwDxzNNUFbj35d4P+Wm350Pr6Ql+UKy1RZJiIiIiJSf3l9WKaeZXVU8lYAkkLd3dmXHzDHAF8I8a+ap3FWlh1zVJalOJZ3tTOty9SzrKYNvRK+SOOp3q8BeLyyLDIIesSby78mAW26g6+HJ1XPOSvLmoeXPN/dsevpkmSwvnoP7FoH0fEwdY45Ory6yhz/0t7Rzy48Gp74AV5cAq26qrJMREREREQUlkkt5QjLdoW2d536M8Uco4JKVpRURvGeZXY7FBw/zAtrrubRH0YBqizziKAQ9gU1A/B4ZRnAqNbm+OMOz85DjH2OsKxZRMnzZzeB8EBov+NbfH98HbvFAg9+CLHNXWPWH4Zl+8HfB27qWezOMQmucQ1DIMCaz9Ec8zNBRERERETqn3oTlulNTx2TvA2AXQ3a09LxpnjdYXOsqp0wASIDzTE93/xJs4fwlwMf0GrXXMILU8lSZZlH5Ds2MPR0ZRnA6LbmuDQZUjMK4Pm/wY0dISfTsxOrp5zLI+NLrYSNCISXB6Xz5PqbADg46m44a2iJMZ84+vyf3xYah5Xx4HY7sYveZsH8toTnHiZdYbmIiIiISL3k9WGZswBJlWV1iN1erLKsHd3iSt4cWUX9yoo/VlYBJGdAjl8DDgclANAqe7sa/Nekn96B23rCNy+7etPVhsqyFpHQqRFY7fDzvgBY+xvs2wKbFnt6avVSmqO/YFQZofmghhmkxndjR2h73uz+3xK32e3wnWmFyOWdTvLgNhv+371MQl4y9299mMPax0FEREREpF5SWCa1T24WxCRQ4BtEUmiiqxeRU1VWloUHui9vO2aOKRGmT1rrrG1ahlmT/pwHO9ZgP57iriyrBWEZuJdiLknGvSvm+oUem0995qz2iggs48bYZmy55ycuG7CIdaklU/V9GWbXW38f6N/0JA/u6wu3vwTAlfveIm/D8qqbuIiIiIiI1BleH5a5epZ5dhpSESFh8MZGxv41i3zfYNrFlAxNoqqwsszXB8IDzOXNR83xeIzZgbNlznY1+K9J638HoKjTQJzZdm1YhgnQs7E5rk1BYZmHOSvLIk7yc6B1lIXUgIbsTit5fuMRc2wXYzYJOanOA1iQeA0ACZ88oDX8IiIiIiL1UP0Jy5SW1TnHC8w72qhgaF6smXfjBlX7PM433VsdlWXZsSYsa5VtKsv0XrkGHN4Hh3aDjw95if1dp2tLZZmzujEpDTLbOcKyrcshP9djc6qvyqws274aXr0bjqfQMtKcOpJTcoMOZ1jWudHpn2PuwMfJ9wmg4fb5sObXKpi1iIiIiIjUJfUnLFPgUec4K0gig6BFsbCsaXjVPo+zb9kWR2WZLcEsw2yVvR2rHXIKq/b5pAwbTFUZbXuSH+juvH7KCqAaFBkETR3T2hzQBqIbQ2GBCcykxtjskF7s54LLrP/AF9Ph7YcIC4RGIeZ08eqyTc6wLPb0z+PXuDkfNL/VXHnnESXmIiIiIiL1TP0Jyzw7DamIpyZi+3sv+qT8DJgdK2siLDvkaObt26wddh8f/DBd5lPU5Lv6OcOyLgNL9CuzWE5+l5qWGGOO245b3Esx12kpZk3KLMC1RNdVWbZ9NSz5Bnx84IoHAWjiCDYPZLnv6wzO2kad/nmahsHLbR8m3y/EBKLbV1XF9EVEREREpI6oP2GZCgPqju2r8Nm5GjsW/HygQQC0jXbf7AwtqkrpRuEhrdpj+TaXuy5eA8CetKp9PimDs/9Xl4Hk1aKdMItLdHwNbj8OdBsMzTpAaBUnt3JKzqqyYL9i/exmPWaOg6+EZu0BiA01pw45wjK73ex2C9CsHP9kzSLgaGAcLw14HV79E9r1rpoXICIiIiIidUItaZ9dfZxhmVbR1H7HcuDNlUXcv38HFiAptB2Rgaa66JIOkFEA5zQ9yS54lRBZqlF443Af8A+gRSRsOQZ70s35w44KM+cbcakiViu0PgtyMqHLuWQ5ApEGAR6d1QnaOSvLjgHjboWL/u7R+dRH6aWb++/eCEu+Nj8krvqna5zze/RwjjkeyYF8q/n/oLF7le9JNXcEarMaXcW9ratm7iIiIiIiUnd4fWWZRZVldcbLK+C7RXuwWAux+gdxILgZkcHmthB/uLUXdI2r+uctvatevGMDAWc124bDkF0AA96GCz7EtUxQqoivLzz0AXywFyIbuXYgbVDFoWhllagsq03rQ+sRVx9D59fGly+a44BLoHlH1zhXWOYIuJ1VZfGh5euD18yx7Ds1DzKcmwRkp5/ptEVEREREpI6pcFi2cOFCLrroIhISErBYLHz11Vclbrfb7UyZMoWEhASCg4MZMmQIGzduLDEmPz+fSZMm0bBhQ0JDQxk7dizJycklxqSmpjJx4kQiIiKIiIhg4sSJpKWlVfwFKiyrM37bDW2ytwKQHpOI3eLjflNcjYpXlgX7QXgg8Mssbn1/AHdsf4I/9pm5FdpMhcoh9TCrVlmOsCysllWWOcPTIznu0IaiQjiegs2u6tWa4NoJMwhIPwq/vm9OjLurxLjSYdk+5xLMCMqlQQDEOIL6falF8NwNcGVjOJh05pMXEREREZE6o8JhWXZ2Nt27d2fGjBll3v7000/z/PPPM2PGDFasWEF8fDwjR44kMzPTNWby5Ml8+eWXzJ49m0WLFpGVlcWYMWOwWq2uMRMmTGDt2rXMmTOHOXPmsHbtWiZOnFjxF6iwrM44kgOts0xYtjPU9B4qvUSyOhQP5OIbOIqGslIJ37mErumrOJgFqw66xxzKOuEhpDL27wCbewsOV2VZLQvLGgS4G8dvPwYs/BT+EknRs3/j4tkw5F1TgSjVp/gOudhsMPom6D4EupxbYlysYzfM0pVlFdkcpLkjWNud6QdH90N+Lnz1f2c8dxERERERqTsq3LNs9OjRjB49uszb7HY7L7zwAo888gjjxo0D4N133yUuLo4PP/yQW265hfT0dN566y3ef/99RowYAcCsWbNo1qwZv/zyC+eddx6bN29mzpw5LF26lL59+wLwxhtv0L9/f7Zu3Ur79u1PeO78/Hzy8/Nd1zMyzLsj52IpVX3UbkU2U1HUKnsbACt9zb9xVA2EZXEN3JedSzBpkghAm9ztAKw64B7j7IMkVSA7HW5sD2HR8M52aBBZayvLwFSX7c+Ebcfh7PjWkJ9D0fpFbIi1YrP48tMuGNfB07P0Xs7KsvBAICoWbv8/88O91LLY0pVlG4+YY+vI8j9XuxhYkwKbj8KFf5kMq36GuTPh+icgKKQSr0JERERERGq7Ku1ZlpSUREpKCqNGjXKdCwwMZPDgwSxevBiAVatWUVhYWGJMQkICXbp0cY1ZsmQJERERrqAMoF+/fkRERLjGlDZt2jTXks2IiAiaNWsGqGdZXeEMSFIDGrIztB2bQzoBJ/YTqw6tIt2XS4dlzbN3YLHbWHfYPeawlmFWnXULTYVQaCQ0iATclWVhtaxnGbib/G8/DrTpjj0kjKD8dDpkrAdg7k7Pza0+KFFZ5lRG/zhnWHYs1wTxy/eb632alP+5Ojcyx42Hgd7nQXwryEqD+bMrOm0REREREaljqjQsS0lJASAurmQX9ri4ONdtKSkpBAQEEBUVdcoxsbGxJzx+bGysa0xpDz30EOnp6a4/+/btA9zLMK0Ky2o1ZxPt59o/zrAhW/m6yQSgZirLmhTbHa9jQ8eFuBbgH0CgNY+muXtKjD+qyrKq8+c8c+w+1HUq0/G1UNuWYYK7yf+2Y4CvHzmJ5wDQ5/hCAJLSPDOv+sJZWTZ8yRMmaD1JyXBMiKkqttlh5QGzxDvQF7pXYIMQZ1i24Qjg4wNjbjUnvnlZpcoiIiIiIl6uWnbDtJT6pN9ut59wrrTSY8oaf6rHCQwMJDw8vMQfcIdlem9Tu2Xkl32+JnqW+frA33pAnwS4qqvzpB80NUtBEzM3lRifqb5UVccZlp3lDstq8zLMEpVlwLrYQQAMzTRh2d50/aypTml5pq9h/1/+CfcPheMHyxzn5wMNHSslf3ZU+3WPg8AKNB7o1MgEboezHZt6nHcD+AfCjtWwdUWlXoeIiIiIiNRuVRqWxcfHA5xQ/XX48GFXtVl8fDwFBQWkpqaecsyhQ4dOePwjR46cULV2Or5ahlknZBaAr62IFuF2178Z1ExYBvDoIPj08lLVTC06A5CYVTIsy1JYVjUyjsOuP83lbkNcp2tzWNbWURB7OBvS8+CHYBOW9T2+EIvdTnYhHM/14AS9XHo+XLnvTXPl7AsgJuGkYxs5lmL+boqM6dDwpEPLFOJvAjOApclAREMYPN6c+P7Vij2YiIiIiIjUKVUalrVq1Yr4+Hjmzp3rOldQUMCCBQsYMGAAAL169cLf37/EmIMHD7JhwwbXmP79+5Oens7y5ctdY5YtW0Z6erprTHm5epad6YuSGpGZD+P2v8+Pn0fxzPY7XedrKiwrU4vOZEe3wGYp+W2SeZIqOKmgdQtMGVazDhDT2HU6oxYvwwwLhARHX7stx+Abe2/yfIIIzj5CP/sWAPake3CCXi47u4BLk981Vy646ZRj4xxh2bZj5tg+puLPN8C0vuQPR+DGJf+AG5+EG5+q+INJtfkzBW74Bu76Caz6z15EREREqkCFd8PMyspix44drutJSUmsXbuW6OhomjdvzuTJk5k6dSqJiYkkJiYydepUQkJCmDDB9KCKiIjgxhtv5J577iEmJobo6Gjuvfdeunbt6tods2PHjpx//vncdNNNvPbaawDcfPPNjBkzpsydME/FR5VldUJGPrTL3EhoQXqJiiJnjyiPmPAIawb+kze+LHk6Q5VlVcO1BHNYidMHs8zRWRlU2yTGwIEs+GkHpNkCeb/1ndx4biRhBRGQ7p6/VL3uu76mYcERCqMS8O9zwSnHFu9FCO4ltBVxTjN4YzUsdoZl7XqZP1Jr5BfBNV+7N38Y3RZGtfHsnERERESk7qtwWLZy5UqGDnX3F7r77rsBuPbaa5k5cyb3338/ubm53HbbbaSmptK3b19+/vlnwsLc71ymT5+On58f48ePJzc3l+HDhzNz5kx8fX1dYz744APuvPNO166ZY8eOZcaMGRV+gepZVjdkFhRb7tiiMzj+veIanPw+1c5ioUXkiae1DLOKDP0rBIVCL/fOuDa7uzKr+C6ltUliNCzYA59tNtd/GvoUN10OQT9iwrJMj07Pq12w/Q0AsodeT6Tvqf/7ahlZ8vqZhGV9Ekz/s30Zph9d84iKP4ZUr8XJ7qAMYOafCstEREREpPIqHJYNGTIE+ymSJ4vFwpQpU5gyZcpJxwQFBfHSSy/x0ksvnXRMdHQ0s2bNquj0TqDKsrohIx8SszYCcO7AzoxNgeGtPDwpilWn2O2uNb1ahllFOvU3f4o5lAV5RSagaBruoXmdhrPa0bkzYzdHG0VnsKvKsupRsD+Jc46Y5fs+59942vHFw9bY0DNb0h0aAD3iYcUBsxTTFZYt+gK++j+4+t9Yuw3lxWWw8iD8a1DFe6NJ5Tg3cBjSAubvMf9Ox3MhOrh89193CFKyYEhLCPA97XARERERqSeqZTfM2sTZK15hWe2Wl5FJ09y9AIS06cRLo+GSDh6eFODz/I2s/SWWIUfmML6TOafdMKvPTse+H83CTWBWG5WuUOoWC6Qe4pztH9IsZ5fZOVGqXM7+fewOacPChiMJbX76JL14ZVm7SiznPsfRt8y1FBNg1c+m594PrzN7I7y43IQ0/1t55s8jZ2bebnO8oQe0dfw7rzxQvvv+mQKXfQo3fQd/+QQKrNUyRRERERGpg2rp29GqY1FlWZ0QkmLWtGU3iIdwTzYqKyU3k6j8I9yTsIkHzjGnjuea6iephEVfwrLvIafkmsW5u8yxW8U2va1Rpfvo9UoAnv8bQ2dfxQUHP9cyzGpytO0ghgzZxiN9P8S3HP9ztYx072Z5bvMzf94BxcIyV1H1BTeb4x9f8Pv6o66x83dDkRrM15hD2aaS08cCvRubZbMAy8sRlllt8I+fIN8RkG04DL/sqr65ioiIiEjd4vVhmfMFqmdZ7RZ+0CzBzIjv5OGZlNKiMwDd8jYRE+zeoXGvdjysnHcehkfHwOpfXKfsdvh+u7k8rhZUFZ5MWCAMcoQvHWJMFRw9zeYk5xz9hWSFZdUiLQ/sFh/s4eVb5+jnA99eCXOvhpt6nvnz9oiHYD84muveWZPEnpDYCwoLaLb8PdfY9PzyVzVJ5W04ZI5to82S2bObmOvL95/+vj/vgqQ0szz3mm7m3EcbqmWaIiIiIlIHeX9Y5qgssyosq9WO+DdiXqPRpLYb4umplNTCEd7t3YTFAi0cPYsUllXC4b2wbwv4+MBZ7s1Cth+HIzkQ5Af9m3pwfuUw/Ty44SyY4dyQsedIAPoeX0hqeh65hR6bmndat4CMLNMkriK9x/x8zLLZyizpDfCFPo4Q5o/iSzEd1WVX7HmdxCg7l3c0p7/ZeubPJRWz7rA5dos1R2dl2YbDkH2a5fIz15rj1V3dYerve929CEVERESkfvP6sEzLMOuGhY3HcF2fHzgw9lFPT6Wk5o6wbM8msNtdYdnuNI/NqO5b9bM5dugLDSJdp53VID3jIbDCW4/UrIYh8O/BxZZkNu+IPboxQbY8eqUuVphalY4kw/3DOOeBpkQUHCcisOan4FyKWSIsG/pX8v1DaZu9lRv8fnf1WPx+h3pf1ZR1jsqyro5l203DIaGB+XBsTcrJ75ea616qOaGL2bihZYTZhHmVKgNFREREhHoQlvkqLKsTMhyf5od74I3wKTVJBB9fyMmAo/tdYdkehSFnzhmW9TqvxGlnc/8usTU8n6pgsWApthQzKc2z0/EqP70DNhvHYjuRHhBNTEjNT8HZ5H/ZfndPsoPWML5OmADA+dtep39Ts+tmWh4s2FPzc6yPNh4xxy6N3OfKsxRzwR7zO0HHhtDEsetunwos4RQRERER7+f1YZlzGaayslqsqBDfDNMkOyzAw3MpzT/ABGYAezbSItJxUWHZmbFaYY3pU5acOKrERgnJGebYLNwD86oKjqWYA4/OZdMRD8/FW9hs8NNbACzvdhNgAqma1qkhRASanXDXpsCuVLj2a3iv6c1sjB9E1JCx+PrARe3M+K+21Pwc65vUXFw7z3Yo1sauTwKEF6bS5Lv/wrv/KnmnuwfCtKvYtXgpAENbum/q6wzLVFkmIiIiItSjsEyVZbXY9tX8+m0jflzYvfZVlgF0Gww9hoNfgLuyLM2jM6q7tq2EzFRyAiMZtORs7v7ZfZMzLGtaV8OyHsMB6JK+mtU70jw7F2+xei4c2gMNIlnY/FLAM2GZr487WHl0Poz/DLYegz1xvfGfvgDLkPEAXOwIy+bv0aYy1W2LY7OFpuHujVcAhu/+iEW/teaKFY9im/eR+4b8XNi0BOZ9yN2z+/Psn9cxolGq6+azHf3O1h2CfO12LCIiIlLveX1Ypp5ltV/hznUAHA2MI6w2hmX/eBWe+gXOGuoKy5Iz3cuxpAI2/A7A/KjhWH38+H47HHFUh9T5sCwmgWP3fk6/4fv4IzWSfRmenpAX+OENcxw+kf0FwQDEemAZJsA13c1x0xGzEUXHhvDLRLOBgFPHRuDvA1kFcEC7olarLaYYmQ7Ov/+CfHhqIo1nTCCiKI0tYV1IuvBf7tTSPxCmL+LowOuxYeHy5Hfp+e8usH01YPqWRQdDoQ02H6351yMiIiIitYvXh2WqLKv9iratAWBTeI8SFQK1UeMwCPQ1QZneDJ+By+7hy/s2M73dFNep73dAeh5kOHavq7PLMIGYUeNo3y4Bmx1eX+Xp2dRxqYdgydfm8gU3uUJVT1SWgdl44i8dzP8pXWLhw3EQ55xL6mH45BkCdq6kdZQ5tfWYZ+ZZXzj/fjs0BHKz4NEx8Oss8PHl+35TuODcNXzbbKL7EzMfH+jYj3dHvM1l/RdxKKodlmMH4L4hsOY3LBbo7tgoYO0hT7wiEREREalNvD4sc/6eDFoWU1tZdq0FYFf0Wa5ws1bKTMXHVuSqfNKOh2fAYuGTjA5sC+tCVJA5tfogriqshsEQ7O+56VWF23qb48cb3VVzcgZW/QzWIujQF3vLrhz2cFhmscAL58Hm2+CbK0wVkss7D8Ob98NXL9HeUem0TWFZtXJWlnWKyIdHRpteiEGhMO0n0i//N1YfPxYnn3i/ebthVfQAlty/HLoPgZxMmPZXyM3mLEdY9ucpdtIUERERkfrB68Oy4uGLqstqIasV/z1mGea+Rmd5di6ncsfZcGk07PzTtRRzd5pHZ1RnOXe9vLqbOW475gVLMIvp/+drfLNmBG2Pr+GdtZ6eTR02YiK8uQn+/gIpWaa5vp+P5ysPg/xMD7MSRpvNB1j4CV1CzBe4Ksuqj9XmDsvax/lD10HQIBKe+hV6DKd/U3PbmhRKbCJyKBvWHzaXz+kQAU/8aP7tnpwLwaF0jze3/anKMhEREZF6z+vDMovCstrt4E5887PJ9QkmLaadp2dzcqGOhGznWu2IeaZenoT1sfHE7l8JwIhW5vTOVHfw6A1hmWXlHLof+JXhh7/l/fWQXeDpGdVhzTtCx35scgQjbaIg0M+zUypThz7QuhsU5DFo+yxAYVl12p0OuUUmuGwV7QPXPwFvbYGOfQFoGQnxDaDACiuL7W65YLc5douFRqFAQBDc9br5t8O9DHNnqlkaLiIiIiL1l9eHZcVfoFVhWa2xJBn+bznYdqwFYEt4VxoE+3p2UqfS5ixz3OWuLFNYVgFWK8z7CN9FnxJqzSLYD7rFQYi/eUO7aJ8Z5g1hGX3HADD62Pdk5MOLyz08n7oot+T61c1HzLFjQw/MpTwsFrjgZgDaLHkd7HZ2HDcVUFL1Nh2BDhnr6BpV4K7yi4pz3W6xwABHdVnxpZjzdpvjsFZlP270zkW8vOVvWOw21qm6TERERKRe8/6wTD3LaqUrP4fnlsCvua3Zeu4kvm88vnbuhOnU2rEV3s617rAszWOzqXs2L4GMYxSGRLIy6hyahJvvTWd/p9/3mmPzCM9Nscr0uQCAjsdXEJN/mNdXlaxukdNIOwJ/bQxPXAn5uYB7d8KOjTw4r9MZdhUEBhOwbwP9MpeSb1WgXl2Sd+zl46VDmP7TuWYjiDIMaGaOC/eYY6HV/XNmaMsy7pBxHB4ZzZidb3HrzqfV5F9ERESknvP6sKx4bxktw6wdDhcrGpkf2Jv5F/4fb7S+h/C6EJbt+pMWEeYLaW+GAtjT2ZMGw96Db9/7FoD9HS6gyMefpmHm9nYxJce3iarZ+VWLmMbQticWu527fX/EDnyx2dOTqkN+ec80XT+4EwJNF31nWNaptlaWgemZNfgKAP528HVASzGrhc3G0E8mElmYSrAf0KDsHxpDW5pAfv1hsxnLqoOm711MsKlqPUF4NNz6AgD3bHuUY+vXVtMLEBEREZG6wOvDsuKbKyosqx22HnVf3pNu3sAAhAV4Zj7l0rwj+AdCTgZNs3biY4GcQjiS4+mJ1W7PLDH9fzpu/waAX+PGAu7llu29MSwD6HshACMOm5Bw5UFPTqYOsdvhBxM0OZc15hZCUpo5VWuXYTpdcDP4BxDuWFK+5ehpxkvFffs/OhxYSLZvKAfvnA3+Zf/H0TAE+jYxl3/YAT/vNJcHt+Dkuy6ffwOpvcfhby/ir3OuxVaghoMiIiIi9ZXXh2UldsP03DSkmFRH4+TwwjRidv5OXpZJnGr1Mkw/f2jbA4DAHcuJDTWnD2Z6cE51wKYj0DJ7O22zt1Bo8WO69XzAvaNhnybusUF+5g2uV+hvQsG4zXMItOay7Rhk5Ht4TnXB+oWQvA2CQmHIlYCpzrLZoVGIoyl7bdaxH3x0kI1XvwnAhsMeno+3ObgL+5sPADCtw9O07tj6lMMvcuwZM30pvLXWXB5zqn1kLBYa3PMKxwMa0j59HcfeeqLycxYRERGROqlehWVaMlc7pDnCsv7H5vHiz4O4buY5ALV7GSbAwMvhwlugcWviHG/aD2Wf+i71mdVmlj+NOGSqq5ZFDybT3zQlc1aWdWnkrigc1rLk7rV1WmIvaJKIpdtgOvsfwY57KaGcwg9vALCk3QRe3hiG1VasX1ltryoD8wUcHu1a5vfnIf2/U2VsNnj+Riz5OSyJHsIf3W8l9DTVyJd2hIQGkFdkrreJOkm/smL8Y2L5cMjLAMR8/QRsX135uYuIiIhInePn6QlUtxKVZXrTUiukOypszkpbBsCWmLMBCK/NyzABLrvbdTF2hzkeVlh2UvszodAGR0OaYm/XmzXhY123OZdHWSzw0mj4fQ/c3d9DE60OFgu8uQl8/Yj5Fthlquz6NjntPeuvtCPw+2cATA27iXWLYd0hdzVZrW7uX0rnRtAhayM52UEcym5DfANPz8gL/Pgm/DmfQv8Q7uv+Ft1iT/9ZX5Af/GcI3Po9NAiAh849xRLMYnwGj+e79Z8x5uCn2H+eiSWxZ6WnLyIiIiJ1i9eHZRaFZbWOs7KsR6oJy+YH9QUgMshTM6q4WMdyQYVlJ7c7zRw3dBqPZeJ4Bh+08fa3MLpNyeV0Q1uevtqjTvI1P147NYS5u2DjEQ/Pp7b78U0ozGdd5Nmsi+gNwJyd7hC9Vjf3LyX448f5acG/+LjpDaw6+BYXJnp6Rl6gYz/oci7fNLyMfSGtuaKcXw+j2sCW28Hfp/yVq2PaweXdZjAnfhwXn38FI8981iIiIiJSR3n9Mkxwf5KssKx2SM8HH7uVbukrAFga3g+oA/2IAAryYctyWtpSADisBv8n5QzLWkWaY7fGPqy6CaYO99SMPKOnzx6a5exik8KyU7vwFrb85RlebPtPmkZYGNjcnM5w9Fjv2dhzU6uws4YCcNHB2Szfnu7hyXiJ1t3guYW8GHcHAD3iy3/XAN+KLfFuHgGX9ovl24Qr+c9Ci2sZp4iIiIjUH/UqLFPvmNohPQ/aZW4k1JpNpl8YOxt0ANzVWrXaf/4Cd/alx64vAVWWncruNBh26HvaBbrDgvIsgfIqHz/FkEdbcuf2/7L9OBRYPT2hWiw8mldb38svcWM5rw2MKNa7vVGIe1OIOqHzOWQ37kiINYfQ3z/U/z2VYXUnVUdyLOzJ8sUCdI+r3qe9ow80bgD7MuCDJWnw88zqfUIpl/R8mLYIrv0KLv0EZq2Dogru3pSRD2tTYMEeyNaGpyIiInIS9SosU2VZ7ZCW5+5Xti7ibGwWX6CO7ITYziwPa3JgOaCwrDS7HV5ZCR9tgLTkZN5ZOYa7X4iHzFRPT80zOpglxqMOfY2tsJDtxz08n1ooMx+eWwJ3zoEvt5hz57eBv3SAEH9zfWz7Orb5g8VCwEU3A3Dh9teYv1v/+ZwRqxUmD4DX7oGcTFabgl7axVT/7skh/nB3PwgtyuTiZzvBs9fDmt+q90nllA5lw/hP4dVVMH8PrDwIj8yDCz+EvfuOwZJvYOaj8Mx1cHCX+46H98G6BdgLC/lgPfR+Ay7+GK75Cka8Dz/v9NQrEhERkdqsXoRlzvdYVr1fqRXS86GHIyxbE2nChGA/TruzWa3Qvg8A0buXANoNs7RNR+HJP+DBXyFy+acAZLc6G8KiPDwzD+kyEKLiiCw8zuAjc1h1wNMTql3sdpj27hqGTu9P0bxPAOjUCHo1hohAeHk0PDAAHjrHwxM9A/6jrqHIN5DOGX/yzgd/MGO5qlgq7LtXYOsK+PkdKMhj1UFzuiJLMCvjgkSwBoXxfew4c+Kl26BQ/4iekJ4Pl30KW46ZStNpw+CR/kWMP/oJD/14Pgl/i4N/Xwwf/hfmvgspSe47L/0G7h1C7rhY/KffQOLxVTQKMY9zIAtu+g7eWuO51yYiIiK1U70Iy3wdr1KVZbVDWh7MbDmJXVe+wJx48yakuqsEqkynAWCxEHRwKw3zD3E0B6wVXALizdYdcl+++MCHANgGjffQbGoBX18YdhUAlyW/y7L9Hp5PLbPqIJy19CV6pi3l+uwvGZNoAjLnz+xhreC2s8Hf17PzPCPh0ViHTwRgwtbneGYJTPwK9b8qr9RDMPOf5vL1UyGyEb/vMVf7Na2ZKTQIgJGt4dn2/yUrJBaSt8Jnz9XMk0sJ0xbB3nRoGg5fjIcJtvnc/FIizyy7giFHfsLPbmVnWEeODrwebpgG8a1c97VafMkMbkRIfhrjk9/h+0W9WbF9BIvOWcmNPcyYxxfCnB0eenEiIiJSK9WLsEw9y2qX9HzYHN4dv0v/wajRZlnjlMEenlR5hUdDq64ADEhbiM0OB7M8PKdaZMNhc2yXuYHu6SspsPgTcd6Vnp2Up428FoDhh79lc9Jx/RwqZt7qg4x1hKpn/30SL18Arb2oCDFw/N0ADMpbQZxPFqsOwtuqYCmfNx+A7HRI7AWjb+JwtqlcBVybP9SEKztDhn8kj3d41pz48HE4tKfmJiAsSTZL+wGmjzIbMBDbHI4fgPAY8q54lNsv38qwQZsYGPM2v/Z9EBqbpoepuXArt9Jt6EGuGLCQA2dfBX7+WNb+StDks3l0+Q1c2zEfO/CPn2DrUY+9TBEREall6kdY5jiqsszz8orclRWRQTDpbFhzM1yY6Nl5VUi3IQAMz1wAQFI9bcdVlj2OXv6X75sJwO+Nx+AT2dBzE6oNWnfD1ro7gbYCBuyYTVKapydUe7T47UWCbPkcb9UfOvX39HSqXvOOMPUnQj7YyYMjGgDw2mrIKfTwvGq7DYvMUjqLBSb9D3x9+X2vualLbM32tzynGbSJgtnxV3Ow1SDIz4VXJtfcBOq5Qis8/Cv42or4T+gc+jRx3NC4NUz9CWbtJejGx3j62nac28x8b93wDUz4Ah74BUZ9AD/vAl9fX26YOJCEJ2bB29tghKn6tKQf4V/DAxjU3PxucsccVX+KiIiIUS/CMmdjaK2W87z0PLh4/4dcnjyTBtmHsFggOtjTs6qgbqYM7uwj8wFYf9iDc6llUrLAz1bI5QffByD6kus9PKPawcdRXXbhwU+1FNMh83g65295BQCfKx6sYx38K6D3KAgI5OL2ZkfPtDyYo4biJ2ctMr3BAEbfBB1Mn8jPN5tTw1vW7HQsFripp7lwe+uXsfv6weKvYPkPNTuReurDDZBzMJnPlw/h2k8vMEGqU/chEGSS09AAeHssXH8W+PvAH/tg9kazCU+bKPhyPJzXxnG/+JZw/3swfRFM+h9+vhamnwcJgfnsOlLI4wtr+EWKiIhIreTn6QnUBO2GWXuk5cGtO5+iU+Y62PApDLrM01OquG6D4YZprAgaAnvgqcXQt6lpSl7fpWRBt/SVROYfxRoRS48x53t6SrXDsKv4/mgsd2f/hdH74a9dPD0hzzvyyau0LsogKaITrYaM8fR0qp2vvYhbozbxSEY3PtsE4zp4eka1VNJ6OLQbwqLhhqnmVKoJPyzA+M41P6XLO8E7a2HVsS583ekuBkcfJard2TU/kXomMx8WfL+I7xePo2HBEQgJg6y0k44P9DMtHW44y4SrPhZoEmYq14P9y7hDZ/fOIQ2D7XyZcitJW5K4vfATBjaP5fy2Vf6SREREpA6pV2GZegV5XtqRY/TNXGeudB3k2cmcqfAYuPJBRhZA/PsmIJq5VmFZVgFkFsDqqP7kvLOX0ENbwa+sdyj1UFQsEaOvIu9LWJZsfhZ5ayFVuRTkEffzdACW9L+fVj5eXuR8eB/cP4wJaUd46tzdLE2OJD0PIoI8PbHaxWqDb4p6sPrqrcQd30zorhgig+A9x38ZQ1qaBu81zc8Hpp8HV34G/2j2FFgs9PwZXr0A4hrU/Hzqi9/fnMmrC24mwF6IvXV3LI9+Bk1On2A1j4C7+lXwyVJ2E7/2c+JzMvn6jz7cyfd0+3tnEsLObO4iIiJS93n5OxRDlWW1h9/aXwDYF9UZomI9PJvKCQ0wO/cBLNqnMDbFsdFBWACEJjSBHsM8O6FapldjCPCFg5k2dh2r501x/AN5ccCb/Bp7Ib7D/urp2VS/hk0gIAifnHTuS3kBqx1XDy4xVuyHMR/B5J/gvf2NeSZ3GFMWmOurD5qfK4968POVzo3g08vhgkQL/j5mThO+hJzMHM9NylvZ7aS+9m8u+Pp6AuyFpPS8HMv0P8oVlJ2xxq3g/5Zhb5JIs9w9zJx/Dm+8/Zt2uxYREanH6kVYZlFYVmuEr58DwJbWoz08k0oqyIMFn3DWN/fiZ7FzPBcOZHp6Up6VkgXhhWnEq9KiTMH+MDnrA35d0JGDn8/09HQ8KrPAwpsBY7jh7O8Y0DrA09Opfj4+cPW/ARi/9QXCC9OYt9uzU6pNPt0E01+bR6NNcwgPgNt7w939THP9/k3hkvbwwV9M7ylP6tAQXrkQfrsGurGXh366iMMPXqZPSqqYffE3RH3+GADf9HyYuCdmQ3Bo9T9x845YXlxCXseBRBSl8+CPo/np7U+q/3lFRESkVqoXyzD9HGFZkT4h9KijWTYabzFhWXK7Ot7LqqgQnroav6JCho+7mZ/y2zE3Ca7r7umJec7h4zksmNeW5PjeMOa9Ol85WB16BR6gTfY2/Ba8DDffWD/XYtpsfL/dB6sdWkaYpvf1wrnjoGUXgnZv4IakF5gVPgWb3V35XF+tTYEpP+Xw45830jw3iewB7xJ6zjWentYpNY+AyT1yGfjDTwQcLiRz3leEDfuLp6flNX5oNJbDLSexI7wLNz5wMxbfGnzy8BiCnplL8j8n0nTtp5z/yZXsCk6j9VU31+AkREREpDaoF5Vlfo5ftAoVllU7ux3+twJu+wGu/Bw+2mDOf7sNrp2+jgZZKWT7hpLd7lzPTrSyQsJcPdduLPoRgOlLTSPq4gqsNT0xz4lY/CHRhcdokrHN9HWTE8RccgN5PkG0OLqWgjULPD2dmpedgfWGDhyb+SQB1nyu7ubpCdWgYtVlNyU9jz3tMBvq+U66Njs8+Cvcun0qzXOTsDdsSuiwcZ6eVrkMG9ieL7veB4Dtf/+AnHpeWlxZuVmQn0tSKjzwq4Upnf+PqEtvprUnqgkDAmk67SMWdb8Nq8WX6TuasjfdA/OQEpIzYPYGeHQejP8Mer8Bnf4HbV6CdjNg9Acw6UeY+Sek5np6tiIi4g3qRVjm73iVhfUouKhJdjv8mmQqBP48ZHaH/H47LEk2b4Q2HIbnl0C7jHVY8WFJzFA6NA709LQr7+wLAOi17wcig8xOnyNnmdcN8OpKSJwBj9WHTMRqpdvCZwBY3+8O8K3JUoC6o23LGH5odR0AGe9O8+xkPOHz5/A9sJ3zdr5Lk0g/ru7q6QnVsHPHQWIvGhRlcte2KfV+KeZPO8Gycy237nwKAMttL0Jw3VjHbbFA3E2PsDe4FREZ+8h59QFPT6nuykqDh0ZR9J/LmfRtAZkFcHYC/KOPB+fk60uvJ2Zw19hVfBN5Add/A+n5HpxPPVNkg81H4OONMO2bFCY/s5Cn//shu15/hhWL/mTZfjiSA4FZRzgv+RO6HFnMnpRMvtkG/54Pfd6CO36EP1M8/UpERKQuqxfLMAMc79u1DLN6PP47vLXGXB7Y/MTbX1sFu9JgV9NrWNjoPCILjvNxfI1OsXr0uQBevwe/9fN4529pTPo9kuRMeGEZnBUHM1aYYW+thau74ZlPyGvKwk9odHwbqf7RHBtyk6dnU2tZLJB8/n0U/e8NGm7+Gbatgna9PD2tmnFoD/ZPnsYCPNf+ce4b6Etwfdss1ccHbnke7h1Ms9wkvtxl5R9962ewbLfDy0sKeXbddfjbi0yQeE7dWso4uF0I/xryJo//OJyQOa/AsMvhrKGenlbdkn4UHhoFO9aQGxBJbshOGsZ25OXR4O/hb43gAAuPXtuNFR/DjuPwn4928qzlPXwm/tt8L0uVSkqF99fB7l0HaLX+M84+Mo9B6Su4Im9/iXHdEmMoGNGdxGiI3byauKlXuG5Li2nL6oi+fBs2it+zR/HdtngmdIH7z4FI7T4sIiIVVC/+t3dWltWnJXE1ZcUBd1AG7h3epg2DV0zhFd9sM8eODeGOUXHcOq4jDUNqdp7VonkHaNEJigrpufsbPr0cLMDSZPOaMwvcQ99aYyrNvtrihb2gbTb48AkA3mp1F60Swjw8odrt3D6t+bbxlQBYP6pH1WVv3IelII8l0YNZ0vJSRrX29IQ8pNsgjj61nGvP/oHVh305Xk+XC/2SBMOWTqVzxp/YwmJg0v/qXA8/iwVGjRvG+81vBSD/2b9BbraHZ1WHHDsI9w6GHWtIDWzEZX0XkB7XkZmXQFwtKTCMawBvXgSRllwmfzkSnw8ew/7CzWDVL5RVJT0f/rvQzshZ5sNF+/Y1PLrhH5x/6Csa5+3HjoXsRm0o6joEhl3FmKHtGNcRusZBXHQQdBlodhwGIo/tYNiuD5j+57Ws/LUxV+59nQ82wND3YO4uj75MERGpg+pFWKaeZdUjIx+mOJYYBpT6BLhrLAxq4T7vZyvknGZw/VlweacanWb1GjTeHBd+SkIYdI8zV/+70Byjg81x1nqY9gf84yf4bHPNT7Na/fEl7NlIul8EM1tOom20pydUu/WIh8+7PQiA7x+fw/4dHp5RDVg7DxZ+is3iw5TO/8ew1haPV414UsMeZ9OpkQU78Es9fANnt8MHv+5h0o7/AuBzxwyIivPwrM7Muc1h5YVPkxzcnKO5FvJT9nl6SnXDoT1wz0DYs4ljIQlc2m8h2U278cV48/tDbdI1Fp6+MJgX2k3Big+WOW/BU1ebjX7kzFmtrPv8S7bdMIzgTx6n0AaDW8C4K4eS020UthufgmcXYPk6g9APduD33Dx4cBZ0KdbztttgeH4hfJgMnx6BJ+fCXx+GxF5gsXDFhGEkRsPxXHh+1lo++GgRVqu3fWIpIiLVpV6EZQHqWVYtnvrD9COLCIQvLi95W7sYaBAAfc2HfXy6ZCB3fjIEktbX+Dyr1SDHC884ClYrw1o5rjqqyv49CAaVWpo6YzlYvSi4Tf/mbQBmtryT2NgIwr2gHV11slig14AuPN3+Ce49/3fy49p6ekrVq7AAXp4EwFdt/86W8G6MaOXhOdUCFyRCZMExwt6+q941h/8tCebltGByn8/IO/9WGHLF6e9US1ks8O/zw7hr0I8MO2cdU/d08PSUar0Dm7aSefu5cGAne4NbcXHf3zkY1YFXLjA7jdZG57WBbldfwx09Z1No8YP5s+GxS6Egz9NTq3tysyn87AVSr2xLt9fGcfaReVx54D1mjrXz3iVwUbcQQp79CZ8r7odug8rfxzCiIfQcAdc/AS+vhE8O06NXW36YADeeBZO3T+Gqdwayb2JPCud+qOpAERE5rXoRljkrGApqIKD4cQecNwtu+Q7yiqr/+TzFaoMvt5jLM0abcvizE8z1C9pCoKMb3p19oGfeBnqmLSN85x8QWTerB06qRSd4LwleXAK+vgxrWfLmQS3gnYvhl4mw/laICoLd6WaZ5txddX9Z5sFMGND0C/7d6UVeb30vE+vT7oaVcHVXeL/zw3zqey4TvoBcby5Q2LwU9m+jKKwhU1o+RoCv+b6o7y5uD2+vuIjR618g+9WHPD2dGlNghScWmctNz7uYoLtfqXPLL0uLDobbL+1Enm8IM/+EhXuo2z/Yq9HsDTDp8wws2WnsCO3AFQMW0rVba+ZebX6PqM2u6w7dL7+cm3t9RZ5PECz9Fh4ZDdkZnp5a3ZCdAbOfpGhiK/xfv4uo9N2k+kezaMBDNJzxG0NbVfHPgYiGgFnh8K+BNtq3jSfXN5iWR9fi/8xVcFMn+GUWWL34l3UREamU+hGWOV5lUTV/iHQg02xbveUYzNkJn2ys3ueraT9sh+lLTYXetmOQXWiqx85pZm5/ayw8MhD+Nch9nz5N4IuIdwCw9LsIomrZ+oqqEN/SdbFLLPRzVNNd0t68ifLzgcRoCA+Em3qa2yb/BH/71izL/KEOr8KbvRGyCOTbTnfy2IXhXNfd0zOqGxqFwqsXQngArDwIb/2YBIUFHMqCq76AYe950S5e3QaR/vxq/t3vA9IDorkw0fzcqO+aR8AP5zwOQMic/8HGPzw8o5rx/eyfyT6QTEww3Ha2p2dTdYa0hIndwGK3seHV6dj/eaHehBdjt8MTv8MDv8LK8LOZeuHPrHtgId9OasorF0LTcE/PsHxu7QVnXXwh1/SZQ6ZfGPw5H16/19PTqhPsL0+Ctx/CL+MIe4Nb8UTPV1n//D7OnTKVwIQydoeqSj4+tPz3q7xzXzLPtnucrMBoSN4GT0+Ev3WCRV9U7/OLiEidVD/CshrqWfbqqpLP8cWW6n2+mpSeB7f/aHZ6/N9KWON4I989DnwdX0URgXBzT2hcvL97YQGWX983l8+7oUbnXOMyjmM5tp/XL4Lp58FTI04cck03d3jr9EVd7WG25FsW7jDrTR86Fy7tWOcLRGrUOc3g+fPg2t0z+Nv/OpH/6XQenQ+L9sHOVLjma3hztft7ra6y2eHqNV2YFTCKqCC4p7+nZ1R79L5wOB83vQELdmxPTYSsNE9PqVr9uXIrI2ddyo+/n8WT7bcQ4WVLth8YAO2K9nDN2n9hWfEjvPmAp6dUK1ht8NH/PmXFr0sBuLc//Pf2/ozr16hObvZzZx/ofd5gruw3jyXRg3m24zRsKiQ8UVEhZKcDpgr9kYb3s71BRyZ3f59/XbuNmx+9hUHta/YLYET3aF5K/Cd9huzmqwFTsYbFwP7tcHT/6e8sIiL1Tv0Iy2pgN8zD2WZ5AcAL54GPxbzJ3Ztefc9Zk+btxvXL4NdbYbXjDXyP+NPcccEnkH4EohvD2edX5xQ967vX4K8J8O6/iAiEcR0gyO/EYWGBpvdJccv218EeZmt+hX+P5Ymv+hBozT2hL5uUz/BWEBweTpAtD8us/7Bpvbvbe1oePP47XPIxvL3mFA9SW703Bbau4LckWHfYVJN9ejk0qyMVJDVhZGt48+zn2BvcCp+UJHjuBq9dvnf8cCqR08bSwJrF8fiujDo30dNTqnJhgXDu2a24p/u75sTnz8NvH3p2Uh5WZLXz3RPPMOHr8byz4kJm9NzDpD7md6S6ymKB+wbAmAt6cWW/eby0NYabv4PMfCBlt6en53l2Oyz8FP7WCfvr9/HRBhg5Cz7I7MwFQzfSdcLVvP0XPxqF1vzU2sXAbb0h1z+Mf0Q9RI9zdzNn1AukDb/ZPWjtPNiwqOYnJyIitU79CMtqoLLs9dWQb4Wejc3yu/5NzfmPN5qQacNh+H573Q3Pth5zX96Z6q6G6nmqsMxuh8+eNZcvngS+ZaRH3qJVFyjMh/kfQerhUw59cjjcPwA++AuE+kNmAWw/XkPzrKSDmTB/cya2524EYEXUubSIDSaunP13pSQfC8RfMpEl0UMIKMrlhbUTuaRtEX/eAn/r4Q6jH/8dvttWh3KUX96HWf+Buwfy6ULzif3VXc1yZHHz84FLekdyW89PKPQJMDvLfvmip6dV5WyFhRx4cDwtMrdxKLQ5jafOBl/v3A51cj/Y3GEcL7V9BAD78zfCluUenpVnFOQVsPSem7j49/sBSOs/gYsGNPXwrKqGxQJ/7w0vnm8h0Nf0IH3z8Vex3dgBfv3A09PznLXz4M6+8N/xcGAHx+Z/z39+yiazwPx/9sNVFm7s4dmw9IFz4McJZvOldJ8G3OL/D86dFciTi+BIeiG8eAvcPRD+NRZ2e1k/lVrMaoNdqbB8v9kl+ost8O6fpqXNL7tg1UFISq3ewgcRkdK8OL1wq46eZXY7vL/OBHFDW8Ksdeb8pLPNL1FXdYU/9sGMFfDRBjiW657Li+fDhXXsQ/Vtx0ped+68fdapwrL1C2HXnxAUChfeUm1zqxU6DYB2vWHbSvj8OfjbUycdGhYItzt69XSPg8XJsPogdGhYQ3OtoAOZpmoyxB/+b5mdJ1b8HZ/DezjYoBVPdniSv6qqrFLGd7Zw7Tlv8/aPZ9E7dTFtDzxBZNC/eXSQ+Tlz71z4bLNZBr3pqAlaa6ODmfDUYojYuYR/fvM3/IG1A+9jTnoT/H3ghrM8PcPa6a9d4MVlvXm843M8tnES/PwOXHyH13y4YLfaWP/ADXRP/oVs31By/vkNcXG1vJN7JYQHwisXwqWZ/6Fz+hqGHfnBNIF/doH5UKWeyDt8kL33Xc65B//Aig87Ln+O9jdN9vS0qtwlHaB1FNz8rZ3E1b/hU5gPT10NO9fCjdO85vv4tHasgbcfhpVzAMjxa8Brre7hjdb34BsSyiN9zY6UvrXkI/oODeH9v8CCPTD1d9Nr+JVV8PGKXF5vOITeB3dhWfotLP8eRl4LE/8Dsc08PW2vUGSD/Rlms6ukNNh21Pxus/lo+TZGC/CFjg2hayx0i4MBzVSxLiLVx2K315lahQrJyMggIiKC9PR0nlwRzgcb4O5+8I++VfP4v+yCG78tea5LLHx3pQnL7Ha49mvzHzGYoCE+FHalmWqC1y+EZhGm8qxnY7ODZG3u93TuO7Avw1TNfbXVnGsVCfOvPcWdbDazBOVoMlz5YE1M07OWfgf/uggCQ+D93RDZ6LR3eXYJvLQcLusIz42q3NMX2eDh3yC7wPRUWZxs+mK1i6ncYw57D/Y4KiKvT3qRKZsmU2Tx5cp+81gRPZDvrqz9u5jVdjuOw/bPP2L0pxPAxwce+w76jAbMhhpP/gFvOpZiPj4ErqllGymk5sJln0HRvu18tvhcGhUcZk7cJdza63PsFh8mdoP/DvX0LGuve3+GTzfZmZE+jYvuugXCK/FNW4vYbXbW/utOeiyfQaHFjxU3f8WASy/09LRqxEcb4PGfMvlg2Uh6pC0zrQje2gyhEZ6eWrXLWbmA/P/+laicg2T6hbP7ttl0HTPa09OqVkey4bbvbQye90/u2DkNAHv3oVge/ABiGnt4dtXstw/hyasAKLT48UHzW3kp8Z9kh8Zx/Vmml21UsGeneCo2O/yaBC+vcPcIbZO1hWl7H6FvkqPxv38AXHgrXPkQRJ+u/4iA+f1x5QHYdARytq/HmrwDy+G9+GUcJqzgOFGFx4gsOI7N4sPEvj8DEOwHT2+8lW7H/sDu64/dN4Ac/zBS/aM55hvFIZ9onmv9KPm+5gsqyJpDnk8w7RpaGNHKtLbo2bhuL/MWkZpRPCsKDz954l4vPvJyLsOsytLdOaV2MGwdCdNHuQMviwVmjIa31phPQa7rbnpYTf4JvtkGN3xrfpjb7MCaqg3yqlp2gQnKwFS1rD9slmLe0us0d/TxgRFXV/v8ao2+F0JiL9i+yixBu2PGae/S2/E79JJkE7BWJjBdss+ErwDfbTfHRiGw7MYz/zR30V53UDY64xce3XwPAB+f8xwrIgYyvpOCsqrQNhra3vRXyPoNfnwTpl4Br2+E2Gb4+8Kjg0zFyvNL4V/zoVcCdD59FlsjCq3m51le8m4+Xz6cRgWHSW3ag+/HvI99nw/dYs3PNzm5a8+CTzdbuCv6YXpZIMF5Q1YaNIj02Lwqwm6H35Lgj2TzhqdNFCzcUcBfd/yJDQuL//oug+tJUAZwZWdYeSCMa20/8PGyYTDqJjrWg6Bsx3HY/tZ7jM45yI6wTmQ+9CU9erfz9LSqXaNQ+OBSHx5rNJW//9STZ/+8jtA/55F381n43jcT/35eFhZai7D5+LFoL3x2bDSP+Ucxv9Fonmv3GIVxbbiuq6marQsbOPhYTP/IEa1g6X54dSUs2NOB8Z0+p0fjpTyy7UHOProAvvo/is4eg5/CshNZiyB5G9ad69i/YRP7DmYwqdULrlU1ny++ld6pi8u8a4F/CC+Phk6NoEUE+D6SBDs2lDnW7uvH+Y89zrqjsO4QDJl1PWft/Z6k0HbsCm3HH6Ht+KpRZ5qf1Y1BAxLpEFcv3uaKSDWqF5Vl//dnOG+sNp9uPTKwah7/nHcgOcNUhHWPh2u7QbD/6e9XaIU7foQ5O811Z2Dma4Gpw+CKzrA7DeYmmWqj6FrwadyqgzDuExO8rLwJcgtN77X2J1s2mJMJRQVeUx1RIWt+hQdGmKDw/5ZDu1MnirmF0P010+/uhwmVC0Ae+AVml9Fe49PLoE+TM3vMST+acPf6rkVMmdUFkrfCsKuw3/8+x/IsdeIX4TqlsAAePh96nwfj7y+RntrtcMv38NNO80a8rN1WPWHODnj084N8uWQATXN2Q7MOZslZVCzp+RAWoE95y+PyT2H5AdPX7YrOMHTDq7T57t9YnvgREnt6enqnlF8Ed/1s+nKWFl6UwQuN5jL8mktrfmIeVmg1y6d/215AoU8A13QzH4o1DLKZ/yO8SHqenZl/Wnh5BfjkZ/PA3qn0vvthurbwQBd3D/toA8z8bivTV4ynU+Y6iix+vD15BxOGt6BBgKdnV0l7NlHw4ZMc3bOPCf1+Iynd/HAPL0yla+sorukGI1qbFRR1WXIGfLYJPtkE+zPsnHPsN0Ye+poXer7IqDYWRreFgQe+xb9dD2jkHX34Kmz+x7B6Lrada7Hv3ohvYZ7rpkKLHx3Oz6FBiD/9msDNS+6gxaGVWGKbEdQonpCYGCxh0RAWDaHh0H+s+3F3rTMbgxUVml7AOZmQedz8sVnhusfdY+86Fzb+Ueb0cnxDuPzKVC7qHMDY9pCQvx/CG0KAl23DLCJnpLyVZfUiLHtnczjPL626N5h702HgTBNwrb8VQiv4y0+RDb7cYt5gXNbJhBzOpY1dY2HLUbMZQfc4+Pxyd2VcTXN+Zby6yiwDO68NvD6mHHf8v9vgjy/gnndcS8nqlWkTYPFX8I/Xy1VZd8t3Jjwdk2h22IpvUPZOmqdSaIXeb5odFKOCINX9Owt39oF7+lfs8cDs7NXrDRPkfXsldLMlweypcPsM/bJRnazWkzY/X74fLv/MVO6svtks7/a0676GBUlWfki6ko7pa+G5BRCTcNr7SUm702DsbEjPB19bEV8sHsBZ6SsoCgrDd8qXWHoO9/QUy5RXBH//Hn7bbaqoJzY/QrdNH/FR2zuJa2Cqqnt6+Sq0Uymwwn9/N42qAWJtqXy+aiSHL/knnS6+pFZ8D1dGyrFctv/vSdi2nIm9vsdu8WFwC3hmJMTVv5zM5VA2fLoml5iPHiKFSF5oN4Wm4fD0CNMeoU6x22H972R89Dzhq752nR5zzgp2x/bm0o4wsZupkPY2Vpup/P9+u/mgylkpFV6YytLfmhNoyyel30QaXXMvga07enay1cFuh/3bYfNS05fulufAx4cCK6Q+eiVxKz92Dc32DWVrWFd2R3YhsGV7Ii67jb5tQqr3PUxhAaQkmQ9yk7dRtGcLWds2EJy8nuSgZgwbvAUACzBn1bkkHlmOvVV3/Dr1hQ59oWM/SKjlfXBEpFooLCv2F/BVUjiPzq9A2HMKdjtM+wNeWwX9msDHl1V+rja7ebzpS00wUVx0MGQVQLdYGNzSVLKd6S8kdrt5Y1OeCrgtR+HGb0zokl1ozk0ZDNefdZo7LvoCHnNUEDz1K/QYdmaTrctSD0F+LsS3LNfwFQfgsk/d1wN8Tf+73o1hXAfo6Kg2S8mCH3dAQhgMaQGBxQK1BXvgmq+gYTAs+5tpyv/HPnjwV+jbBD4p59fpukPmzd1Z8fDen/D2nCQCm7bil6v1u4RH5GTCf/4CE6dAl3Ox201Qvy8DXrsQzm/rwbnZ7RxILeCcWYHY7DD/yjxaBWaWq1eflG1/Bny0EXYeh7W7Mnhu8SUMODYPq8WHXRc9RqtbHsTPU5+elCGvCG76FhbuNQH/p4nz6TZzoulTeeerMMbLN3apgN/3wDNLYOTCfzJpxxMAvNvqTn4f+SQDE4MZ1qpuNanek2pn4axPGfLLAzTL3Q3Ao0O/ofe4ixjbTv9fOBVa4eeddqYuspCcCV3SVzF198Pk3/AMvQZ0qzUN78uUl0P63E8o+OIlGu1fDYANC3Pix/F9r4foP7QXf+lQ8Q+M66oim/nA6scdsGHNdu5ffhP9jy9w3b6xyTAODbudNheMpUVMHV3+l50Om5fBlqUmINuyFDJTXTcv+NcWvspuzy+74Jw9n9M5Yw0bwnuSEtudrt1bcX6iD/2a1oLKQpuNjENH+P5YHF9ugWXJdv6Y15KmuXtPHBsWDX3HwP3v1vw8RcRjFJYV+wtYkBLOHT9CnwT49PLKPe6rq2DaInP5/86Hi9tXfq5O247BP+dBRr5ppD9jBWQWnDiuYbDpXxTkb3aEGdvO/LLSNsrdRLXQCsdzzfUAXziaAzd8AxuPwL39zZbnTnY7ZBRAqL/5Dy49Hy76yN2rCiAmGOZdCxGnKijascZst52XDePuglufr5K/lzovO/20TZ3fXA0vLjNhafHA1M/HhCJNw+GKz03lGEB4gNlR8+ZeZombszrt6q7whCOfTEqFIe+Zx1hyA8Se5lP+6UvhhWXmcgPyuXPzP7kh6QUW3vA1w6+44AxfvFTK6/fBZ8+a5sI3PgWX3Mlji3x4a435vn/JA4Wbh7Lhma/2csnc28mxBHFT90/o19RSJR8ciFt6Pry1NI/W793CJfveA2B53Ai2T3yNS4e1rnD1aVVbvt/8f7X1GDQkk28Lp5Awd7r5D6VJIvzna2juhZUWlWC3w5r9RRS9di99lr0IwLYGnbjrrPfYENGLxGgY1gqGtYTeCbXgDWcZ9qXZ+PWj7+j123/omm4ClGOhTThw1Qt0GXcpFq25LlNWATz1B5z/xgjOOforNizMbX4l+8f8k+FDOtEi0tMzdMsugF+SYMeP33PPD+YT5jyfIL5qdg3bB0/mvKEdOTuhfgeiNjusOgDr5y+mzS9Pc+7+b/HFBsDBoCb859yPCTnrHPo2MR+sN4+ohX9fhQWwewM0bQfBDcy5tx+G2dNKDvMLYnt0TxaH9uWdlneSHNISMK1ZRreFCxLN+6vaHPwmZ8A3W+wsX51Eg6TlnJW2jB6py+iSsZpAWz7b243l0P1f0zsBgnztcP8wiG8F7ftChz7Qsgv41fEy4NMoyi8gPSOXtMx80rMKSM8uICu7gMzsfHLyi9gX0YksSzC5RRBybA9habspKrJSZHU0XLZYsFt8AAtJMWeRGxCOrw/EFh4hLj8F/0B//Pz98QvwJyDAH/+gQEJCgwgJCSI82IewQPPeNsLxJzywFn7PiFdRWFbsL2BdWjhXfWl6wfwysRKPmQ9934KcQrO07e5+1fuNnJoLaw+ZHxorDsDSZJi3G071D9apkQnTVqeYX84CfWFgc9N0d3ex8Ovdi6FHY/hkI7y3ziwt9fOB/k1NyLbxCCQ0MD3ekjNgVBuzPfpJbV8ND440PQV6DIepc+rPlumnsn01PHwe3PQMjLrutMPtdlM1tHy/WZr7+15TPu7rYz7VbB5hlu8eyjbj+zYxty/db44/XVWyl9yYj8yGDCH+cMfZpjKwrGU/n2yE+34xl3sfX8R/N9xGx8z1ANiufBifG56oxF+CnLHcbHjmGlOxCdB9KNuufImRizoT4Au/X2eW7Z5MdoEJyqvqF/WUI9l89czLXL3+cRpYs8j3CeDqwUt44uaeldp1VU7uSDYse2cmw7+/nWBrDmn+UVx28V4eHtmAYa1qfj7bj5s3/XN3meWiVx/5gH/ueJiAtANmwOi/wa3T3W++pEz25XOwPns9fmkp2LDwdZOreKbdf9kf0gIwVeXDW5mK+IHNK740v6rtSoWPFh3h8neG0C5rEwC5/g1IvfBeEq6/F4Lr8ZrLCji0fRdHZzxI583ucvJfYy9kWe9JJI4YyeBWPqf9YKuq2W12kteuJfWXL9mUHc6jje6lwAo+disfLh3OjjbnE3TRTYw6K4aIoJqdW11gt8OuLXtI//I12ix9k7C8o/Qbvo9DQaZZbGLmRoJCgolq1ZqusWblQPuGppl9jQXihQWwd5P5UHv7Kti6Anb9CYX52P/7AykdR7P1GOT+/g29v7mL1ZH9+aNBP1ZH9mNzeHeKfMwvjm2jYVBzE5L1aly7A7KTSUo1S2p/3AEbDxbQMeNP7FhYH9mbQF8YErKP12c3L3mngCBocxa0O9ts5tX7PI/MHQCbDXKzzAfxORknHkdMxO4fRFYB5P80C5/Vc7BmZ2HPycSel40lPwefglx8C3O4/6Kl7PBtxrFcuG3t/dy665mTPu2ogevYGt4VgDu3P8Y92/590rHj+v/BqugBANy4azr/2nz3ScdO7DOHhY3M3+fY/R9x39ZHyPUNIcevAUUBoRQFNsAW1ABLUCgb+v6dolY9iAmBptlJNDmwjNDIcMIjwwkMDzeFCaEREBLudX1BpeopLCv2F3DMGs6Q90yF1cq/ccb/2b++Gp74HdrFwM9XeSbxzsw3FV85hSa8+3ST+WS/wAr7M09937hQExgu2meqkfx9Tlz26RQeAB+Mg27l2elw3mx4/kbIzzE9AKb9dNpKqnrjzQfgk6fN5cvvg+ufKPenU0U2uO0H8586mCB09jhoEGB2vZyyoOS/33394Y4+JR9j5QG4+Tt3n42IQFO5MLQldIiBXWmmH8cH66FD6iqmH5tKu80mmLGFN8LnnjdLNl6Vmme3w3evwuv3mOW9Pr78nHgD0+LvwdKsPZd0gM4NIbaB+R6PCTY/D95dBy8vN1WjnRvBPf1MhWJyJhzLMZ/aNQmDZhHm66L0z7Piu7Pa046yY/Y7xHz/LNH5hwFIbXMO6ya8QceeHWv8zV19lL97K2nP3s7X/gN5oqX5JbVNpJ3Rccfp2zGGPk2qJ1DJKzIB/rZj8Plms+OlHdOz84tdV3HWpg/NwIQ2cNtL9bNP5ZlKPwr/+wfMM3+HO4dM5qVe05m3211FDKZH4eAWJjgb3urMf4epqKycQtYu38yrqd34fS9gt/PDoh60zt1F+qjbiL/uXog42U4/cioFW9dy7M3HifvzS3wcH4H+EH8pf+/1GR0bwrnNTbVOl1ho3KDqft8sspnfIXfuTSV/1TzCNv5Chx3fEZ+7D4BDgY3pN3wfzSJ9uaQ9/KUDtDrVB6VSUkE+uWt/Z0XcCJbuh2XJMPnr8xh45Gd2hLZnfuwFzGs0mpXR52D1D6FlpAmgWkaY/4ubhZs/8Q3K1zLlBHY7HN0PgcHuTbaWfAOPX2Ya5peSFRDJtK4vMCv+Wvf9i32xtYmCnvEwoDmc0xTivOwzkMPZ5j3Ror3mw+nD2RBkzWHA0d/ombaUs9KW0T19JeGFaa77JI+4C+vNz5MQBv45qfDqXabyrFVXc4w5Tdml3Q55ORAU4h63dQXs3QxZqZCVhj0zFVtWGkUZaViz0tk2+TvSLaFk5EOnd2+gzYp3TvrwF4xJZpulCYU2eHTT3fwtafpJxw4bvJmdDToAcO9Wd4uAQh9/inwCsPkGYPMLwO7rz5fX/ERuQieC/KHLsldov+glLD6mksyC3bwuuw3sNjb8bTZZzXpQaIP4ea/Q4ccpWKyFWKyF+NgK8S0qMPcBpl0ynxUNB5NZAKM2zOC+1ZNOOt/re3/Hb3FmV+1Lk9/l+T+vK3OcDQsfXfQR+3tdQcNgSEz5g06/PYVPWCR+YZEEREQREBGJpUEkNIiCdr3dG3XYbK5KOTmR3Q5Wu/m/pMhm+joWOo7Oc0V2R6GH46/R12JyBx8f8MG0EQr281xPdievCcv+97//8cwzz3Dw4EE6d+7MCy+8wMCBp9/SsvhfQFhYOCNnmU/Ez2kGMy82wdnJHM+Fh38zy9YeHWi+KBbsMf2fjueaBq1XdK7CF1lFjmTDF1vMF2W/pmaJ5rZj5tOTjAK4sYcpm778U1hn3u/SPsZUG41JhJRss7Odvw9m55iwcj7xi7fC969Bz5Hw6KcKyoqz2eDth9yBWcsupuqix/By/SAusMLsDZBnNV9zxZfBOt+8xoTA+W1M9dDJHuO7bWaJZfGltcXdt+UR7tg51Vzx8YHzboTr/gtRsRV4sVKtDuyEN+93VZm90+5+piQ+dcIwX4v5tLfgJEF4WUL9TdDWPd4E6usOmT5Ufv/f3p3HR1HefwD/7JXd7CbZhIQkJISQKBAknEFuRUVQBCnaVjkMiG1/RUGg+EOo6A+lRVArWkGgiD2UWqgtWECKBoEIlcscnHLIkQRICIRkc2yy5/P749ndZHMRcHP28369ht2debLM7nxnduY7z6EAhtsysHz7IPg5ZZvwK4Y46J7+P7R7dArv3DU1IWC2OPC7g2r8+Qgw6NpX+POh0dgTPhrbYyahqMdDUAYGQwH5u+VwyuZCgVqZRK2wy6b9ZpusdRzgVzmFG+RjgVnWJr5QJI8XV0pkcszfXoYhBbtw3tANXXp1xfyhwJ0XdwKvT5Ajt46fJe++06078y3w198Acz8EjGGwO4FTu1KRk56JddpH8S3iPUWVCnnjpHuYazAYlTzx1KnlNtXW8lh9mVopT25tDtfklMeLArNA4fnzUJ9IhfHEl+iV8wW0jgr0G5kPszoQ93cG5nY4gZ53RQMBwc32dbUpl8+i9O8roNn9Ef7Y+7dYFjYTANC+Ig8zzr2OfWEP4nyHoYjuGIpYo/ydr5pQCdN7n0q4+6bNL5MtBrKLgZxCB7JKVLhokv0hvvntZIy78jdPkg6QIwcejxkF090/Qey4J9AlXMNrRV9w2OH49cNQHt0DhbPyR9mmUONEUF/sCR+Nd7q+VuufBvrJc/b2BnnuV/V47W83IzI/EyFFFxBceA7Ga6dhvHYawQVnoLWUYPuId/BlnzkotQJBl45i+ebeMGmCcTKwD04Y++KI8W4cCb4bWfo7AIUCKoVMiiaEAglhQJ8IoFfkTbpeaWOEAM4VAhl5QEaufDxVADidAp3N36N30WH0Mn2LPWEPITNkEIwOE0aXfIWXDz3j9T4Wv0AUhnWFUCjh0OjhUGmhKS+EtrwI2opC+FuKoHLa8fNflMEEPcrtwMyvp+Hhc3+uc90GjLjkqanoToBZFRqUaIwoVQehRG1EiToIJRojFiauQb5OjqpzX+FuJJkzoNAHQK0PgFpvgL9BD12AHvoAPZSx3RFi1CFEB7RTWxGsA9R+mqZJFDnsgLVCnje4WyIV5gO552Azm1FaXIbS4jKYS0pRUVoGa2kpvk2YhHPaeFwvB+JPb8OYo29DaymG3l6CAHsxgmxF0DktAIBp/bdiV4RsRv74pY/wzpGpda7K8uHrkdZ9Mgx+wKDsLXj6X4/BoguG1T8YNv8Q2PTBsPkHw64PRvagaSi+YyhUSsC/5CraZR2E0Bvl5K7ZZgiCWq2GSil/b1VKeW6urvqorP21uycDd3ZGuJ67j9bu51XnAfJcz+qQrY8sDvk7YHG9rrAD5XbZ2sRsk32Rux+rzzNXWWa2uhJhQp4ruJNkvqJSyPMTf9d5ik7jelTJmwXuZe7kmr+m2qNatpbyzNMA+lrK1VUDtk0kyzZu3Ijk5GSsWrUKQ4cOxR/+8AesW7cOJ0+eRKdOner92+pfwLGrwBP/lAFwXyzwyr3yjkltx4NffwV8clw+jzXKBJm777CuocC2Cd6dq7c2FXbZzC9UD9wVdovHxOIbwKHtQGgHmfABZOef29bIC6Y6RvH7r/f1p8B7zwLFBfL1nX2Bqb+R1bmbiN3uxNGjF3Eu4wQcx/+Dv7WfCGtsb/TrAPw4/+/o+5fJUAx/EnhyARCX2GTrRbfo+D7gH2+jYNp7+NeNGGTkARFHNuOhYyvwjXEYvm03FN8F9oaufQTmDFLgvs7AqsPAP76Tfx4dJE/Aiy0yKXLNDKidNsSYLyCh5Bj6Fh2AWWXAu11fBSCb4nyzKxYFukhcvOc53PNMMoyGtt13R2tgqgBuLJ+NuD3veeY5oMSR4AE42O5eHDMmYXf4IzCrb70qgFI4EFWeg64lx9G36CD6mw6gf8Fe+DktKHzsJYQ862qW7b5DziZ4vvfrh4C0LwEAFVEJOBM5DDu1A5Gi6o/zAV1RodL/sPevUoNkZN6/MDHnA/QuOoQw6zWvYoXa9tgyeSvuHz2wzhsy5AMVZkAIFAgD/pMDWLetw0+++IVn8TlDVxw39sPJoD74PqA79rQfDbtSA7VS3vzVCRvaV1xBSHEWOpiz0Nn8PeLKzuDO0lOILz2NviOvoVwt99PXT87E5Avv42pod1zv9iBU/Ueh8/0joDP4N9enb/vKTED6Tnn+/O0OoEA2Wy9IfASbn/ocOcWyP8BZ/3gA15QhuKFuh3KVHnalGhBAsO0Gdoc/gm1RTwIAEk3p+HxfUq3/lV2hwpr4+XgrQR6nVU47oipykOPfGUqlApEGeS2TECZvmHcLk9dDzd3UuyWqsMuKFmcK5MBnIzZMwqCzf6uzvB1KqNGwbMLnkT/GBUNXFGjD0dOUhmhzFq7qolCsCZaTOhjFmhBY9cHI7DQGGkMAgrRAmLIMAVol/A06BGkVnr6+Av1cfX7p5M2xEN1t1k5sZYSQiZ0CszyfLSy2oKTQhDxnIPLt/igwA6rcs4i9uAfq8iKozUUIsBQiyF4Eo60QQbYiLEtYhoOhwwHUX2MNAGb3WY/PoicDkL+d69LG11quTGXAoh4r8GnMNABA9+Ij+NWZRShTB2JTdDL2th/l0++huVVP/MFVA81ZZXK/bmpalTy+6asl0TT2Ymyc3MqTZQMHDkS/fv2wevVqz7zu3btj/PjxWLp0aT1/WXu28Oss4OdbK5uuhRtkx5vtDfIOfF4pUGSRfYNVFxUAjOkKzOhf2Yl+oxFC1kjyVGt1Te7XCiXgV+V2j7nEe3nV8iq1d02vwnzA6ai9rNoPaBdZWfbANlmdOz8LyD0PfJ8uh5AGgLtHA0u2N/IX0cYUFwAfvwbsWCeb0738d+Den8ptfeoQsOdvQGi0TEQajIDWUFmVPjJOdvJutQD52YDNIi90hJDvZTEDljJZrmM3WePnyjlg4zLgRh5w7RJw+bQs6/b0b4GJL8n3sZTL/ubCopvv+/lv4nC4qquLmvuuQiG3u1tZsbwD57XPuv5WqZKjTy7+CbDvn17/hdAZoAiPAQJCgXHPyZogA6oM1LD2f4HzR+HMPQ/F1Yted72LjZ2QtTILWrVsgmcou4Y+Ce15Mn07hHAdc1H78Vypkvs2II8FFnPtcSGELOfuC8zplM34cr6D2LsJ1v2fQ5t/zuu//nzxFViCO8BkdkKVfQIBohwGlMPgNENYyuEoK4HKlI+8wDjsifkJSq1AjKIAr/4hGmq7peZniegMPPoc8MS8xvq22gZnlYul2k6xlMrKu1S1HQucTuBfK4GDnwMn9snlVVh1wfj4uSMwmW1w2qzoe+RPUFWUYG/XZJxsPwQWBxBx/QR6XN4FXUURDBUFCLQUIKT8KkIrctGhPAe/GLANR9oPg58SmHRxFX6dMQMAYFdqcDlqAMq634/Q4Q8jImkQb4LdjMMut1nV7Vd1/9UZKmvhlpfKQZCcDrntHXbAaZdN5OxWoNNdcj8/uR/Y9C6cx/dCeSPX+7+DErs7Po4XE1ahQCtHH371xCxMu7iizlXcOuMA/HsORNdQoGNFDpRqlWwuRrfOUi7Phe02uf0cNtknmN01Rd0JxN4lyxZdA774o9zmVafCPHl+3WcEMNO13Y59DbwwvM7/9vjgmdjx8AqUWQGVuQgzPuyNAmM8rhvjURDSFdfDuqEwtBuKQ++Av7+fTKL4yeRJhEG2Fgk3tMyBQ1qNt54GUuSomUKtgd3fCJvOiHJtMMx+Rnz6o0+gM99AyPVT6HJmK0r0EbgW1h1OQwg65R7EkL119/+bPW0tyh78Bfw1QNB3u6CJT4QhPBwcM8X3KuzyhqPJIrs8MFlkP9+lVqDcbIW96DqEqzmssqwQfhUm6CqKoKsowqG4x5AdfBccTqBHTgomfbsQeqsJeqsJBpsJWkdlHwr/N/BjfB7zFOwCGHZ5K94/ILu1eSVxFT6KfbZRPptSUXtNc4NGJou8Hv1qf+2e524qqXElwDRVasBVndzNLRtCiMqab1Wn8lpee2rF2Srnmas9L3ct9yyzAWbXvJsluJwVxbi0oBUny6xWK/R6PT799FM89thjnvmzZ89GZmYmUlNTvcpbLBZYLJUn98XFxYiJianxBRy9Cvxuv+ynqb5mSg90ls3eMvOA4Z1lR+pNdsByOIDR9VyVDhwL/GZr5esxOpk8qU3v+4G3dlW+/nGoTIrUptsAYMXBytcTOshES3WxPYD7JgCTX657HalupuvAng2yw3//ACBztxx5pz7v/AfoMUQm1WYNrL/sGztlrb/zR4Hpvesv+7tUoNe9t7T65AMToz13lmuI7wWsOVL5+ukuwJXvay8bdQfw5++B7FPyRPvDBbLPi9qERQOfVLkTMGsQcKrK/q7VAzHdZL+DCYOAB5PZzNIXcs8DU++oe/mPZgIzXBdLN/LkcbcuD00DXvijfG4uAcbX/eOOkEhgo+si22YFxtTTnmbwj4DXPpPPhQAeM8rmEdFd5O9CtwFAr+FydEu2zbq5jxYB6xfXvXzlYdlHCiCb6K+bX3fZ32yTF+WnDgJ7/wlcOVt32SfnAz9bJp9v/wB493/qLjt/PTBC3h3H5bOyFtud/WStZzanvTVv/0wmROqyIbfyRuTKmcCW9+su+5fzQAfXyB3u0ZDrYFt1FNcjesLmBAL+uRQhny6Co30nIDwWqqh4KGK6yZEOOyfKRDeP575xNh2YUXutLgDAxIXAtN/K59mngJ/XMyrw+FnAc3JkXM9vhZ9O3rwGZCKu693yRlf3QfI4TM3HdF0mww1Bt36cdDhkkvRqlqyEcDULuJELFOXLadLLQJ/7Zdk9G4F7fsyB0lojm7VywAVjWGWFlbyL8nfWXAz0GwkR39vTrNHh6ufL3e+XAq5u01xv6X7uPv1SuP5RoLKMUiGTYkyGS+6kXLmt9qRauR3IvlqM6cNunixrsXvh9evX4XA4EBHh3cN8REQE8vJqJnCWLl2K116rvd1/Vb0igI/Gy6xkRp7sAL3MKgMw3AAE62SV9pHx8vHhO331iXypWn7zVi5e3He0Fa5dTFFlqt7xfM/hQEWpPMkKj5UnXAkDKjsNpdtjDJMXyG43O4FVquTkfq5Su2oa3URErEysHtx2++tKTa/6/Yt692/Xsk4Jcvrij3KEK41O7s9KlYyvsGiZPKnqiRflj3ZEZ5kUuVmntNQ4qm7vW/n+q5etflx3n3QDMhbadZA1Vvz8Zc1FrV4m643tZTKs6vus+w4IieCJekugMwC97wOGjgfaxwArZ8j9Wq2R20ftJ2uzAEBkZd9m6NgVGP4EYAgGAkOAwFAgOFzu56FRQIcqZaO7yIkaR9WagV6/5SpApancnmqNd9mOXWVyRGeQkz4I8A+UtYQDQqAJDUcHd9+yyS8AT8+Hmgmxxuencx0f3fugRu6HGj9Ao/WuoR8UCoycWrkN/QMqt6XBCMQkVJaNjAP+beNxtyX7IQOaqFQyNsKi5c3v+gx6lHHQWmn8ZJxUj5XIzsCYyhtYCsh+gZncahwKVw07nbruFoHF4cD0hrxXS61ZduXKFURHR+Obb77B4MGDPfOXLFmCjz/+GKdOnfIq39CaZa2CELIfMMA7meW+CFKpvZtpWcprT365X/PkqWWz22S1fIXSNVSIqvK557HKhbHDIS+OnK4mHNV3Yf+AysSntUL2hVIXfWCDR+ckHyotqmxy6bXvurZ31f3bbqtj/6ZWweGQdxiBWrafwpXAct2hFkLus+6yqFLWHR/uJnHVRi2jFqTCDFjLq82ssq0MQZUXQtaKmtsccP1uK1ydH3Obt2gVZlkDCID3cdr12+2nqzK0MLchERFRc2toB/8tNm0dFhYGlUpVoxZZfn5+jdpmAKDVaqHVtpFhWxQKIKhdw8trG7sTNWpUas2tjSymUgGqBm5zPx2b1LREt7K9mcxs3VSqhh/Pq/dXd7Oy1DLp9HJqiFs5RnObt0wN3dYAtyEREVEr0mKrHPn5+SEpKQkpKSle81NSUjBkyE2qrxIREREREREREd2GFluzDADmzp2L5ORk9O/fH4MHD8batWuRnZ2N6dMb0sKUiIiIiIiIiIjo1rToZNmTTz6JgoICLF68GLm5uUhMTMT27dsRGxvb3KtGRERERERERERtUIvt4P+HaminbURERERERERE1PY1NFfUYvssIyIiIiIiIiIiampMlhEREREREREREbkwWUZEREREREREROTCZBkREREREREREZELk2VEREREREREREQuTJYRERERERERERG5qJt7BRqLEAKAHBaUiIiIiIiIiIj+u7lzRO6cUV3abLKsoKAAABATE9PMa0JERERERERERC1FSUkJjEZjncvbbLKsXbt2AIDs7Ox6vwCiH6q4uBgxMTHIyclBUFBQc68OtWGMNWoqjDVqKow1aiqMNWoqjDVqKoy12yOEQElJCaKiouot12aTZUql7I7NaDQycKhJBAUFMdaoSTDWqKkw1qipMNaoqTDWqKkw1qipMNZuXUMqVLGDfyIiIiIiIiIiIhcmy4iIiIiIiIiIiFzabLJMq9Vi0aJF0Gq1zb0q1MYx1qipMNaoqTDWqKkw1qipMNaoqTDWqKkw1hqXQtxsvEwiIiIiIiIiIqL/Em22ZhkREREREREREdGtYrKMiIiIiIiIiIjIhckyIiIiIiIiIiIiFybLiIiIiIiIiIiIXJgsIyIiIiIiIiIicmmzybJVq1YhLi4OOp0OSUlJ2Lt3b3OvErUiS5cuxd13343AwECEh4dj/PjxOH36tFcZIQReffVVREVFwd/fH/fddx9OnDjhVcZiseD5559HWFgYDAYDxo0bh0uXLjXlR6FWZunSpVAoFJgzZ45nHmONfOXy5ct46qmnEBoaCr1ejz59+iAtLc2znLFGvmC32/Hyyy8jLi4O/v7+iI+Px+LFi+F0Oj1lGGt0O77++ms8+uijiIqKgkKhwGeffea13FdxVVhYiOTkZBiNRhiNRiQnJ6OoqKiRPx21JPXFms1mw/z589GzZ08YDAZERUVhypQpuHLlitd7MNaoIW52XKvql7/8JRQKBd59912v+Yy1xtEmk2UbN27EnDlzsHDhQmRkZOCee+7B6NGjkZ2d3dyrRq1EamoqZsyYgQMHDiAlJQV2ux2jRo1CWVmZp8ybb76J5cuXY+XKlTh8+DAiIyMxcuRIlJSUeMrMmTMHmzdvxoYNG7Bv3z6UlpZi7NixcDgczfGxqIU7fPgw1q5di169ennNZ6yRLxQWFmLo0KHQaDT497//jZMnT+Ltt99GcHCwpwxjjXzhjTfewJo1a7By5Up89913ePPNN/HWW29hxYoVnjKMNbodZWVl6N27N1auXFnrcl/F1aRJk5CZmYkdO3Zgx44dyMzMRHJycqN/Pmo56os1s9mM9PR0vPLKK0hPT8emTZtw5swZjBs3zqscY40a4mbHNbfPPvsMBw8eRFRUVI1ljLVGItqgAQMGiOnTp3vNS0hIEAsWLGimNaLWLj8/XwAQqampQgghnE6niIyMFMuWLfOUqaioEEajUaxZs0YIIURRUZHQaDRiw4YNnjKXL18WSqVS7Nixo2k/ALV4JSUlokuXLiIlJUUMHz5czJ49WwjBWCPfmT9/vhg2bFidyxlr5CtjxowRzzzzjNe8xx9/XDz11FNCCMYa+QYAsXnzZs9rX8XVyZMnBQBx4MABT5n9+/cLAOLUqVON/KmoJaoea7U5dOiQACCysrKEEIw1uj11xdqlS5dEdHS0OH78uIiNjRXvvPOOZxljrfG0uZplVqsVaWlpGDVqlNf8UaNG4ZtvvmmmtaLWzmQyAQDatWsHALhw4QLy8vK84kyr1WL48OGeOEtLS4PNZvMqExUVhcTERMYi1TBjxgyMGTMGDz74oNd8xhr5ypYtW9C/f3/89Kc/RXh4OPr27YsPPvjAs5yxRr4ybNgwfPXVVzhz5gwA4MiRI9i3bx8eeeQRAIw1ahy+iqv9+/fDaDRi4MCBnjKDBg2C0Whk7FGdTCYTFAqFp7Y2Y418xel0Ijk5GfPmzUOPHj1qLGesNR51c6+Ar12/fh0OhwMRERFe8yMiIpCXl9dMa0WtmRACc+fOxbBhw5CYmAgAnliqLc6ysrI8Zfz8/BASElKjDGORqtqwYQPS09Nx+PDhGssYa+Qr58+fx+rVqzF37ly89NJLOHToEGbNmgWtVospU6Yw1shn5s+fD5PJhISEBKhUKjgcDixZsgQTJ04EwOMaNQ5fxVVeXh7Cw8NrvH94eDhjj2pVUVGBBQsWYNKkSQgKCgLAWCPfeeONN6BWqzFr1qxalzPWGk+bS5a5KRQKr9dCiBrziBpi5syZOHr0KPbt21dj2e3EGWORqsrJycHs2bPx5ZdfQqfT1VmOsUY/lNPpRP/+/fH6668DAPr27YsTJ05g9erVmDJliqccY41+qI0bN2L9+vX45JNP0KNHD2RmZmLOnDmIiorC1KlTPeUYa9QYfBFXtZVn7FFtbDYbJkyYAKfTiVWrVt20PGONbkVaWhp+//vfIz09/ZZjgrH2w7W5ZphhYWFQqVQ1MqT5+fk17jQR3czzzz+PLVu2YPfu3ejYsaNnfmRkJADUG2eRkZGwWq0oLCysswxRWloa8vPzkZSUBLVaDbVajdTUVLz33ntQq9WeWGGs0Q/VoUMH3HXXXV7zunfv7hn8hsc18pV58+ZhwYIFmDBhAnr27Ink5GT86le/wtKlSwEw1qhx+CquIiMjcfXq1Rrvf+3aNcYeebHZbHjiiSdw4cIFpKSkeGqVAYw18o29e/ciPz8fnTp18lwnZGVl4YUXXkDnzp0BMNYaU5tLlvn5+SEpKQkpKSle81NSUjBkyJBmWitqbYQQmDlzJjZt2oRdu3YhLi7Oa3lcXBwiIyO94sxqtSI1NdUTZ0lJSdBoNF5lcnNzcfz4ccYieYwYMQLHjh1DZmamZ+rfvz8mT56MzMxMxMfHM9bIJ4YOHYrTp097zTtz5gxiY2MB8LhGvmM2m6FUep9iqlQqOJ1OAIw1ahy+iqvBgwfDZDLh0KFDnjIHDx6EyWRi7JGHO1F29uxZ7Ny5E6GhoV7LGWvkC8nJyTh69KjXdUJUVBTmzZuHL774AgBjrVE19YgCTWHDhg1Co9GIDz/8UJw8eVLMmTNHGAwGcfHixeZeNWolnn32WWE0GsWePXtEbm6uZzKbzZ4yy5YtE0ajUWzatEkcO3ZMTJw4UXTo0EEUFxd7ykyfPl107NhR7Ny5U6Snp4sHHnhA9O7dW9jt9ub4WNRKVB0NUwjGGvnGoUOHhFqtFkuWLBFnz54Vf/3rX4Verxfr16/3lGGskS9MnTpVREdHi23btokLFy6ITZs2ibCwMPHiiy96yjDW6HaUlJSIjIwMkZGRIQCI5cuXi4yMDM8IhL6Kq4cfflj06tVL7N+/X+zfv1/07NlTjB07tsk/LzWf+mLNZrOJcePGiY4dO4rMzEyvawWLxeJ5D8YaNcTNjmvVVR8NUwjGWmNpk8kyIYR4//33RWxsrPDz8xP9+vUTqampzb1K1IoAqHX605/+5CnjdDrFokWLRGRkpNBqteLee+8Vx44d83qf8vJyMXPmTNGuXTvh7+8vxo4dK7Kzs5v401BrUz1ZxlgjX9m6datITEwUWq1WJCQkiLVr13otZ6yRLxQXF4vZs2eLTp06CZ1OJ+Lj48XChQu9LiIZa3Q7du/eXev52dSpU4UQvourgoICMXnyZBEYGCgCAwPF5MmTRWFhYRN9SmoJ6ou1Cxcu1HmtsHv3bs97MNaoIW52XKuutmQZY61xKIQQoilqsBEREREREREREbV0ba7PMiIiIiIiIiIiotvFZBkREREREREREZELk2VEREREREREREQuTJYRERERERERERG5MFlGRERERERERETkwmQZERERERERERGRC5NlRERERERERERELkyWERERERERERERuTBZRkRERERERERE5MJkGRERERERERERkQuTZURERERERERERC7/D58AJxCqgKCxAAAAAElFTkSuQmCC",
      "text/plain": [
       "<Figure size 1500x400 with 1 Axes>"
      ]
     },
     "metadata": {},
     "output_type": "display_data"
    }
   ],
   "source": [
    "plt.figure(figsize = (15,4))\n",
    "plt.plot(size,ATP_30,c = 'dodgerblue')\n",
    "\n",
    "#individual fits\n",
    "mean_list = [(i*160)+160 for i in range (8)]\n",
    "ATP_30_mean_list = []\n",
    "\n",
    "for mean in mean_list:\n",
    "    x,y = [],[]\n",
    "    for i,j in zip(size,ATP_30):\n",
    "        if i > mean-100 and i <mean+100:\n",
    "            x.append(i)\n",
    "            y.append(j)\n",
    "    x = np.array(x)\n",
    "    y = np.array(y)                   \n",
    "    popt,pcov = curve_fit(gaus,x,y,p0=[1,mean,50])\n",
    "    ATP_30_mean_list.append(popt[1])\n",
    "    plt.plot(x,gaus(x,*popt),'orangered',linestyle = \"--\")\n",
    "\n",
    "plt.xlim(0,1500)\n",
    "plt.savefig(\"ATP_30_fits.eps\", format = \"eps\")\n",
    "\n",
    "plt.show()\n"
   ]
  },
  {
   "cell_type": "code",
   "execution_count": 12,
   "id": "ea1df674-6a92-449f-b30a-35da97f4ea2c",
   "metadata": {},
   "outputs": [
    {
     "data": {
      "image/png": "iVBORw0KGgoAAAANSUhEUgAAAzYAAAH5CAYAAABTbqsJAAAAOXRFWHRTb2Z0d2FyZQBNYXRwbG90bGliIHZlcnNpb24zLjguNCwgaHR0cHM6Ly9tYXRwbG90bGliLm9yZy8fJSN1AAAACXBIWXMAAA9hAAAPYQGoP6dpAAB3BklEQVR4nO3dd3hT9cMF8HOTNOnem24KpbRlb6iAIoLIsCKCgrhFAUFU3FtBXxcggqL8EAeiIiCogICMqmwoQimjtHTvPTPv+0clUCnQQtqbcT7P0wdzc0sOFmtPvksQRVEEERERERGRBZNJHYCIiIiIiOh6sdgQEREREZHFY7EhIiIiIiKLx2JDREREREQWj8WGiIiIiIgsHosNERERERFZPBYbIiIiIiKyeAqpA/yXwWBAbm4uXFxcIAiC1HGIiIiIiEgioiiiqqoKgYGBkMmuPCZjdsUmNzcXwcHBUscgIiIiIiIzkZWVhaCgoCveY3bFxsXFBUBDeFdXV4nTEBERERGRVCorKxEcHGzsCFdidsXm/PQzV1dXFhsiIiIiImrWEhVuHkBERERERBaPxYaIiIiIiCweiw0REREREVk8FhsiIiIiIrJ4LDZERERERGTxWGyIiIiIiMjisdgQEREREZHFY7EhIiIiIiKLx2JDREREREQWj8WGiIiIiIgsHosNERERERFZPBYbIiIiIiKyeCw2RERERERk8RRSByAiIiIiIvMg6kWUJ5ZDk6eBMkAJ93h3CHJB6ljNwmJDREREREQoWluE1FmpUGerjddUQSpELoyET4KPhMmah1PRiIiIiIhsXNHaIiSPT25UagBAnaNG8vhkFK0tkihZ87HYEBERERHZMFEvInVWKiA29WTDL6mzUyHqm7rBfLDYEBERERHZsPLE8ktGahoRAXWWGuWJ5W2W6Vqw2BARERER2TBNnsak90mFxYaIiIiIyIYpA5QmvU8qLDZERERERDbMPd4ddr52l79BAFTBKrjHu7dZpmvBYkNEREREZMMEuYCOSzte5smGXyIXRJr9eTYsNkRERERENihnSQ4qD1YCAHwSfBDzUwxUQapG96iCVIhZE2MR59jwgE4iIiIiIhti0BmQOisVuUtyoQxQovex3rDzsoNPgg+8x3qjPLEcmjwNlAFKuMe7m/1IzXksNkRERERENkJbrsWJCSdQtrUMEICg2UFQeF6oBIJcgMcQDwkTXjsWGyIiIiIiG1CbWovjo4+j9mQtZI4yRH8bDZ9x5j/FrLlYbIiIiIiIrFz5rnIcTzgOXakOqiAVYjfGwqWbi9SxTIrFhoiIiIjIymV/nA1dqQ4ufVwQuz4WqgDV1T/JwrDYEBERERFZuU4rOiGzQyZCXwmF3EEudZxWwe2eiYiIiIisjK5ah+zF2RBFEQCgcFEgYn6E1ZYagCM2RERERERWpT6zHsfGHEPN0RoYag0ImRsidaQ2wWJDRERERGQlKvdV4tjYY9AWaGHnZwe3G9ykjtRmWGyIiIiIiKxAweoCnLzvJES1CKcuTojbGAf7EHupY7UZFhsiIiIiIgsmiiLOvXYOGW9kAAC8Rnsh+ttoKFxs60d9bh5ARERERGTBav6pQcbbDaUm+JlgxK6LtblSA3DEhoiIiIjIojl3dUbHJR0hKAQEPBAgdRzJsNgQEREREVmYqqQqyB3kcIxyBAAEPhIocSLpcSoaEREREZEFKVpfhCMDj+DY6GPQlmqljmM2Wlxsdu/ejdGjRyMwMBCCIGD9+vWXvffRRx+FIAhYsGDBdUQkIiIiIiJRFJH5f5lITkiGodYA+zB7DlNcpMX/KmpqatC1a1csXrz4ivetX78e+/btQ2Agh8WIiIiIiK6HQW3AqQdOIe3ZNEAEAh8PRNxvcbBzt5M6mtlo8RqbkSNHYuTIkVe8JycnBzNmzMCWLVswatSoaw5HRERERGTrNMUaJCckoyKxApADHRZ2QLvp7aSOZXZMvnmAwWDAlClT8MwzzyAmJuaq96vVaqjVauPjyspKU0ciIiIiIrJYqbNTUZFYAbmrHDE/xsBzuKfUkcySyWflvfvuu1AoFHjiiSeadf/8+fPh5uZm/AgODjZ1JCIiIiIAgKgXUbazDAXfFaBsZxlEvSh1JKKrivwoEh7DPNBjbw+Wmisw6YjNoUOHsHDhQhw+fBiCIDTrc55//nnMmTPH+LiyspLlhoiIiEyuaG0RUmelQp19YaaIKkiFyIWR8EnwkTAZ0aUq/qqA20A3AIDSR4muW7tKnMj8mXTEJjExEYWFhQgJCYFCoYBCoUBGRgaeeuophIWFNfk5KpUKrq6ujT6IiIiITKlobRGSxyc3KjUAoM5RI3l8MorWFkmUjKgxg86A09NP48igI8hbnid1HIti0hGbKVOmYNiwYY2u3XLLLZgyZQruv/9+U74UERERUbOIehGps1KBpmadiQCEhjUM3mO9IcibN+OEqDVoy7U4MeEEyraWAQKgK9dJHcmitLjYVFdXIzU11fg4PT0dSUlJ8PT0REhICLy8vBrdb2dnB39/f0RFRV1/WiIiIqIWKk8sv2SkphERUGepUZ5YDo8hHm0XjOgitam1OD76OGpP1kLmKEP0t9HwGccpki3R4mJz8OBBDB061Pj4/PqYqVOn4ssvvzRZMCIiIiJTUOdeodRcRJOnaeUkRE0r31WO4wnHoSvVQRWkQuzGWLh0c5E6lsVpcbEZMmQIRLH5O4icO3eupS9BREREZBK1p2uR/VF2s+5tbgEiMqX6zHocHX4UokaESx8XxK6PhSpAJXUsi2Tyc2yIiIiIpKav0SPjrQxkfZAFUdu8N2TTnk5DfWo9Oi7t2MrpiC6wD7FH6MuhqDleg04rOkHuIJc6ksVisSEiIiKrIYoiin4swtmnzhrX1Xje6gnPWz2ROvPfNcIX9xyh4bHnKE+UbSmD+43ubR2ZbJCuSgd9jR4q/4aRmdAXQwGg2celUNNYbIiIiMgqqHPUSJmagvLt5QAA+3B7RC6MhNdtXhAEAaoAVdPn2CxoOMem7lwd7EPtjc/lfZkHdbYawXOCIXfku+hkGvWZ9Tg2+hgEhYDuu7tD7iRnoTERFhsiIiKyCnI3OWpTaiGzlyHkuRAEzw1uNK3HJ8EH3mO9UZ5YDk2eBsoAJdzj3Y1bPDuEORjv1VXpkDY3DdoiLXI/zUXE2xHwm+IHQcYfQOnaVeytwPFxx6Et0MLOzw71GfVw6uwkdSyrIYgt2QmgDVRWVsLNzQ0VFRU8rJOIiIguSxRFlG4qhecIT2PhKN9dDlWwCg7hDlf57Kv83gYRhT8UIu25NKgzGkZ4nLs5o/377eFxE7eEppYr+K4AJ+8/CVEtwqmrE+I2xME+xP7qn2jjWtINZG2UiYiIiMhkqo9XI2loEo6NOob8r/KN191vcL/uUgMAgkyA30Q/9DnZBxH/FwG5mxzVSdU4Ouwo/rntH9Seqb3u1yDbIBpEpL+ajpS7UyCqRXiN8UL3P7uz1LQCFhsiIiKyGLoKHc7MPoOD3Q6iYlcFZA4y6Kv0rfZ6cns5Qp4JQd/Uvmg3sx0EhYDSX0uhr2y91yTrkv5yOjLeyAAABD8TjNi1sVA4czVIa+C/VSIiIjJ7oiii4OsCnJ17FtoCLQDAO8EbkR9GNlrw31qU3kp0WNQB7Wa0Q+nvpXDpeeHwxNJtpXAb4MYNBqhJgY8EouDrAoS9HoaA+wOkjmPVWGyIiIjI7J1+7DTyPssDADh0dECHjzvAc7hnm+dw7OgIx46Oxsd1Z+tw7NZjUPopEf52OPwmc4MBAjTFGii9lQAA+1B79DnVh+fTtAFORSMiIiKz5z/VH3JnOSLeiUDvY70lKTVNUeeqoQxQQp2txsmpJ3Go1yGU7SiTOhZJqGh9EfaF70PR+iLjNZaatsFd0YiIiMisiAYR+SvzoavQIXh2sPG6tlwLO3c7CZM1TV+vR86iHGS8nWFce+M12gsR70bAKZpb+doKURSR9V4W0p5LA0TAe5w3YtfFSh3L4rWkG7DYEBERkdmoOlSFMzPOoHJvJQSVgD4pfUyyy1lb0BRpkPFGBnKW5gB6QOGuQP/s/pA78d16a2dQG3B62mnkf9mwQ1/g44GIXBgJmYKTo65XS7oB19gQERGR5LSlWqS/mI7cz3IBEZA7yxH6aihU7VRSR2s2pY8SHT5u2GDg7LNn4dLTpVGpMWgMkCn5g6610RRrkJyQjIrECkAOdFjYAe2mt5M6lk1isSEiIiLJiHoRecvzkPZCGnQlOgCA792+aP9ee6gCLafUXMwxyhFx6+MgGi5Miin7owwn7zuJ8Hnh8LubGwxYC225Fof7HEZ9ej3krnLE/BhjNuu/bBHfNiAiIiLJqHPUSJ2VCl2JDk6xTui2sxs6f9vZYkvNxS4uL9kLsqHOUuPklJM41PsQynZygwFrYOduB6/RXrCPsEePvT1YaiTGNTZERETUpvQ1+kZTtLI+yALkQLvp7SCzs873XPV1emQvzEbmvEzjgaJeY/7dYKATNxiwJKIowqA2QG7f8HfYoDNAX6mHnaf5bWxhDVrSDazzuwcRERGZHVEvImdJDvaE7EHFXxXG68FPBSN4drDVlhqgYbvf0OdC0Te1LwIfDwTkQMmGEhyIPYCMtzOkjkfNZNAacGb6GRy79RgMWgMAQKaQsdSYCev9DkJERERmo2JPBQ71PoQz089AV6pD7qe5UkeShNJXiY6fdETv473hNcYL0AMOkZax65ut05ZrcezWY8hdmovyneUo/6Nc6kj0H9w8gIiIiFqNplCDtGfTjNvgyt3kCH8rHIHTAiVOJi2nTk6I+zkOlfsq4dLHxXi9YHUBoAd8J/lygwEzUptai2O3HUPdqTrInGTovKozPG/hehpzw2JDRERErSLvyzykzk6FvqJhTYn/A/6ImB8Bpa9S4mTmw7XvhTUDuiodUmelQluoRfaCbLT/oD3cb3CXLhwBAMp2liH5jmToSnVQBasQuyEWLt1crv6J1OY4FY2IiIhahSAI0Ffo4dzDGd33dEen5Z1Yaq5AUAgImhUEubMcVQerkDQ4CcfGHUPt6Vqpo9mswu8L8c/N/0BXqoNLHxf02N+DpcaMsdgQERGRSajz1I02BfCb4ofOP3RGz/094dbPTcJklkHuIEfoC/9uMPDYvxsM/FyCAzEHcGbmGWiKNVJHtDlOsU6QOcrgO9EX3XZ2g8rf8rcht2bc7pmIiIiui0FrQM7iHJx79RzkznL0OdUHChfOdr9eNSk1SJubhpJfSgAAPQ70gGsv/mzU2kSD2Gh9U+3pWjh0cIAgcM2TFLjdMxEREbWJsp1lONj9IM7OOQt9lR6qYBW0RVqpY1kFp2gnxG2MQ9ftXRH2elijUlN1pAqiwazem7YK9Rn1ONz3MMp3lRuvOXZ0ZKmxECw2RERE1GLqHDVOTDqBo0OPoja5FgovBTp+3hE99vSAQwS3LzYljxs9EPZKmPFxXVodDvc9jMP9DqM8sVyyXNamYm8FDvU5hKqDVTg9/TSLowXiODERERG1iDpPjf2d9kNfrQcEIPCxQIS/Gc5DCttI9T/VkKlkqDpQhaQbkuB9uzci3omAY0dHqaNZrILvCnDy/pMQ1SKcujohbkMct9u2QByxISIiohZRBajgNdoLrv1d0fNgT3T8pCNLTRvyGeeDvql9EfBoACADitcVN2wwMIsbDLSUaBCR/mo6Uu5OgagW4TXGC93/7A77EHupo9E14OYBREREdEX1WfVIez4NEfMijD/w6ap1kDvK+a62xGpO1ODsM2dR+lspAEDZTol+af0gU/K966sxaAxImZKCoh+KAADBzwQjYn4EBDn/TpuTlnQDTkUjIiKiJhnUBmR9mIWMtzJgqDVA1IqI+T4GAKBw5o8Q5sCpsxO6/NoFpdtKcfbps/BJ8GlUakRR5ML3yxDsBAgKAYKdgI6fdUTA/QFSR6LrxBEbIiIiukTpllKcmXkGdWfqAABug9zQYXEHOHd1ljgZXY6oFyHqRMhUDcWmbEcZ0p5LQ/v328M93l3acGZKX69HzT81cO3DnznNFbd7JiIiomtSn1GP4wnH8c+If1B3pg5KfyU6fd0J3XZ3Y6kxc4JcMJYaADj32jlU7W/YYOB4wnHUnqmVMJ15KFpfhJR7U4w7nsnt5Sw1VoTFhoiIiIxyP89F8bpiQA4EPRmEPqf6wH+yP6czWaDO33dGwCMXbTDQuWGDAW2J7Z0zJIoiMt/NRHJCMgq+LkD+inypI1Er4FQ0IiIiG6er0kHh0rBmRl+jx6mHTiHkxRA4x3KExhrUJP+7wcCmhg0G5G5yRH4UaTNrSgxqA049egoFKwsAAIHTAxG5IBIyBd/ftwScikZERERXVZdWh2Ojj+HosKMXpuY4ydH5u84sNVbEKcYJXX7rgi6/d4FTFyfoK/SQOdjGj4CaIg2ODjvaUGrkQIfFHdBxcUeWGivFLU2IiIhsjL5Oj8x3MpH5biZEtQhBIaDqYBXXGlg5z5s94XHYA8U/F8P7dm/j9eINxbDzsoPbQDcJ05leTXINjo0+hvr0esjd5Ij5IQaewz2ljkWtiMWGiIjIRoiiiOKfi3H2ybOoP1cPAPAY5oHIjyPh1MlJ4nTUFgS5AJ8EH+NjXZUOpx45BW2BFt53eCPinQg4RjpKmNB0dJU6qHPVsG9vj7iNcXCK5t9xa8diQ0REZAO0ZVqk3J2C0s0N6yxUwSq0/7A9fO7w4cYANkzUivAe44285Xko/qkYJRtK0G56O4S+FAo7Lzup410Xt/5uiPs5Ds49naH0Vkodh9oAJxgSERHZAIWrAtpiLQQ7ASHPh6BPSh/4jvdlqbFxdp52iFoWhV5He8FzpCdErYjsBdnYF7kPWR9kwaA2SB2x2QxaA1KfTEVVUpXxmuctniw1NoS7ohEREVkhURRRsqEEHjd7QO4oBwBUH6+GTCmDY0frmGpEple6tRRnnz6Lmn9qAAA9D/aES08XiVNdnbZcixN3nkDZtjKoQlToc6oP5PZyqWORCbSkG3AqGhERkZWpOVmD1CdSUba1DCEvhiDirQgA4E5ndFXnNxjI/yofNcdrGpWa+qx62AfbS5iuabWptTh22zHUnaqDzEmGDh93YKmxUSw2REREVkJXrUPGmxnI/igbolaEoBQgs+esc2oZQS5ccsZNXVod9kfvh/dYb0TMj4BDeweJ0jVWtrMMyXckQ1eqgypYhdgNsXDpZv4jTNQ6WGyIiIgsnCiKKPqhCKlPpUKTowEAeI7yROSCSKvZ4YqkVba9DKJORNGPRSheX4x2M/7dYMBTug0G8pbn4fS00xB1Ilz6uCD251io/FWS5SHp8W0cIiIiC5fxZgZOTDwBTY4G9hH2iN0Yiy6/dGGpIZMJfDgQvZJ6weMWj4YNBj76d4OBj6TZYEA0iChaUwRRJ8J3oi+67ezGUkMtLza7d+/G6NGjERgYCEEQsH79euNzWq0Wzz77LOLi4uDk5ITAwEDce++9yM3NNWVmIiIiuoj/ff5QeCkQ9noYeif3hvdt3lf/JKIWco5zRtfNXdFlcxc4xTlBV6bD2TlncajPIYj6tt2LSpAJ6Ly6MyI/jkT0qmjIHbimhq6h2NTU1KBr165YvHjxJc/V1tbi8OHDePnll3H48GGsXbsWp0+fxpgxY0wSloiIyNaJooiCbwuQ+lSq8Zp9iD36Z/RH2CthXDRNrc7zFk/0OtILUV9EQemvhE+CDwR5628bXp9Zj4z5GTi/oa/CTYGgGUHcspyMrmu7Z0EQsG7dOowbN+6y9xw4cAB9+vRBRkYGQkJCrvp7crtnIiKiplUfq8aZGWdQsbsCAND9r+5wG+AmcSqyZbpqHQSZYNxSvHxXOXKW5DRsMBBhug0GKvZW4PjY49AWatHhkw5o93g7k/3eZN7MarvniooKCIIAd3f3Jp9Xq9VQq9XGx5WVla0diYiIyKLoKnRIfzUdOYtzAD0gc5Ah9KVQizhfhKybwvnCj5KiKOLsM2dRdaCqYYOBme0Q+mIo7Dyub4OBgu8KcPL+kxDVIpy6OsFrtNf1xiYr1aqbB9TX1+O5557D3XfffdmGNX/+fLi5uRk/goODWzMSERGRxRANIvJX5mNfx33IWdhQarzv8Eafk30Q+kIoZCruAUTmQxAERH0eBY+bPSBqRGR/0LDBQPbCbBg0Ld9gQDSISH81HSl3p0BUi/Aa44Xuf3Y3y7N0yDy02lQ0rVaLO++8E5mZmdi5c+dli01TIzbBwcGcikZERDZPV6XD/qj90ORp4BDlgA4fd4DnzZ5SxyK6IlEUUbqlFGefPova5FoAgH17e3RY3AFeI5o32qKv1ePk/SdR9EMRACD4mWBEzI9ok7U8ZF4kn4qm1WoxYcIEpKen448//rhiCJVKBZWK2/MREREBgLZcC4WbAoIgQOGiQOTCSNSn1yNodhBkSo7QkPkTBAFeI7zgMcwD+Svykf5yOurP1kNXpmvyflEvojyxHJo8DZQBSrjHu6PqYBWK1hRBsBPQ8bOOlxwYStQUkxeb86XmzJkz2LFjB7y8OA+SiIjoakSDiPwV+Uh7Lg3tP2wP/yn+AADfO30lTkZ0bWQKGQIfDoTvJF8UfFUA37su/F0u+6MM9uH2qD5SjdRZqVBnX5i9owpSIXJhJDp+1hGOHR3hfoO7BOnJErW42FRXVyM19cIWk+np6UhKSoKnpycCAwMxfvx4HD58GL/88gv0ej3y8/MBAJ6enlAqlaZLTkREZCUqD1bizIwzqNpXBQDIX5lvLDZElk7hrGi0i5muWocTd5+ArkQHUXfpigh1jhrJ45MRsyaGpYZapMVrbHbu3ImhQ4decn3q1Kl47bXXEB4e3uTn7dixA0OGDLnq78/tnomIyFZoS7RIezENecvyABGQu8gR9loY2s1sB5kdp52RdarPqsfJ+0+ifHv55W8SGkZu+qX347oaG9eqa2yGDBmCK3Wh69iLgIiIyKo0tXbg/A9pReuKcOqhU9CVNqw78L3HF+3faw9VANedknWzD7ZHyIshVy42IqDOUqM8sRweQzzaLBtZtlY/x4aIiMgWFa0tuuzaAZ8EH9j52EFXqoNTnBM6LO7AKTdkU7T52mbdp8nTtHISsiYsNkRERCZWtLYIyeOTgf9MYlBnX1g74JPgg7hNcfAY5gGZgtPOyLYoA5q37rq59xEBrXxAJxERka0R9SJSZ6VeUmou3ACkzk6FqBfhNcKLpYZsknu8O1RBKuByy2cEQBWsgnu8e1vGIgvH76ZEREQmVJ5Y3mj6WVPOrx0gslWCXEDkwsh/H/z3yYZfIhdEcuMAahEWGyIiIhNq7poArh0gW+eT4IOYNTFQtWu8YYYqSGWcrknUElxjQ0REZEJcO0DUfD4JPvAY7YFNv25CTkEO2vm1w6BRg6Cw44+o1HL8W0NERGRC7vHuUAYqocm9zIjMv+dzcO0AEbA2ZS1mbZ6F7Mrshgv5QFB6EBaOWIiE6ARpw5HF4VQ0IiIiExLkAtp/2P4yTzb8wrUDRA2lZvwP4y+Umn/lVOZg/A/jsTZlrUTJyFKx2BAREZmY311+iPkpBsrAxtPNuHaAqIHeoMeszbMgNrF94PlrszfPht6gb+toZME4FY2IiMhE6tLqoApRQaaQwSfBB95jvVGeWA5NngbKACXc4905UkMEIDEz8ZKRmouJEJFVmYXEzEQMCRvSdsHIorHYEBERmYC2RIukwUmwD7NH5x87Q+WvgiAX4DHEQ+poRGYnryqvWfdN/3U6hrcfjm7+3dDNvxuifaKhlHPjDWoaiw0REdF1Eg0iUu5NgTpbDZmjDHInudSRiMxWtaYaG05vaNa9J4pP4ETxCeNjO5kdYnxj8EC3BzCz78zWikgWisWGiIjoOmW9n4XS30ohs5ch5scYKFz4v1eipuw8txNT1k254jS08/yc/DD/pvk4WnAUSflJSMpPQoW6Akn5SSitKzXel1WRhcFfDjaO6pz/CHYNhiBw6qct4XdeIiKi61D+ZznSXkgDAER+HAnnLs4SJyIyX54OnsirykOYexgmxk7Eu3++CwCNNhEQ/t0+cMmoJY22fBZFERkVGUjKT0KUV5TxelJ+EtLL05Feno51J9cZr3vYe6CbfzfM7jcbY6LGtPYfjcyAIIripdtRSKiyshJubm6oqKiAq6ur1HGIiIguS1OswcFuB6HJ0cD3Hl9Efx3Nd4iJLlKnrcPujN24JfIW47VNZzZhcNhgONo5XnqODYBg12AsGLGg2efYVKmrcCjvkHFUJyk/CclFydAZdACAb27/Bvd0uQcAkJiRiNlbZqOb34WRnS5+XeBm72bCPzWZUku6AYsNERHRNUq+MxlFa4rgEOWAngd7QuHMiRBE5/16+lfM3DQTmRWZOPLoEcT5xTV5n96gR2JmIvKq8hDgEoD4kHjIZde3Tk2tUyOlOAVJ+Um4OeJmtHNtBwD4aM9HmPP7nEvuj/CIQDf/bnhh0AvoGdjzul6bTKsl3YDfgYmIiK5R2JthqM+sR9QXUSw1RP/KKM/ArM2z8POpnwEA7Vzaobi2+LL3y2Vyk2/prFKojCMyF5sYOxFh7mENIzsFDaM7mRWZSCtLQ1pZGuYOmGu8d9WxVfjfkf81WrcT5RUFO7mdSbOS6XDEhoiI6DqIosjpZ0RoGCX5YM8HeGv3W6jT1UEhU+DJfk/ilcGvwFlpvmvPSmpLjBsUTOs1DY52jgAatppecnBJo3tVchVifWPRzb8bXhvyGoJcg6SIbFM4FY2IiKiVaIo0qD1ZC/d4d6mjEJkNURTRb3k/7M/ZDwAYHDoYn9z6CWJ8YyROdu1OFp/E31l/Iyk/CUfyj+Bo/lFUaaqMzxc9UwRvR28AwId7PsSe7D2N1u4EugTyTQ8T4FQ0IiKiViAaRKRMTkHZtjJ0/KwjAh8KlDoSkVkQBAGTYichozwDHwz/AHfH3W3xP9R38u6ETt6djI8NogHpZelIyk/CmdIzxlIDAFvObsHvZ3/HmhNrjNe8Hb0bSo5fN7x545uwV9i3aX5bxBEbIiKiZsp4OwPpL6VD5iBDj/094BxrvtNriFqTVq/Fx/s/RpxvHG5ufzMAQGfQoUZTY5M7jP2Z+Sf2Ze/DkfwjSMpPwsnik9CLegCAu707SueWGove89ueR3FtMbr5d0P3gO7o4tfFrKfqSY0jNkRERCZWvqsc6a+kAwA6LOnAUkM2KzEjEY//9jiOFx5HpGckjj12DPYKeyhkCpssNQAwKGQQBoUMMj6u09YhuSgZSflJqNZUNxq9+uHED0grSzM+FiAg0jMS3fy7oW+7vnhqwFNtmt2asNgQERFdhaZAgxOTTgAGwG+qHwLuC5A6ElGbK6wpxNytc7Hy6EoADYdtPjvwWSjlSomTmR8HOwf0CuyFXoG9Lnnu3WHv4kjeEeOubLlVuThTegZnSs8gvTy9UbGZ9ss0uKpcG0Z3/Lujo1fH694K25qx2BAREV2BqG9YV6PJ08CxsyM6ftJR6khEbUpv0OOzQ5/hxT9eRHl9OQDg4R4PY/5N8+Hl6CVtOAs0vvN4jO883vi4sKYQR/MbdmXzcPAwXlfr1Fh+ZLnxoFEAcFA4IM4vDt38uuGmiJswIWZCm2Y3d1xjQ0REdAWFawpx4s4TkDnK0PNATzh1dpI6ElGb+v3s77jlm1sAAN39u2PpqKXoG9RX4lTWr1Zbi2//+dZ45s7R/KOo0dYYn58YOxHf3fEdgIaNDe5ddy9ifGKMu7IFuFzbyHJrHJh6PbjGhoiIyER87vBBhyUdIHeRs9SQzTCIBsgEGQDg5oibcXfc3RgQNADTek3jVKg24mjniId7Pmx8bBANSC1NbSg6+UnoEdDD+NzZ0rP49ti3jT7fz8nPWHJu7XArbgi94aqvuTZlLWZtnoXsymzjtSDXICwcsRAJ0Qkm+FO1Lo7YEBERERGAhh+ev0z6Ev/31//hzwf+bLSlMZmv/Op8fHX0K2PpOVVyCgbRYHz+pfiX8OaNbwIACqoL8OrOV42lp4tfFzjaOWJtylqM/2E8RDSuBgIaNj5YM2GNJOWGIzZERETXQdSLyJiXgXYz28HO3U7qOERtIik/CdN/m46/s/4GACzatwhvDH1D4lTUHP7O/pg7cK7xca22FscKjhmLzo3hNxqfO5x3GJ8d+sz4WCbI0NGzIzIqMi4pNQAgQoQAAbM3z8bYqLFmPWLHERsiIqL/SH8tHRmvZ8Apzgm9jvSCILfsgwaJrqSivgKv7HgFiw8shkE0wMnOCa8NeQ2z+s6CnZzF3tqcKDqBr49+bdyVLb86v9mfu2PqDgwJG9J64ZrAERsiIqJrVLqtFBlvZAAAgucGs9SQVVt9fDWe3PKk8YfbOzvfiQ9v+RBBrkESJ6PW0tmnM+YPm298nF+djwV7F+Ddv9696ufmVeW1ZrTrJpM6ABERkblQ56mRck8KIAIBDwXAf7K/1JGIWtWuc7uQX52PDp4dsGXyFvxw5w8sNTbG39kfIyJHNOvea91pra1wxIaIiAiAQWdAyt0p0BZq4RTnhMhFkVJHIjK5Gk0NKtWVxh9Q5900D+Ee4ZjVdxZUCpXE6Ugq8SHxCHINQk5lTpPrbAQICHINQnxIvATpmo8jNkRERAAyXs9A+c5yyJxkiPkxBnIH810gS9RSoijipxM/IfqTaNz38304v8Taw8EDcwfOZamxcXKZHAtHLARwYRe0884/XjBigVlvHACw2BAREUFXrUP+Vw1rDKKWRcExylHiRESmk1qailtX3YrxP45HVmUWTpecRkFNgdSxyMwkRCdgzYQ1aOfartH1INcgybZ6binuikZERARAU6xB0Y9FaPdYu6vfTGQB6rR1eOfPd/DuX+9CrVdDKVdi7oC5eD7+eTjasbxT0/QGPRIzE5FXlYcAlwDEh8RLOlLTkm7AYkNERERkZc6UnMEt39yC9PJ0AMDw9sPx8ciP0dGro8TJiFqG2z0TERE1w7k3z0EVrELAfea90w9RS4W6h0IpV6KdSzt8dMtHGN95PASBW5eTdWOxISIim1SyuQTnXjkHAHDs5Ai3fm7SBiK6Dhq9BssPL8dDPR6CndwOSrkS6yeuRzuXdnBRuUgdj6hNsNgQEZHNqc+ux8kpJwEAgdMCWWrIom1P247pv03HqZJTqNXW4qkBTwEAOnl3kjgZUdtisSEiIpti0BmQMikF2mItnLs7o/1H7aWORHRNcqty8dTvT2H18dUAAF8nXx6uSTaNxYaIiGzKuZfPoeLPCshd5Oj8Q2fI7c37XAai/9IZdFi8fzFe2fEKqjRVkAkyPN7rcbx545twt3eXOh6RZFhsiIjIZpT8VoLMdzIBAFHLo+AYyS1vyfLM+G0GPjv0GQCgb7u+WDJqCXoE9JA4FZH0eEAnERHZjJrjNYAABE4PhO+dvlLHIbomT/R9Av7O/vh89Of4+8G/WWqI/tXiYrN7926MHj0agYGBEAQB69evb/S8KIp47bXXEBgYCAcHBwwZMgTJycmmyktERHTNQuaGoNvOboj8IFLqKETNojfosfTAUrz8x8vGa519OuPcrHN4qMdDkAl8j5rovBb/11BTU4OuXbti8eLFTT7/f//3f/jwww+xePFiHDhwAP7+/rj55ptRVVV13WGJiIiuhWi4cBa1+w3ukKn4wyCZvwM5B9BveT88/tvjmPfnPBwvPG58TqVQSZiMyDy1eI3NyJEjMXLkyCafE0URCxYswIsvvoiEhAQAwMqVK+Hn54dVq1bh0Ucfvb60RERELVT8SzEy3shA59Wd4RDhIHUcoqsqrSvFC9tfwLJDyyBChJvKDW/d+BaivaOljkZk1kz6llV6ejry8/MxfPhw4zWVSoXBgwfj77//bvJz1Go1KisrG30QERGZQn1mPU5OPYmqA1XI/TRX6jhEV2QQDfjfkf8hanEUPjv0GUSImNJlCk7NOIUZfWZALuMOfkRXYtJik5+fDwDw8/NrdN3Pz8/43H/Nnz8fbm5uxo/g4GBTRiIiIhtl0BpwYuIJ6Ep1cOnlgvA3w6WORHRFpXWlmLNlDoprixHjE4Nd9+3CV7d/BT9nv6t/MhG1znbPgiA0eiyK4iXXznv++ecxZ84c4+PKykqWGyIium7pL6Sjck8l5G4N59VwXQ2Zo1ptLRztGrYd93b0xgfDP0BZfRlm9Z0FO7mdxOmILItJv8v7+/sDwCWjM4WFhZeM4pynUqng6ura6IOIiOh6FG8sRtb7WQCATis6wSGca2vIvIiiiFXHVqH9ovb45fQvxusP9ngQTw94mqWG6BqYtNiEh4fD398fW7duNV7TaDTYtWsXBgwYYMqXIiIialJ9RsO6GgAImh0En9t9JE5E1FhKUQpu+uom3LP2HuRX5+Pj/R9LHYnIKrR4Klp1dTVSU1ONj9PT05GUlARPT0+EhIRg9uzZmDdvHjp06IAOHTpg3rx5cHR0xN13323S4ERERE0RRREO7R0AGRDxboTUcYiMajQ1eHP3m/hgzwfQGXSwV9jjpfiX8PSAp6WORmQVWlxsDh48iKFDhxofn18fM3XqVHz55ZeYO3cu6urq8Pjjj6OsrAx9+/bF77//DhcXF9OlJiIiugyHMAd0/7M7dOU6yJRcV0PmYUvqFjy88WFkVTZMkRzdcTQWjliIcA9uakFkKoIoiuLVb2s7lZWVcHNzQ0VFBdfbEBFRs2lLtbDz5LoEMk+/nP4Fo78bjTD3MCwasQijo0ZLHYnIIrSkG/CtLCIisnh16XXY12Ef0l5Mg0FnkDoOEeq0ddifs9/4+LaOt+GrcV8h+fFklhqiVsJiQ0REFs2gMeDEXQ3n1ZRtLwPYa0hiv535DbFLYzH86+EoqC4wXp/SdYpxa2ciMj0WGyIismhn555F1YEqKDwUiPk+hutqSDIZ5Rm4/fvbMWrVKKSVpcFZ6Yz08nSpYxHZjFY5oJOIiKgtFK0tQs7CHABAp5WdYB9qL3EiskUavQYf/P0B3tz9Jup0dVDIFJjddzZeGfwKXFTcPImorbDYEBGRRapLq8PJBxrOqwl+Ohjeo70lTkS2SK1To+eynkguSgYA3BB6A5bcugQxvjESJyOyPSw2RERkcQw6A5InJENfoYdrf1eEz+OWuSQNlUKFG8NvRFFtEd6/+X1M7jIZgiBIHYvIJnEiMhERWRyZQoagmUFQBavQeXVnyOz4vzNqGzqDDh/t+Qgnik4Yr71141s4NeMUpnSdwlJDJCGO2BARkUXyn+oP34m+kKlYaqht/Jn5Jx7/9XEcKzyGIaeH4I97/4AgCHBV8dw9InPAYkNERBajPqMeMicZlN5KAGCpoTZRWFOIuVvnYuXRlQAALwcv3BN3D0SIEMARGiJzwWJDREQWQV+vx/Hbj0NTqEHcz3Fw6cndpqh16Q16fHboM7z4x4sory8HADzc42HMv2k+vBy9pA1HRJdgsSEiIotw9qmzqD5SDYWXAnZ+dlLHIRvw1dGvMP236QCA7v7dsWTUEvQL6idxKiK6HBYbIiIye4XfFyJ3SS4AIPrraNgH8bwaah2iKBo3AJjcZTKWH1mOibET8VivxyCXySVOR0RXwmJDRERmrfZMLU49fAoAEPJ8CLxGcgoQXTu9QY/EzETkVeUhwCUA8SHxkMvkMIgGfJn0Jb5M+hLb7t0GpVwJO7kdEu9P5E5nRBaCxYaIiMyWvl6PExNOQF+lh1u8G8LeCJM6ElmwtSlrMWvzLGRXZhuvBbkG4cl+T+KnlJ/wd9bfAIDlh5fjsd6PAQBLDZEFYbEhIiKzlfl2JqqTqmHnY4fO33WGTMFd0OjarE1Zi/E/jIcIsdH17MpsPPX7UwAAZ6UzXhv8Gh7q8ZAUEYnoOrHYEBGR2Qp+Ohi1p2oR8FAAVO1UUschC6U36DFr86xLSs3FHBQOOP7YcYS6h7ZhMiIyJRYbIiIyWwo3BWJ+iJE6Blm4xMzERtPPmlKnq0N6eTqLDZEF45g+ERGZFX2dHgXfFkAUL//uOlFL5FXlmfQ+IjJPLDZERGRWUmenImVyCs7MOCN1FLISAS4BJr2PiMwTiw0REZmNglUFyFuWBwiA9+3eUschKxEfEo8g16DLPi9AQLBrMOJD4tswFRGZGosNERGZhdpTtTj1SMN5NaEvh8JzmKfEichayGVyPNbrsSafE9CwnfOCEQt4ACeRhWOxISIiyelr9Ui+MxmGGgPch7oj7JUwqSORFdEb9FhzYg0AwNHOsdFzQa5BWDNhDRKiE6SIRkQmxF3RiIhIcqmzUlFzrAZ2fnaIXhUNQc5DEcl0Pj/8OY7kH4Gbyg0p01NwquQU8qryEOASgPiQeI7UEFkJFhsiIpJUzYka5K1oWFfTeVVnqPx5Xg2ZTkltCV7840UAwJtD30SASwA3CSCyUiw2REQkKafOTui2oxuqj1TD40YPqeOQlXnpj5dQWleKON84PNa76XU2RGQdWGyIiEhy7vHucI93lzoGWZmS2hJ8e+xbAMDHIz+GQsYfe4isGTcPICIiSZx78xxqUmqkjkFWzMvRCyemn8DikYsxOGyw1HGIqJWx2BARUZvLX5mPc6+cw+F+h6Et0Uodh6xYkGsQpveZLnUMImoDLDZERNSmak7U4PTjpwEAwc8Ew87LTuJEZG0q6iuw89xOqWMQURtjsSEiojajr/n3vJpaAzxu9kDo86FSRyIr9Pqu1zF05VA8u/VZqaMQURtisSEiojZzevpp1J6ohTJAiehveF4NmV5yYTIW7VsEALgx/EaJ0xBRW2KxISKiNpH3ZR4KVhYAMqDzd52h9FVKHYmsjCiKmLlpJvSiHuM6jcMtkbdIHYmI2hCLDRERtTpRFFG4uhAAEP5mONwHu0sbiKzSjyd+xI5zO2CvsMeHwz+UOg4RtTFu6E5ERK1OEATE/RKHgpUF8L/fX+o4ZIVqNDV46venAADPDXwO4R7hEiciorbGYkNERG1CppAh4MEAqWOQlZqXOA/ZldkIcw/D3IFzpY5DRBLgVDQiImo1ecvzcGb2GRg0BqmjkJXrHtAd7VzaYcEtC+Bg5yB1HCKSAEdsiIioVVT/U40zM87AUG+AcxdnBDzA0RpqPeM7j8eoDqNgr7CXOgoRSYQjNkREZHK6Kl3DeTX1BniO9IT/fVxXQ61DFEXjPzvYOUAQuIU4ka1isSEiIpMSRRGnHz2NutN1UAWp0OmrThBk/GGTTK9eV4+B/xuIFUdWwCByuiORreNUNCIiMqm8z/NQ+F0hIAc6r+4MpTfPq6HW8f7f72NP9h5kVGTgzpg74ax0ljoSEUmIIzZERGQyVUlVOPPEGQBAxPwIuA10kzgRWauM8gzMS5wHAHj/5vdZaoiIIzZERGQ6mlwNZCoZ3Ia5IfipYKnjkBV7euvTqNPV4YbQGzAxdqLUcYjIDLDYEBGRyXjd6oWeh3rCzsOO62qo1WxL24Y1J9ZALsjx8ciPuWEAEQFohaloOp0OL730EsLDw+Hg4ICIiAi88cYbMBi4qI+IyFpdfE6NY6Qj7LzsJExD1kyr1+KJTU8AAB7v/Ti6+HWROBERmQuTj9i8++67+PTTT7Fy5UrExMTg4MGDuP/+++Hm5oZZs2aZ+uWIiEhiVUeqcHzscUT9LwqewzyljkNWbnv6dqQUp8DH0QdvDH1D6jhEZEZMXmz27NmDsWPHYtSoUQCAsLAwfPfddzh48KCpX4qIiCSmq2g4r0adpUbuJ7ksNtTqRkSOwJ4H96CwphDu9u5SxyEiM2LyqWiDBg3C9u3bcfr0aQDA0aNH8eeff+LWW29t8n61Wo3KyspGH0REZP5EUcSph0+h/mw9VKEqRC2PkjoS2Yh+Qf0wJmqM1DGIyMyYfMTm2WefRUVFBTp16gS5XA69Xo+3334bkyZNavL++fPn4/XXXzd1DCIiamW5S3JR9GMRBIWAmO9jYOfJdTXUev4p+AfOSmdEeERIHYWIzJTJR2y+//57fPPNN1i1ahUOHz6MlStX4v3338fKlSubvP/5559HRUWF8SMrK8vUkYiIyMSqDlUhdU4qACDi/yLg2tdV4kRkzfQGPaaun4rOn3TGzyd/ljoOEZkpk4/YPPPMM3juuecwcWLDnvJxcXHIyMjA/PnzMXXq1EvuV6lUUKlUpo5BREStRFehQ/KEZIgaEV5jvRA0O0jqSGTllh1ahqT8JLjbu2NA8ACp4xCRmTJ5samtrYVM1nggSC6Xc7tnIiIrISgEuA1yAwxApxWdeIYItari2mK8+MeLAIC3hr4FHycfiRMRkbkyebEZPXo03n77bYSEhCAmJgZHjhzBhx9+iAceeMDUL0VERBKQO8nR6ctO0JZoYefBdTXUul7c/iLK6svQ1a8rHu31qNRxiMiMCaIoiqb8DauqqvDyyy9j3bp1KCwsRGBgICZNmoRXXnkFSqXyqp9fWVkJNzc3VFRUwNWVc7aJiMyFOlcNpb8SgowjNNQ2DuYeRJ/P+0CEiMT7EzEoZJDUkYiojbWkG5i82FwvFhsiIvOjLdfiUI9DcOzsiOivorkDGrU6g2jAgOUDsC9nH+6JuwffJHwjdSQikkBLuoHJp6IREZF1EUURpx44hfr0+oYLJt9Pk+hSeoMeozqMQnp5Ov7v5v+TOg4RWQCO2BAR0RVlL8xG6uxUCEoB3f/qDtde/N5MbadOWwcHOwepYxCRRFrSDfi+GxERXVbl/kqcfeYsAKD9B+1ZaqhNXPyeK0sNETUXiw0RETVJW6ZtOK9GK8JnvA/aTW8ndSSyAccKjqHPF33wZ+afUkchIgvDYkNERE06/ehpqDPUsI+wR9QXUTyvhlqdKIqYuWkmDuYexEd7P5I6DhFZGBYbIiJqUvAzwXCIckDMjzFQuHGvGWp9PyT/gF0Zu2CvsMeHwz+UOg4RWRj+n4qIiJrk2tsVfZL7QJBzpIZaX7WmGk/9/hQA4IVBLyDUPVTiRERkaThiQ0RERtpSLaqSqoyPWWqorby9+23kVOUg3D0czwx8Ruo4RGSBWGyIiAhAw/qGk/edxOF+h1GwukDqOGRDTpecxgd7PgAALBixAPYKe4kTEZElYrEhIiIAQNYHWSjZWAIAcIxylDgN2ZIvDn8BrUGLkZEjMbrjaKnjEJGF4hobIiJCxd8VSHsuDQAQuSASLt1dJE5EtuTdYe8izjcOfYP6cvc9IrpmLDZERDZOW6LFiYknAD3gc5cPAh8NlDoS2RhBEDCl6xSpYxCRheNUNCIiGyYaRKTcmwJ1lhoOHRwQtYzn1VDb2Za2DVXqqqvfSETUDCw2REQ2rPD7QpT+VgpBJaDzD52hcOVAPrWNc+XnMPq70YhaHIXMikyp4xCRFeD/wYiIbJjvXb6oO1sHpZ8SLt24robazlO/P4V6XT2ivKMQ7BosdRwisgIsNkRENkyQCQh7KUzqGGRjfj/7O9amrIVckGPRiEWc/khEJsGpaERENkY0iMhelA19nV7qKGSDNHoNntj0BABgRp8ZiPOLkzgREVkLFhsiIhuT+W4mUmelImloEkSDKHUcsjEL9y7EqZJT8HXyxWtDXpM6DhFZERYbIiIbUp5YjvSX0gEAAQ8FQJBxChC1ndyqXLyx+w0ADWfXuNu7SxuIiKwK19gQEdkITaGm4bwaA+A32Q8BDwZIHYlsjFyQY2zUWKSVpeHervdKHYeIrAyLDRGRDRANIlKmpECTq4FjJ0d0WNqBC7apzfk5++GbhG9Qp62DTOCkESIyLX5XISKyAZnzM1H2exlkDjJ0/rEzFM58X4vajig2XsvlYOcgURIismYsNkREVk5XqUP2omwAQIclHeAc6yxxIrI1nxz4BHf+eCcP4iSiVsViQ0Rk5RSuCvQ82BMR70Qg4D6uq6G2VVRThJd3vIw1J9bg19O/Sh2HiKwYiw0RkQ2wD7ZHyLMhUscgG/TC9hdQXl+Obv7d8EjPR6SOQ0RWjJOsiYisiKgXUZ5YDk2eBhV/VsDjZg/4jPOROhbZqAM5B7D8yHIAwOKRiyGXySVORETWjMWGiMhKFK0tQuqsVKiz1cZruUtyEfF/EQh5hqM11LYMogEzNs2ACBFTukzBwJCBUkciIivHqWhERFagaG0RkscnNyo156U9m4aitUUSpCJb9mXSl9ifsx8uShe8O+xdqeMQkQ1gsSEisnCiXkTqrFRAvPw9qbNTIeqvcAORCYmiiCUHlgAAXh38KgJcuGkFEbU+FhsiIgtXnlje5EiNkQios9QoTyxvs0xk2wRBwK77duH9m9/HzL4zpY5DRDaCa2yIiCycJk9j0vuITMFJ6YSnBjwldQwisiEcsSEisjB16XVIeyENx+84DgBQBiib9XnNvY/oWomiiPUn18MgGqSOQkQ2iCM2REQWwKAzoOSXEuR9lofSLaXG9TTVx6rhHu8OVZAK6hx10+tsBEAVpIJ7vHtbRiYbtPr4aty99m4MDh2MHVN3QBAEqSMRkQ1hsSEiMmPqHDVyl+Uib3keNDkXppJ5DPdA4KOBcOzkCEEuIHJhJJLHJwMCGpebf3+ujFwQCUHOHzKp9VRrqvH01qcBAMMihrHUEFGbY7EhIjJjFX9VIOONDACAnY8d/O/3R+AjgXBo79DoPp8EH8SsibnkHBtVkAqRCyLhk8BDOql1vbX7LeRW5SLCIwJPD3ha6jhEZINYbIiIzIQ6T438/+XDzscOgY8EAgC8x3nDe5w3fO7ygc/tPpCpLr800ifBB95jvVGeWA5NngbKACXc4905UkOt7lTxKXy450MAwMIRC2GvsJc4ERHZIhYbIiIJiQYRZdvLkPtZLkp+LoGoE2EfZo+AhwIgyATIlDLErott9u8nyAV4DPFoxcREjYmiiCc2PwGtQYtRHUbhto63SR2JiGwUiw0RkQQ0RRrkr8hH7rJc1J+tN153HeCKwGmBEA0iBBlHWsj8/XzqZ/x+9nco5UosGLFA6jhEZMNYbIiIJJA2Nw35X+YDAOSucvhN8UPgo4FwjnOWOBlRywS7BqN3YG8Mbz8ckZ6RUschIhvGYkNE1Mq0pVrkr8yH53BPOMU4AQACHglATXINAqcFwvcuX8id5BKnJLo2PQN7Yu9De6HVa6WOQkQ2jsWGiKgViKKIyj2VyP00F4U/FEJUi6h7rA4dl3QEALj1d0PP/T0lTkl07URRNG7pLBNkUClUEiciIlvHYkNEZEK6Ch0KvilA7qe5qDleY7zu1NUJrn1dJUxGZFqTfpqE9h7t8UL8C3BSOkkdh4iIxYaIyFREUcTBngeNmwHIHGTwneiLwEcD4dLHhQcWktXYnLoZ3yd/D7kgx91xdyPGN0bqSEREuPyBCNchJycHkydPhpeXFxwdHdGtWzccOnSoNV6KiEgyumod8r7Mg6gXAQCCIMD3Ll84xjgiclEk+uf2R6f/dYJrX1eWGrIaGr0GszbPAgA80fcJlhoiMhsmH7EpKyvDwIEDMXToUGzatAm+vr44e/Ys3N3dTf1SRESSqD5ajdxPc1HwbQH0VXoofZTwGuUFAAh7JQzhb4WzyJDVWrB3AU6XnIafkx9eHfyq1HGIiIxMXmzeffddBAcHY8WKFcZrYWFhpn4ZIqI2pa/Vo/D7QuR+louqfVXG6w4dHSDqRONjmapVBsKJzEJOZQ7e2PUGAODdYe/Czd5N4kRERBeYvNhs2LABt9xyC+68807s2rUL7dq1w+OPP46HH364yfvVajXUarXxcWVlpakjERFdl/rsehyIPQB9hR4AINgJ8L7dG4HTAuE+xJ2jM2Qzntn6DGq0Negf1B9Tuk6ROg4RUSMmf2sxLS0NS5cuRYcOHbBlyxZMmzYNTzzxBL766qsm758/fz7c3NyMH8HBwaaORETUIvp6PSr3X3iTRdVOBYdwB9iH2yPinQj0z+6PmO9j4DHUg6WGbEZuVS5+PvUzBAhYfOtiyASOThKReRFEURSvflvzKZVK9OrVC3///bfx2hNPPIEDBw5gz549l9zf1IhNcHAwKioq4OrKrVGJqO3Unq5F7rJc5H+ZD1Eton9ufyhcGga21blqKP2VEGQsMmS7MisysfXsVjzY40GpoxCRjaisrISbm1uzuoHJp6IFBASgc+fOja5FR0fjp59+avJ+lUoFlYqHehGRNAwaA4rXFyP3s1yU/1FuvK4KVqHudB1cero0PA7k9ymiELcQlhoiMlsmLzYDBw7EqVOnGl07ffo0QkNDTf1SRETXpXRrKVImp0BbqG24IABeo7wQ8GgAvEZ6QZBzdIaosKYQJ4tP4obQG6SOQkR0RSafIPvkk09i7969mDdvHlJTU7Fq1SosW7YM06dPN/VLERG1iEFngKZAY3zsGOUIbbEWygAlQl8ORb9z/RC3MQ7et3mz1BD964XtL2Dwl4Px+s7XpY5CRHRFJl9jAwC//PILnn/+eZw5cwbh4eGYM2fOZXdF+6+WzKNrbaJeRHliOTR5GigDlHCPd+cPO0QWqD6zHnlf5CFveR6cuzmjy69djM9V/FUBlz4ukNlxITTRf+3P2Y++X/QFAPz1wF8YEDxA4kREZGskXWMDALfddhtuu+221vit20zR2iKkzkqFOvvCxgaqIBUiF0bCJ8FHwmRE1ByiXkTJphLkfZaHkt9KAEPD9WpDNXTVOiicG779uQ3kORxETTGIBkz/rWG2xdSuU1lqiMjstUqxsXRFa4uQPD4Z+M9YljpHjeTxyYhZE8NyQ2TG8r7Mw7lXz0GdeeGNCfeh7gicFgjvcd6QKTk6Q3Q1/zvyPxzMPQgXpQveGfaO1HGIiK6KxeY/RL2I1Fmpl5SahicBCEDq7FR4j+UcfCJzIRpEiDrRWFhErQh1phoKTwX87/NH4COBcIxylDglkeUorSvFc9ueAwC8PuR1+Dv7S5yIiOjqWGz+ozyxvNH0s0uIgDpLjdQ5qfCd6Avnrs6QO8rbLiARGWkKNchfkY/cZbkIfioY7R5vBwDwneQLmYMMPuN9ILfnf59ELfXKjldQUleCzj6dMaPPDKnjEBE1C+dj/IcmT3P1mwDkLMrBkQFHULS2yHitPqse5bvLoavUtVY8IpsniiLKdpYheWIy9gTtQdpzaahPq0fBqgLjPQpnBfwn+7PUEF2jgcEDEeAcgI9Hfgw7uZ3UcYiImoUjNv+hDFA26z6Xfi5Qn1PDpYeL8VrRj0U4+9RZAIBDBwe49HSBcw9nuPRwgXN3Z9h58n8ORNcj++Ns5HySg7pTdcZrLn1cEPhoIHzv8pUwGZF1mRQ3CbdH3w57hb3UUYiImo3F5j/c492hClJBnaNuep2N0LA7Wo8/e0CQC2i0W7bQcFq5OkuNujN1qDtTh8LVhcanex7saTzFXJ2jhqAUoPRpXpEiIqBsexnqTtVB7iyH7z2+CHw0EC7dXa7+iUTULKIoQhAa1o+y1BCRpWGx+Q9BLiByYWTDrmgCGpebf/cKiFwQadw44Pz/AAAg+MlgBD8ZDE2RBtVHqlF1qArVh6tRdbgK9Rn1cIy+sHg5Y14GcpfkQhWkgnPPf0d1/h3dUQWq2uBPSmS+tOVaFHxdgLzP8xC7PhYOEQ4AgJBnQuB1qxd8J/lC4cJvX0SmVKmuxJAvh2B2v9mY3GUyZAJnqxORZWmVAzqvh7kc0NnkOTbBKkQuuLZzbHSVOihcL/wglnxXMop+LGpyVEjpr0SfM32M52zoqnWQO8kblSgiayOKIqoOVCH3s1wUflcIQ13DwTMhz4cgYl6ExOmIrN8zvz+D9/e8j0jPSBx/7DhUCr7JRkTSk/yATmvgk+AD77HeKE8shyZPA2WAEu7x7te8xfPFpQYAYr6Pge4LHaqTqo2jOlWHqlCbUgtBKRhLDQAk35GM6sPVF9br/PurfYQ9yw5ZPH2dHgVfFSD3s1xUH6k2XneKdULAowHwm+wnYToi23Cy+CQW7FsAAFg4YiFLDRFZJBabKxDkAjyGeLTa769wUcA93h3u8e7Ga/pa/SXbTdccq4G2WIuy38tQ9nuZ8brcTQ6PGz0QuzbWeO3i+dFEFsEAnJ17FvpKPQSVAN8JDWtnXAe48u8yURsQRREzN82EzqDDbR1vw60dbpU6EhHRNWGxMTNyRzkcOzY+SLBvWl/UHK8xjuxUH6pG9T/V0FfooStvvLX0we4HoXBRNIzq/Lsrm2MnR8gUnCtN0tPX6lH4fSHKtpch+utoCIIAuZMcoS+EQlAK8L/XH3Ze3D2QqC2tO7kO29K2QSlXYsEtC6SOQ0R0zVhsLIDcXg7XXq5w7XVhXqFBa0DtiVoYNAbjNW2ZFjVHawAAFX9WGK/LHGRw7uoM7wRvhDwT0nbByeqJerFZ0zWrj1cj77M85H+dD32FHgAQOC0Q7oPcAQAhz/LvJZEUarW1mLNlDgBg7oC5aO/ZXuJERETXjsXGQsnsGsrKxRSuCvQ+3tu4Xqf6cDWqj1RDX61H5d5KOMU5Ge81qA04csMROHe9MLLjFOfEAw2p2ZrcYCNIhciFDRts6Ov1KFpThNxPc1H5V6XxHvsIewQ+EgjHTo5N/bZE1IY2ndmEjIoMBLsG4/n456WOQ0R0XbgrmpUTDSLqUutQdbgK9qH2cOvvBgCoOlSFQ70ONbpXUAhwjHGESw8X+N7lC89bPKWITBagaG1Rw5bo//3u8e9gTcyaGMid5fjnln8aLsgB77HeCHw0EB7DPCDIuHaGyFz8lfkXarW1uLn9zVJHISK6REu6AYuNjdKWaVG2vQzVhy7syKYrubBeJ+LdCITMbZgeVJdeh3OvnLuwbqeb8yW7vJHtEPUi9obtvWSTC6N/D7Hte7Yv/hn+D9xvckfAAwE8n4mIiIhajNs901XZedjBd7wvfMf7AmjYFUedrW7YoOBQFTxuvrAbXNX+KhR8U4CCbwqM1xw6OBiLjvft3nCM5LQiayKKIgx1BugqdNBX6uEYdeHrm/lB5uVLDQCIgDpLjYq/KtBtR7fWD0tELXYg5wB8nHwQ5h4mdRQiIpNhsSEAgCAIsA+2h32wPbzHejd6zqmLE8LeCDOWHnWWGnVn6lB3pg5F3xfBob2DsdhUHa5C6eZS47odpY9Sij8OAdAUaaAt0kJXqWvYQa9CZ/ww1BoQ9kqY8d6zz51F2e9lxuf1FXqIuguDuTdobzDurFeyvqR5r5+nMemfh4hMQ61T45619yCrMgs/T/wZw9sPlzoSEZFJsNjQVTlFO8Hp5QsbD2iKNKg+Um3coMCll4vxudJNpUh/Kd34WBWkarT1tPtgdyhcru2vXXN34LJkokGEvvpCCTHUGeDa+8Kwa8GqAtQk1xjLx8VlRdSJ6HO8j/Hek1NPonRT6WVfK+SFEGNZUWeoGx2OaSRr2JRCX62HzL3hXpc+LqjcU3npvf+hDGCpJTJHH+39CGdKz8DPyQ/9gvpJHYeIyGRYbKjFlD5KeA73hOfwSzcXcIpzgu8kX1QdqkLd6Tqos9VQZ6tRsqHhXf5eR3vBuUvDbm6V+yqhzlPDpYcLVMGqKx7GeLUduMxN7elaaAo0xqlcF4+EQAAi5kUY7025NwXlu8uNReXiBflyZzniq+KNjwu+LkDp5suXFYPOYCwrdl52UHgqoHBr+JC7yS/8s6u8YUTm3+8AQU8Fwe9ev0vulTvLL/m6RH4QieKfiqHOUV+6eQBgXGNz8cGzRGQesiuz8ebuNwEA7938HlxVXMtKRNaDxYZMynuMN7zHNExl01XqUH30wshOzbEaOEZfWKuR+2ku8r/MBwDYeds1jOz0cDH+ah9hD0EQLrsDlzpHjeTxyYhZE3Pd5UbUi9BV6hqNhIgGER5DLqw1yvowC7Wnay8ZKdFX6CF3laNPcuPRksq9TY9qyF3kjYqNplADdUbjNSuCQmgoF+4KiAbRuIuY12gvOHRwuKSonH98cQmJ/jq62X/+i89IuhpBLiByYWTD10RA46/Lvy8fuSDS6kbTiKzB078/jVptLQYGD8TkLpOljkNEZFLcFY0kc+6NcyheV4ya4zWN1nMAAARgUMUgyB3lV92BS9lOif7n+ht/kK7YUwFtofZC8bhoxEThqkD79y4cQHdkyBFUH2o46+e/VMEq9M/sb3x8qN8hVO2rajKG3EWO+MoLIysnJp1A1cGqJsuHwk2BsNfCjCWk+p9qGOoMje6VOciuOIJlDpocRQtWIXKBeY6iEdm6ned2YujKoZAJMhx65BC6+XeTOhIR0VVxVzSyCGGvhCHslTDo6/WoOV7TsDnB4YbRHYPGAIWLAmU7y666A5cmW4PyxHLj6MrJ+0+i7lRdk7erQlSNio2hztCo1MjsZcaCoQpqvD2x/33+8BzheaGouDcuKxfr/F3nZv97OD81z9L4JPjAe6y31a97IrIGWr0WMzfNBABM6zmNpYaIrBKLDUlObi+Hay/XRtOhzg8kNndnrYvvc+7mbCwd/x0pUfo1XtAe/W00BEGA3LXheZlSdtnXaDetXUv+WDZBkAuNpusRkXkyiAYkdEpAeX053rzxTanjEBG1Ck5FI7NWtrMMR4cevep9XXd05Q/YRERXUa+rh73CXuoYRETN1pJucPm3p4nMgHu8e8OUsMvNbhIa1nVwBy4ioqZd/P4lSw0RWTMWGzJr53fganjw3ycbfuEOXERETdubvRd9vuiDPVl7pI5CRNTqWGzI7Pkk+CBmTQxU7Rov5lcFqUyy1TMRkTXSG/SY8dsMHMw9iGWHl0kdh4io1XHzALII3IGLiKhllh9ZjkN5h+CqcsU7N70jdRwiolbHYkMWgztwERE1T2ldKV7Y/gIA4I0hb8DP2U/iRERErY9T0YiIiKzMy3+8jJK6EsT6xmJ6n+lSxyEiahMsNkRERFYkKT8Jnx76FADw8ciPoZBxcgYR2QYWGyIiIivyxeEvYBANuCvmLgwJGyJ1HCKiNsO3cYiIiKzIopGL0CuwF24Kv0nqKEREbYrFhoiIyIrIBBnu63af1DGIiNocp6IRERFZgd/O/IZqTbXUMYiIJMNiQ0REZOFSilIwdvVYdFrcCYU1hVLHISKSBIsNERGRBRNFEU9sfgI6gw49A3vC18lX6khERJJgsSEiIrJga1PWYlvaNqjkKnx0y0dSxyEikgyLDRERkYWq1dbiyS1PAgCeHfgsIjwiJE5ERCQdFhsiIiILNT9xPrIqsxDqFopnBz0rdRwiIkmx2BAREVmg1NJU/N/f/wcA+PCWD+Fo5yhxIiIiafEcGyIiIgvkaOeIhOgElNSW4PZOt0sdh4hIciw2REREFijQJRDf3fEd1Do1BEGQOg4RkeRafSra/PnzIQgCZs+e3dovRUREZPVEUWz0WKVQSZSEiMi8tGqxOXDgAJYtW4YuXbq05ssQERHZjPl/zsfENRORXZktdRQiIrPSasWmuroa99xzDz7//HN4eHi01ssQERHZjKyKLLyd+Da+T/4eu87tkjoOEZFZabViM336dIwaNQrDhg274n1qtRqVlZWNPoiIiOhST299GrXaWgwKGYS74+6WOg4RkVlplc0DVq9ejcOHD+PAgQNXvXf+/Pl4/fXXWyMGERGR1fgj/Q/8kPwDZIIMi0cu5oYBRET/YfIRm6ysLMyaNQvffPMN7O3tr3r/888/j4qKCuNHVlaWqSMRERFZNK1ei5mbZgIAHuv1GLr6d5U4ERGR+TH5iM2hQ4dQWFiInj17Gq/p9Xrs3r0bixcvhlqthlwuNz6nUqmgUnFHFyIiosv55MAnOFF0At6O3nhj6BtSxyEiMksmLzY33XQTjh071uja/fffj06dOuHZZ59tVGqIiIjoygyiAZ8f/hwAMP+m+fB08JQ4ERGReTJ5sXFxcUFsbGyja05OTvDy8rrkOhEREV2ZTJBh30P7sPzwcjzQ/QGp4xARma1W2TyAiIiITMdZ6YxZ/WZJHYOIyKy1SbHZuXNnW7wMERGR1dAb9Fh/cj1uj74dMqFVz9MmIrIK/E5JRERkhr44/AXG/zget357K0RRlDoOEZHZY7EhIiIyMyW1JXjhjxcAALd2uJVn1hARNQOLDRERkZl56Y+XUFpXiljfWDze+3Gp4xARWQQWGyIiIjNyOO8wPjv0GQBg8cjFUMi4zw8RUXOw2BAREZkJg2jAjN9mQISISbGTMDhssNSRiIgsBosNERGRmfj66NfYk70HTnZOeO/m96SOQ0RkUTi+TUREZCaifaLRI6AH7oq5C+1c20kdh4jIorDYEBERmYk+7fpg/0P7YRANUkchIrI4LDZEREQSE0XRuKWzXCaHHHKJExERWR6usSEiIpKQKIoYtWoUXtnxCmq1tVLHISKyWCw2REREElpzYg02pW7Ce3+/h4LqAqnjEBFZLBYbIiIiidRoajDn9zkAgGcHPotwj3CJExERWS4WGyIiIonMS5yH7MpshLmH4dmBz0odh4jIorHYEBERSSC1NBXv73kfAPDRLR/Bwc5B4kRERJaNxYaIiEgCszfPhkavwfD2wzE2aqzUcYiILB6LDRERURs7W3oW29O3w05mh0UjFhm3eiYiomvHc2yIiIjaWHvP9kiZnoI/M/9ElHeU1HGIiKwCiw0REZEEwtzDEOYeJnUMIiKrwaloREREbSSrIgt/Zf4ldQwiIqvEYkNERNRGnvr9KQxaMQj/99f/SR2FiMjqcCoaERFRK9Eb9EjMTEReVR5yq3Px44kfIRNkGBE5QupoRERWh8WGiIioFaxNWYtZm2chuzK70fUR7Uegi18XiVIREVkvTkUjIiIysbUpazH+h/GXlBoA+C31N6xNWStBKiIi68ZiQ0REZEJ6gx6zNs+CCLHJ5wUImL15NvQGfRsnIyKybiw2REREJpSYmdjkSM15IkRkVWYhMTOxDVMREVk/FhsiIiITyqvKM+l9RETUPCw2REREJhTgEmDS+4iIqHlYbIiIiEwo0iMSKrnqss8LEBDsGoz4kPg2TEVEZP1YbIiIiEwkvSwdg1cOhlqvbvJ5AQIAYMGIBZDL5G0ZjYjI6rHYEBERmcCJohMYtGIQ0srSEOERgU9u/QRBrkGN7glyDcKaCWuQEJ0gUUoiIuvFAzqJiIiu08HcgxjxzQiU1JUgxicGv0/5HYEugXi056NIzExEXlUeAlwCEB8Sz5EaIqJWwmJDRER0HXad24XR341GlaYKvQN7Y9M9m+Dl6AUAkMvkGBI2RNqAREQ2glPRiIiIrpEoing78W1UaaowNGwott+73VhqiIiobbHYEBERXSNBEPDjnT/i6f5P47d7foOLykXqSERENovFhoiIqIUO5h40/rObvRveG/4e7BX2EiYiIiIWGyIiohZ498930fvz3vhwz4dSRyEiootw8wAiIqJmEEURL2x/Ae/89Q4AoLi2WOJERER0MRYbIiKiqzCIBkz/dTo+PfQpAODdYe9i7sC5EqciIqKLsdgQERFdgVavxX0/34dVx1ZBgIBPb/sUj/R8ROpYRET0Hyw2REREl2EQDRj/43hsOLUBCpkCX9/+NSbGTpQ6FhERNYGbBxAREV2GTJBhaNhQ2Cvssf6u9Sw1RERmTBBFUZQ6xMUqKyvh5uaGiooKuLq6Sh2HiIgIGeUZCHUPlToGEZHNaUk34IgNERHRRXKrcjHpp0kory83XmOpISIyfyYvNvPnz0fv3r3h4uICX19fjBs3DqdOnTL1yxAREZlcWlkaBv1vEFYfX42HNz4sdRwiImoBkxebXbt2Yfr06di7dy+2bt0KnU6H4cOHo6amxtQvRUREZDLJhckY9L9BSC9PR3uP9njv5vekjkRERC3Q6mtsioqK4Ovri127duGGG2646v1cY0NERG1tf85+jPx2JErrShHnG4ctk7cgwCVA6lhERDavJd2g1bd7rqioAAB4eno2+bxarYZarTY+rqysbO1IzaY36JGYmYi8qjwEuAQgPiQecplc6lhERGRCO9J3YMzqMajWVKNfUD/8evev8HRo+v9ZRERkvlq12IiiiDlz5mDQoEGIjY1t8p758+fj9ddfb80Y12RtylrM2jwL2ZXZxmtBrkFYOGIhEqITJExGRESmotVr8cgvj6BaU42bwm/C+onr4ax0ljoWERFdg1adijZ9+nT8+uuv+PPPPxEUFNTkPU2N2AQHB0s6FW1tylqM/2E8RDT+VyNAAACsmbCG5YaIyEqcLD6J9/56D5+M+gT2Cnup4xAR0UVaMhWt1YrNzJkzsX79euzevRvh4eHN/jyp19joDXqELQxrNFJzMQECglyDkD4rndPSiIgs1LnycwhzD5M6BhERXYWk59iIoogZM2Zg7dq1+OOPP1pUasxBYmbiZUsNAIgQkVWZhcTMxDZMRUREpjI/cT6iFkdhW9o2qaMQEZEJmbzYTJ8+Hd988w1WrVoFFxcX5OfnIz8/H3V1daZ+qVaRV5Vn0vuIiMg8iKKI57Y9hxf+eAEavQZ7svZIHYmIiEzI5JsHLF26FAAwZMiQRtdXrFiB++67z9QvZ3LN3d6zRstzeYiILIXeoMf036bjs0OfAQDeu/k9PD3gaYlTERGRKbX6OTYtZS5rbHIqcy7ZPOC/bgi9ARsnbYSriuftEBGZK61ei3vX34vVx1dDgIDPbvsMD/d8WOpYRETUDJKusbF0cpkcC0csBHBhF7T/Ghg8EHJBjnpdfaNSo9apm7yfiIikUa+rx+3f347Vx1fDTmaH1eNXs9QQEVkpFpsmJEQnYM2ENWjn2q7R9WDXYPw04Sf8+cCfyJidgc9u+8z4XFldGdp92A4PbXgIR/OPtnVkIiJqglKuhIeDBxwUDvh54s+YEDNB6khERNRKOBXtCvQGPRIzE5FXlYcAlwDEh8RfdovnFUdW4IENDxgfDw4djJl9ZmJsp7FQyFr1HFQiIroCrV6LlOIUdPHrInUUIiJqIbM4x+ZamVOxaQlRFLEnew8W7VuENSfWQC/qATSM8kzvPR3Tek2Dm72bxCmJiKxfTmUOPt7/Md6+8W2eN0ZEZOFa0g04lGAigiBgQPAADAgegOzKbHx68FN8dugzZFVm4aUdL2Fyl8ksNkRErSy1NBU3f30zzpWfg0yQYd5N86SOREREbYQjNq2oXleP1cdXI60sDW8MfcN4/fltz6N3u94YEzWG09SIiEzkWMEx3Pz1zSioKUCkZyS2TdmGUPdQqWMREdF14FQ0M3ay+CSiP4kGAIS4heDxXo/joR4PwcvRS+JkRESWa2/2Xtz67a0oqy9DF78u2DJ5C/yd/aWORURE14nbPZsxTwdPvBj/IrwdvZFZkYnntj+HoI+C8PCGh/FPwT9SxyMisjjb07Zj2FfDUFZfhn5B/bBz6k6WGiIiG8QRG4mcn6a2aN8iHMk/Yry+cdJG3NbxNgmTERFZjvL6coQtCEOFugLDIoZh3V3r4Kx0ljoWERGZCEdsLIC9wh73dbsPhx45hMT7EzEhZgL8nf1xU/hNxnsO5x1GaV2phCmJiMybu707vkn4BhNiJuCXSb+w1BAR2TCO2JiRWm0tHO0cAQAG0YDoT6KRVZGFe+Luwcy+M3kGAxHRv8rqyuDh4CF1DCIiamUcsbFQ50sNABRUF8DRzhF1ujp8ceQLdP20K4auHIp1KeugM+gkTElEJB1RFPH27rcRsyQGaWVpUschIiIzwmJjpgJcAnD4kcNIvD8Rd3a+E3JBjp3ndiLhhwRELorEzyd/ljoiEVGbEkURc7fOxUs7XkJedR42ntoodSQiIjIjPETFjAmCgEEhgzAoZBCyKrKMh35mVGQ0OuxTb9DzdG0ismp6gx7TfpmGL458AQD4cPiHmNVvlsSpiIjInHCNjYWp09Zh4+mNuLPznRAEAQDw1JancDj/MJ7o8wTGRI1hySEiq6LRazB57WT8eOJHyAQZPh/9OR7o/oDUsYiIqA3wgE4botFrEPhBIErqSgAAoW6hmN57Oh7s8SA8HTwlTkdEdH1qtbW444c7sDl1M+xkdvjuju9wR+c7pI5FRERthJsH2BClXInDjx7GcwOfg5eDFzIqMjB321wEfRiERzY+guOFx6WOSER0zXQGHYpqiuCgcMDGSRtZaoiI6LI4YmNF6rR1+O74d1i0bxGOFhwFAMzpNwcf3PKBxMmIiK5dcW0xzpaeRd+gvlJHISKiNsYRGxvlYOeAB7o/gCOPHsHu+3ZjfOfxmN5nuvH5PVl78P7f76OsrkzClEREV5ZdmY3lh5cbH3s7erPUEBHRVXHExobc/v3tWH9yPRztHDE5bjJm9p2JWN9YqWMRERmdKTmDm7++GRkVGfhq3FeY0nWK1JGIiEhCHLGhJo2NGosufl1Qq63FssPLELc0Djd9dRPWn1wPvUEvdTwisnH/FPyD+BXxyKjIQEevjhgcNljqSEREZEE4YmNjRFFEYmYiFu1bhHUn18EgGgAAw9sPx5bJWyROR0S2ak/WHty66laU15ejq19XbJm8BX7OflLHIiIiiXHEhi5LEATcEHoD1kxYg/RZ6Xh24LPwdPDE6I6jjffUaeuQXJgsYUoisiXb0rZh2NfDUF5fjgHBA7Dzvp0sNURE1GIcsSHUaesANGw+AAD/O/I/PLjhQdwUfhNm9pmJ2zrexkM/iahVpJelo9MnnaDRazC8/XCsnbAWTkonqWMREZGZaEk3ULRRJjJj5wvNeWdKzkAmyLA9fTu2p29HmHsYZvSegQe6PwAPBw+JUhKRNQr3CMdL8S/haMFRfJvwLVQKldSRiIjIQnHEhpqUUZ6BpQeX4vPDn6O0rhQA4GjniKldp+LjkR9zBIeIrotGr4FSrgTQsPbPIBr4fYWIiC7BNTZ03ULdQ/HOsHeQ9WQWPh/9uXE3tbNlZxv98GFmvZiIzJwoinhz15sY/OVgVGuqATSs/WOpISKi68WpaHRFjnaOeKjHQ3iw+4PYnbEbjnaOxudyKnNw41c34pEej3CaGhFdlSiKeOr3p/DR3o8AAOtPrsfkLpMlTkVERNaCIzbULIIgYHDYYPRu19t47YvDX+B0yWk8vfVpBH0UhMd+eQwnik5ImJKIzJXeoMdDGx4ylpqFIxay1BARkUlxjQ1ds1ptLVYdW4VF+xbhWOEx4/Wbwm/CE32fwKgOozi9hIig1qkxed1krDmxBjJBhhVjV+DervdKHYuIiCxAS7oBiw1dN1EUsStjFz7e/zHWn1wPg2iAo50jsp/M5vQ0K6c36JGYmYi8qjwEuAQgPiSeZZYaqdHU4I4f7sCWs1uglCux+o7VuD36dqljERGRheB2z9SmBEHAkLAhGBI2BBnlGVhyYAlkgqxRqZmfOB9jO41FZ5/OEiYlU1qbshazNs9CdmW28VqQaxAWjliIhOgECZOROSmoKcCR/CNwsnPC+onrMSximNSRiIjISnHEhlrdvux96Le8HwBgWMQwPNHnCdza4Va+s2/B1qasxfgfxkNE428fAgQAwJoJa1huyCgpPwl12jr0D+4vdRQiIrIw3O6ZzIqjnSMSohMgE2TYlrYNY1aPQcfFHfHRno9QXl8udTxqAYNoQEltCZ7Y9MQlpQaA8drszbOhN+jbOh6ZicyKTOxI32F83M2/G0sNERG1Oo7YUJs5P03t88Ofo6y+DADgZOeEvx74C139u0qczvrpDXpUaapQUV+B8vpyVKgrUFFfYfz1oR4PGU99X3pgKTae3njJPVWaqma/3o6pOzAkbEgr/WnIXJ0uOY1hXw1DcW0xtt+7nYWGiIiuC9fYkFkKdQ/Fuze/i1eHvIpv//kWi/YvQpW6CjG+McZ7UktTEe4ezmlq/6E36FGprkSluhIhbiEQhIYpX7vO7cLxwuONC8hF/7xtyjY42DkAAB7c8CBWHl152ddIiE5AgEsAAOBk8UlsSt10XZnnbJmDx3o9hnu73mssTGTdkvKTcMs3t6CwphBRXlEIcg2SOhIREdkQFhtqc452jni458N4qMdDyK3KhULW8NdQq9fihhU3wMHOATN6z8D93e+Hu7278fMseQeuSnUlSutKmxwtqVJX4fn45433vrHrDWxO3dzonvMntANA7Qu1xrLyv6T/4aujX132dSvUFcZ7XVUN73Ko5Cq42bvBTeXW6NfzZQkAJsZORFf/ro3ucbd3h5u9m/GH16s5kn8Ez257Fvd3v994Lb86H35Ofo1ei6zDX5l/YdSqUahQV6CbfzdsmbwFvk6+UsciIiIbwqloZDaO5h/FkJVDjOtunOycMLXrVMzoMwMpxSmS7MClM+hQqa5ERX0FarQ1iPWNNT63LmUdThSdaHK0pE5XhyOPHjHeO3b1WGw4teGyr1P3Yh3sFfYAgHvX3Yuv//m6yfvsFfbImJ1h/IFxyYEl+CP9j0tKyvlfR0SOgKOdI4CGc4fkgvy6R0/0Bj3CFoYhpzKnyXU2AODn5IcZfWZAFEW8PPhlAA3bgoctDAMAjOk4BmOixmBw2GAo5crrykPS+/3s77j9+9tRq63FoJBB2DhpY6M3JYiIiK4Vz7Ehi1WjqcG3x77Fx/s/xvHC41e8t7k7cOVU5qCotqjJ0RK9QY9Xh7xqvHf6r9Ox49wO4z012hrjc0q5EuqX1MbHY74bg42nN172df9bVn488WPTBUTlhoUjF8JZ6QwA2Ju9F7lVucZ73O3djf9sLiXg/K5oABqVmyt9Tc6Vn0PnTzqjTldnvOaidMGIyBEYEzUGIyNHwsvRqw3Skynty96H+BXx0Bq0GBE5Aj9N+MlYpomIiK4Xiw1ZPFEUsfPcTizctxA/n/r5ivc6KBwQHxpvHFlRKVSNRktuWHEDEjMTm/xclVyF+pfqjY8vV1YcFA5ws3dDxuwMY7n4eN/HOFpw9LKjJTeE3mCcZmcQDZAJ1rUJYVPn2AS7BmPBiAWXLZq12lpsT9uOjac3YuPpjcivzjc+N7PPTCwauQhAw9ef09Usg86gw50/3gk7mR2+SfjGbMo3ERFZBxYbsho7z+3E0JVDW/Q59gp71L14YVRgwo8TkJiZeNnRkveGv2csHQdzD6JSXdlotMRV5cof1i7jetY9GUQDDuYexMZTG7Hh9AZ8MPwD4+GNO8/txLRfpmFMVMOUtf5B/S1mPZWtuLh8qnVqKGQKfo2IiMjkWGzIanx37Dvcvfbuq943rec03BJ5i7GQdPfvznf8LczFPyjP2TIHH+39yPicl4MXRnUchTEdx2B4++FwUblIFdPmiaKI13a+huzKbHwx5gv+d0ZERK2KxYasRnNHbHhminWpqK/AlrNbsPH0Rvx6+lfjuUdAw1qn448dRwevDhImtE0G0YAnNz+JRfsbpgxunbLVOMpGRETUGlrSDVpt0v+SJUsQHh4Oe3t79OzZE4mJTa9xILqS+JB4BLkGGRel/5cAAcGuwYgPiW/jZNSa3OzdMCFmAr6+/WsUPlOInVN3Yk6/OWjv0R7ejt6I9Iw03vvmrjfx6o5XcSj3EMzsfRqrojPo8MDPDxhLzeKRi1lqiIjIrLTKiM3333+PKVOmYMmSJRg4cCA+++wzfPHFFzhx4gRCQkKu+LkcsaH/upYduMg6iaKIotoi43bXeoMe/h/4o7i2GADQzqUdbut4G8ZEjcGN4Tcad6Wj66PWqTHpp0lYd3Id5IIcK8auwJSuU6SORURENkDyqWh9+/ZFjx49sHTpUuO16OhojBs3DvPnz7/i57LYUFOuZQcusn4avQarjq3CxtMbsSV1S6PtuR3tHDGt5zR8cMsHEia0fNWaatz+/e3YlrYNSrkS34//HuM6jZM6FhER2YiWdAOFqV9co9Hg0KFDeO655xpdHz58OP7+++9L7ler1VCrL5wNUllZaepIZAUSohMwNmrsNe/ARdZJKVfivm734b5u96FeV48d6Tuw8fRGbDi1ATlVOY0OI63V1uLjfR9jdNRoRHtHc9F7Mx3OO4yd53bCyc4JP0/8GTdF3CR1JCIioiaZfMQmNzcX7dq1w19//YUBAwYYr8+bNw8rV67EqVOnGt3/2muv4fXXX7/k9+GIDRFdK1EUcST/CLwcvBDqHgoA2HhqI8asHgMAaO/R3riV9KCQQcbzhqhpa06sQZBrEPoF9ZM6ChER2Riz2Dzgv++GXu7Aveeffx4VFRXGj6ysrNaKREQ2QhAE9AjoYSw1AOCicsGIyBFQypU4W3YWH+39CENXDoXve764Z+09SClKkTCxeckoz8DZ0rPGx+M7j2epISIis2fyYuPt7Q25XI78/PxG1wsLC+Hn53fJ/SqVCq6uro0+iIhMbUjYEGy6ZxOKnynGTxN+wtSuU+Ht6I2y+jKsOrbKeEgrAKQUpSC9LF3CtNI5WXwSg1YMwk1f3dRoTRsREZG5M/n8C6VSiZ49e2Lr1q24/fbbjde3bt2KsWPHmvrliIhaxEXlgoToBCREJ0Bv0GNv9l4kZiYiyjvKeM8rO1/BmhNrEOcbh9EdR2NM1Bj0bte7UfmxRofzDuOWb25BcW0xOnl3kjoOERFRi7TKxPI5c+ZgypQp6NWrF/r3749ly5YhMzMT06ZNa42XIyK6JnKZHANDBmJgyMBG19U6NeSCHMcKj+FY4THM+3Me/Jz8cFvH2zCu0zjc1vE2iRK3nsSMRNz23W2oVFeiZ0BPbLpnE3ycfKSORURE1GytUmzuuusulJSU4I033kBeXh5iY2Px22+/ITQ09OqfTEQksQ2TNqC0rhSbzmzChtMbsOnMJhTUFGD5keU4Xni8UbEpqyuDh4OHhGmv3+bUzUj4PgF1ujrcEHoDNk7aCFcVpwUTEZFlaZVzbK4Hz7EhInOj0WuwO2M3NpzagFjfWDzS8xEAQHl9Ofze90M3/27GKWtxvnEWtZX0ltQtGP3daGgNWtza4VasuXMNHOwcpI5FREQEwAwO6LweLDZEZCk2p27GyG9HNroW6hZqLDmDwwZDKVdKlK55SmpLcMOXN6CLXxesHLfS7PMSEZFtYbEhImojeVV5+PXMr9hwagO2pW1Dna7O+NzSUUsxrZf5ry0sqS2Bu707D7wlIiKzw2JDRCSBWm0ttqdtx4ZTG/DLmV9w4OEDCHINAgB8fuhzfHvsW+NoTgevDpJkFEURr+x4BYEugXis92OSZCAiImouFhsiIon991Dikd+OxObUzcbHnbw7GUtO/6D+bTJaYhANmLVpFhYfWAwBAo4/fhydfTq3+usSERFdKxYbIiIzc678HDae2ogNpzdg57md0Bl0xucCnANwbva5Vl3fojPo8MDPD+Drf74GAHxy6yd4vPfjrfZ6REREpsBiQ0RkxirqK7Dl7BZsOLUBv535DT0CemDbvduMz8/ePBtRXlEYHTXaOJXtetTr6jHpp0lYf3I95IIcK8etxD1d7rnu35eIiKi1sdgQEVkInUGHopoiBLgEAGjYjCDww0Dj8939u2NM1BiMiRqD7v7dr7qVtN6gR2JmIvKq8hDgEoDu/t1xxw93YHv6dqjkKvx4548YHTW6Vf9MREREpsJiQ0RkoUpqS7D8yHJsOLUBf2f9DREXvkW3c2mH14a8hod6PNTk565NWYtZm2chuzLbeM3D3gNl9WVwVjpjw8QNGBo+tNX/DERERKbSkm6gaKNMRETUDF6OXpg7cC7mDpyLopoi/HrmV2w8vRFbUrcgpyoHKrnKeO+58nPYeW4nRnUYhcTMRIz/YXyjIgQAZfVlAICX4l9iqSEiIqvGERsiIgtQr6vHjvQd6BfUDx4OHgCA9/56D3O3zYUAAXZyO2j0miY/V4CAINcgpM9K51k1RERkUVrSDWRtlImIiK6DvcIeIzuMNJYaAPBx8kF3/+4QIV621ACACBFZlVlIzExsi6hERESSYLEhIrJQ93W7D4cfPYyPR3zcrPvzqvJaOREREZF0WGyIiCxcrF9ss+47v/MaERGRNWKxISKycPEh8QhyDYKApreCFiAg2DUY8SHxbZyMiIio7bDYEBFZOLlMjoUjFgLAJeXm/OMFIxZw4wAiIrJqLDZERFYgIToBayasQTvXdo2uB7kGYc2ENUiITpAoGRERUdvgds9ERFZEb9AjMTMReVV5CHAJQHxIPEdqiIjIYvGATiIiGyWXyTEkbIjUMYiIiNocp6IREREREZHFY7EhIiIiIiKLx2JDREREREQWj8WGiIiIiIgsHosNERERERFZPBYbIiIiIiKyeCw2RERERERk8VhsiIiIiIjI4rHYEBERERGRxWOxISIiIiIii8diQ0REREREFo/FhoiIiIiILB6LDRERERERWTyF1AH+SxRFAEBlZaXESYiIiIiISErnO8H5jnAlZldsqqqqAADBwcESJyEiIiIiInNQVVUFNze3K94jiM2pP23IYDAgNzcXLi4uEARB6jiorKxEcHAwsrKy4OrqKnUcm8evh/nh18T88GtiXvj1MD/8mpgffk3Mizl9PURRRFVVFQIDAyGTXXkVjdmN2MhkMgQFBUkd4xKurq6Sf2HpAn49zA+/JuaHXxPzwq+H+eHXxPzwa2JezOXrcbWRmvO4eQAREREREVk8FhsiIiIiIrJ4LDZXoVKp8Oqrr0KlUkkdhcCvhzni18T88GtiXvj1MD/8mpgffk3Mi6V+Pcxu8wAiIiIiIqKW4ogNERERERFZPBYbIiIiIiKyeCw2RERERERk8VhsiIiIiIjI4rHYEBERERGRxWOxuYIlS5YgPDwc9vb26NmzJxITE6WOZLN2796N0aNHIzAwEIIgYP369VJHsnnz589H79694eLiAl9fX4wbNw6nTp2SOpbNWrp0Kbp06WI8Jbp///7YtGmT1LHoIvPnz4cgCJg9e7bUUWzWa6+9BkEQGn34+/tLHcum5eTkYPLkyfDy8oKjoyO6deuGQ4cOSR3LZoWFhV3y34ggCJg+fbrU0ZqFxeYyvv/+e8yePRsvvvgijhw5gvj4eIwcORKZmZlSR7NJNTU16Nq1KxYvXix1FPrXrl27MH36dOzduxdbt26FTqfD8OHDUVNTI3U0mxQUFIR33nkHBw8exMGDB3HjjTdi7NixSE5OljoaAThw4ACWLVuGLl26SB3F5sXExCAvL8/4cezYMakj2ayysjIMHDgQdnZ22LRpE06cOIEPPvgA7u7uUkezWQcOHGj038fWrVsBAHfeeafEyZqH59hcRt++fdGjRw8sXbrUeC06Ohrjxo3D/PnzJUxGgiBg3bp1GDdunNRR6CJFRUXw9fXFrl27cMMNN0gdhwB4enrivffew4MPPih1FJtWXV2NHj16YMmSJXjrrbfQrVs3LFiwQOpYNum1117D+vXrkZSUJHUUAvDcc8/hr7/+4owYMzZ79mz88ssvOHPmDARBkDrOVXHEpgkajQaHDh3C8OHDG10fPnw4/v77b4lSEZm3iooKAA0/TJO09Ho9Vq9ejZqaGvTv31/qODZv+vTpGDVqFIYNGyZ1FAJw5swZBAYGIjw8HBMnTkRaWprUkWzWhg0b0KtXL9x5553w9fVF9+7d8fnnn0sdi/6l0WjwzTff4IEHHrCIUgOw2DSpuLgYer0efn5+ja77+fkhPz9folRE5ksURcyZMweDBg1CbGys1HFs1rFjx+Ds7AyVSoVp06Zh3bp16Ny5s9SxbNrq1atx+PBhjvSbib59++Krr77Cli1b8PnnnyM/Px8DBgxASUmJ1NFsUlpaGpYuXYoOHTpgy5YtmDZtGp544gl89dVXUkcjAOvXr0d5eTnuu+8+qaM0m0LqAObsv+1UFEWLaaxEbWnGjBn4559/8Oeff0odxaZFRUUhKSkJ5eXl+OmnnzB16lTs2rWL5UYiWVlZmDVrFn7//XfY29tLHYcAjBw50vjPcXFx6N+/P9q3b4+VK1dizpw5EiazTQaDAb169cK8efMAAN27d0dycjKWLl2Ke++9V+J0tHz5cowcORKBgYFSR2k2jtg0wdvbG3K5/JLRmcLCwktGcYhs3cyZM7Fhwwbs2LEDQUFBUsexaUqlEpGRkejVqxfmz5+Prl27YuHChVLHslmHDh1CYWEhevbsCYVCAYVCgV27dmHRokVQKBTQ6/VSR7R5Tk5OiIuLw5kzZ6SOYpMCAgIueeMlOjqaGzWZgYyMDGzbtg0PPfSQ1FFahMWmCUqlEj179jTuBHHe1q1bMWDAAIlSEZkXURQxY8YMrF27Fn/88QfCw8OljkT/IYoi1Gq11DFs1k033YRjx44hKSnJ+NGrVy/cc889SEpKglwulzqizVOr1UhJSUFAQIDUUWzSwIEDLzkm4PTp0wgNDZUoEZ23YsUK+Pr6YtSoUVJHaRFORbuMOXPmYMqUKejVqxf69++PZcuWITMzE9OmTZM6mk2qrq5Gamqq8XF6ejqSkpLg6emJkJAQCZPZrunTp2PVqlX4+eef4eLiYhzhdHNzg4ODg8TpbM8LL7yAkSNHIjg4GFVVVVi9ejV27tyJzZs3Sx3NZrm4uFyy5szJyQleXl5ciyaRp59+GqNHj0ZISAgKCwvx1ltvobKyElOnTpU6mk168sknMWDAAMybNw8TJkzA/v37sWzZMixbtkzqaDbNYDBgxYoVmDp1KhQKy6oKlpW2Dd11110oKSnBG2+8gby8PMTGxuK3337juwgSOXjwIIYOHWp8fH4u9NSpU/Hll19KlMq2nd8KfciQIY2ur1ixwqIWGlqLgoICTJkyBXl5eXBzc0OXLl2wefNm3HzzzVJHIzIb2dnZmDRpEoqLi+Hj44N+/fph7969/H+7RHr37o1169bh+eefxxtvvIHw8HAsWLAA99xzj9TRbNq2bduQmZmJBx54QOooLcZzbIiIiIiIyOJxjQ0REREREVk8FhsiIiIiIrJ4LDZERERERGTxWGyIiIiIiMjisdgQEREREZHFY7EhIiIiIiKLx2JDREREREQWj8WGiIiIiIgsHosNERERERFZPBYbIiIiIiKyeCw2RERERERk8f4fGi8VG52k38QAAAAASUVORK5CYII=",
      "text/plain": [
       "<Figure size 1000x600 with 1 Axes>"
      ]
     },
     "metadata": {},
     "output_type": "display_data"
    }
   ],
   "source": [
    "dats = [i-j for i,j in zip(ATP_25_mean_list,AMP_25_mean_list)]\n",
    "dats2 = [i-j for i,j in zip(ATP_30_mean_list,AMP_30_mean_list)]\n",
    "\n",
    "plt.figure(figsize = (10,6))\n",
    "plt.plot(dats, \"mo\")\n",
    "plt.plot(dats, \"m--\")\n",
    "plt.plot(dats2, \"go\")\n",
    "plt.plot(dats2, \"g--\")\n",
    "\n",
    "#plt.savefig(\"differences_unnormed.eps\", format = \"eps\")\n",
    "\n",
    "plt.show()"
   ]
  },
  {
   "cell_type": "code",
   "execution_count": null,
   "id": "5467a5e1-48ee-47b7-b92f-2da8cdb626f6",
   "metadata": {},
   "outputs": [],
   "source": []
  }
 ],
 "metadata": {
  "kernelspec": {
   "display_name": "localcider",
   "language": "python",
   "name": "python3"
  },
  "language_info": {
   "codemirror_mode": {
    "name": "ipython",
    "version": 3
   },
   "file_extension": ".py",
   "mimetype": "text/x-python",
   "name": "python",
   "nbconvert_exporter": "python",
   "pygments_lexer": "ipython3",
   "version": "3.11.4"
  }
 },
 "nbformat": 4,
 "nbformat_minor": 5
}
