# Supplementary material for: Nucleosome spacing can fine-tune higher-order chromatin assembly
Source: Nat Commun. 2025 Jul 9;16:6315. doi: 10.1038/s41467-025-61482-x (PMC12238351; doi:10.1038/s41467-025-61482-x)
Supplement: Supplementary file 8 — Source Data [file 41467_2025_61482_MOESM8_ESM.xlsx]

## Sheet: Fig 1B
[K] (mM)	25 bp			30 bp
40	0.141	0.087	0.051
50	0.16	0.098	0.058
60	0.318	0.34	0.355
70	0.704	0.551	0.594
80	0.88	0.685	0.701
90	0.969	0.762	0.776	0.102	0.15	0.161
100
110				0.126	0.132	0.131
120
130				0.102	0.161	0.109
140
150				0.105	0.119	0.086

## Sheet: Fig 1C
[Mg] (mM)	25 bp			30 bp
0	0.132	0.122	0.148
0.5	0.532	0.463	0.55
1	0.833	0.693	0.685
1.5	0.862	0.808	0.804
2	0.929	0.832	0.816
2.5	0.968	0.898	0.879	0.104	0.126	0.155
3				0.364	0.251	0.257
3.5				0.556	0.393	0.353
4				0.712	0.444	0.459
4.5				0.782	0.52	0.584

## Sheet: Fig 2A
[K] (mM)	25 bp						26 bp						27 bp						28 bp						29 bp						30 bp
90	0.087	0.094	0.075	0.069	0.064	0.095	0.095	0.088	0.09	0.06	0.053	0.107
100	0.092	0.091	0.048	0.062	0.077	0.094	0.094	0.093	0.082	0.074	0.053	0.108
110	0.335	0.27	0.125	0.241	0.399	0.277	0.406	0.425	0.344	0.347	0.206	0.107	0.131	0.077	0.07	0.06	0.111	0.106
120	0.582	0.567	0.508	0.463	0.739	0.658	0.566	0.596	0.516	0.518	0.588	0.436	0.143	0.117	0.245	0.19	0.111	0.111
130	0.689	0.69	0.598	0.547	0.89	0.87	0.661	0.693	0.633	0.599	0.713	0.711	0.584	0.503	0.459	0.36	0.556	0.271	0.127	0.116	0.086	0.074	0.108	0.143
140	0.756	0.748	0.663	0.628	0.913	0.928	0.727	0.73	0.664	0.66	0.809	0.815	0.676	0.661	0.539	0.49	0.802	0.674	0.374	0.329	0.09	0.097	0.142	0.158	0.117	0.085	0.031	0.094	0.121	0.127	0.107	0.058	0.051	0.089	0.09	0.042
150	0.787	0.779	0.645	0.675	0.967	0.974	0.761	0.75	0.649	0.677	0.821	0.859	0.735	0.704	0.559	0.55	0.913	0.838	0.509	0.472	0.384	0.365	0.435	0.352	0.107	0.119	0.211	0.135	0.176	0.136
160																			0.592	0.529	0.556	0.525	0.662	0.617	0.279	0.233	0.369	0.295	0.316	0.212	0.085	0.034	0.072	0.08	0.091	0.055
170																			0.658	0.593	0.584	0.603	0.776	0.749	0.367	0.365	0.438	0.398	0.497	0.397
180																			0.658	0.615	0.648	0.696	0.841	0.819	0.445	0.369	0.483	0.481	0.588	0.508	0.069	0.066	0.095	0.076	0.083	0.039
190																									0.502	0.407	0.56	0.537	0.668	0.655
200																															0.069	0.044	0.125	0.082	0.096	0.04

## Sheet: Fig 2C
	experiment		simulation
24			1	0.00977
25	1.00569	0.0612692	1.03495	0.019
26	1	0.0820289	1.2433	0.0174
27	1.31553	0.0548401	1.79165	0.0285
28	1.6962	0.103511	1.98681	0.0194
29	2	0.0703131	2	0.0373

## Sheet: Fig 2D
Time (S)	25 bp																				29 bp
0	0	0	0	0	0	0	0	0	0	0	0	0	0	0	0
20	0.138206	0.182086	0.117198	0.14286	0.121101	0.116872	0.140019	0.116106	0.190408	0.180649	0.248819	0.200178	0.135018	0.170881	0.193627
40	0.271151	0.325719	0.223728	0.282617	0.262229	0.234355	0.235801	0.239215	0.341819	0.312184	0.368351	0.306434	0.306601	0.297448	0.360284
60	0.362893	0.411956	0.320936	0.349163	0.336986	0.320707	0.351213	0.292022	0.449402	0.429188	0.483936	0.410125	0.382801	0.391042	0.43197
80	0.463836	0.470727	0.400008	0.397996	0.423754	0.409587	0.414947	0.390486	0.516836	0.493961	0.56362	0.488404	0.451351	0.444221	0.496448
100	0.529614	0.596281	0.463086	0.488682	0.491434	0.473118	0.479344	0.465562	0.598838	0.628218	0.643338	0.588117	0.516192	0.525493	0.57972
120	0.579314	0.610734	0.530519	0.569984	0.549969	0.517233	0.531817	0.5049	0.661628	0.643011	0.671899	0.623178	0.561299	0.581445	0.649586
140	0.603305	0.670282	0.557479	0.590783	0.564295	0.579638	0.580214	0.565815	0.698955	0.653805	0.727974	0.634847	0.603415	0.631243	0.686752
160	0.666768	0.686906	0.608826	0.635785	0.625511	0.620916	0.635063	0.588773	0.750466	0.684753	0.750056	0.692615	0.667705	0.683781	0.709938
180	0.699333	0.746448	0.657447	0.680652	0.654415	0.679413	0.668788	0.639728	0.736404	0.762568	0.810065	0.721608	0.671601	0.728097	0.763991
200	0.749502	0.790124	0.650456	0.699126	0.709798	0.680331	0.688189	0.660638	0.800993	0.759518	0.85253	0.756142	0.725029	0.732557	0.823602
220	0.779548	0.797138	0.748031	0.732188	0.708662	0.716123	0.685173	0.689398	0.855058	0.755678	0.833783	0.805089	0.779092	0.741234	0.828965
240	0.77256	0.850567	0.715766	0.770348	0.749882	0.732472	0.77244	0.73697	0.865652	0.814428	0.887285	0.809777	0.80644	0.770967	0.830816
260	0.820069	0.873848	0.738806	0.766606	0.791732	0.732245	0.778266	0.726885	0.866259	0.852777	0.917906	0.856904	0.781561	0.822224	0.824765
280	0.833525	0.883936	0.78122	0.83101	0.773652	0.79875	0.797785	0.756773	0.864718	0.874791	0.865	0.85137	0.79277	0.84712	0.835037
300	0.84348	0.910918	0.798019	0.787353	0.830934	0.76856	0.823602	0.789711	0.887078	0.880591	0.947638	0.860625	0.814912	0.833735	0.903449
320	0.855031	0.923645	0.799592	0.838678	0.807671	0.799998	0.797283	0.818391	0.909543	0.879413	0.930083	0.870078	0.853239	0.849983	0.881008
340	0.867789	0.935038	0.815484	0.842994	0.826403	0.813804	0.844744	0.82193	0.8923	0.869137	0.952004	0.875799	0.856057	0.866922	0.890506
360	0.901013	0.987541	0.816319	0.83166	0.836614	0.829043	0.876495	0.828377	0.925611	0.916764	0.93571	0.918203	0.87853	0.898996	0.932119
380	0.876378	0.944242	0.842256	0.864242	0.885839	0.824986	0.894599	0.878667	0.889454	0.926588	0.927131	0.921394	0.87732	0.916581	0.916812
400	0.941154	0.930046	0.855162	0.847476	0.883063	0.833026	0.872368	0.871296	0.973471	0.907568	0.994988	0.897191	0.89509	0.89947	0.92551
420	0.896931	0.971157	0.855658	0.869496	0.892844	0.856185	0.916761	0.880479	0.954568	0.946604	1.02332	0.932717	0.879284	0.915549	0.959891
440	0.870947	0.9783	0.887747	0.914002	0.895751	0.867526	0.894951	0.852567	0.962028	0.943768	1.00803	0.961832	0.882545	0.936739	0.960499
460	0.903217	0.976243	0.87612	0.927291	0.907909	0.865023	0.882801	0.866579	0.973719	0.94022	1.0031	0.935228	0.881033	0.920703	0.950521
480	0.913921	0.980155	0.87467	0.914689	0.903627	0.868671	0.929162	0.86587	0.941726	0.957931	1.02678	0.96116	0.948976	0.938133	0.954419
500	0.903951	0.979291	0.905416	0.894314	0.947134	0.864497	0.916175	0.867109	0.9676	0.893186	0.971591	0.933817	0.944775	0.978155	0.986005
520	0.987502	0.954785	0.910733	0.907745	0.935334	0.908666	0.927053	0.898443	0.95914	0.951849	1.03408	0.933501	0.919945	0.996931	0.9874
540				0.911735	0.947107	0.906354	0.924068	0.971709	1.01143	0.989108	1.01428	0.944721	0.957282	0.964319	0.954801
560				0.966814	0.935827	0.899571	0.945858	0.889665	1.01111	0.997895	1.0117	0.97252	0.927843	0.959769	1.02941
0																					0	0	0	0	0	0	0	0	0	0
10																					0.245091	0.242571	0.284856	0.215857	0.225367	0.206377	0.203944	0.168934	0.191025	0.163119
20																					0.379992	0.37823	0.413263	0.340559	0.338716	0.360438	0.331212	0.319161	0.344138	0.300218
30																					0.510253	0.488221	0.614965	0.494276	0.465744	0.469545	0.410093	0.408421	0.430455	0.418781
40																					0.58906	0.607404	0.684843	0.516327	0.584584	0.600664	0.52868	0.520184	0.541568	0.477959
50																					0.675233	0.631578	0.69401	0.595789	0.677179	0.611623	0.570057	0.550615	0.581465	0.561767
60																					0.716788	0.698049	0.763154	0.656603	0.719209	0.643561	0.638672	0.567699	0.592485	0.593486
70																					0.755545	0.735707	0.854056	0.744803	0.766136	0.707517	0.68179	0.650383	0.734725	0.613105
80																					0.768136	0.760365	0.868294	0.716756	0.745203	0.780826	0.731113	0.722507	0.718677	0.659753
90																					0.81369	0.807947	0.904814	0.764952	0.815229	0.781733	0.766175	0.716784	0.712666	0.713601
100																					0.814481	0.779317	0.963186	0.770018	0.835386	0.795829	0.753008	0.716634	0.767031	0.710263
110																					0.837367	0.851486	0.973243	0.807718	0.896109	0.813732	0.765529	0.781685	0.752876	0.74877
120																					0.877695	0.850874	0.930199	0.834998	0.86486	0.856898	0.817955	0.798964	0.817994	0.76205
130																					0.830549	0.868947	1.02823	0.841393	0.911472	0.807211	0.775661	0.775838	0.828372	0.810313
140																					0.874786	0.899682	0.991555	0.841172	0.884312	0.835046	0.793274	0.783903	0.832634	0.796519
150																					0.921172	0.921669	0.978554	0.881191	0.989249	0.921226	0.802875	0.818448	0.818202	0.799721
160																					0.917504	0.910042	0.951128	0.853423	0.904795	0.886787	0.861086	0.838968	0.86797	0.832005
170																					0.9182	0.904947	1.00755	0.864858	0.966871	0.876627	0.846205	0.849144	0.863673	0.845938
180																					0.930586	0.943587	1.00331	0.907195	0.869008	0.956727	0.893397	0.851679	0.863056	0.863485
190																					0.929677	0.95521	0.989074	0.910927	0.909822	0.922732	0.84978	0.894783	0.889431	0.880234

## Sheet: Fig. 2E.1
25	26	27	28	29
0.00746269	0.00687758	0.0136818	0.0278087	0.0223764
0.00727802	0.00621891	0.0125109	0.0245218	0.0223664
0.00761615	0.00686813	0.00956938	0.0249128	0.0201572

## Sheet: Fig 6C
Size (bp)	25bp ATP	25bp AMP	30bp ATP	30bp AMP
0.55	1420.71	1808.59	2006	2083.78
1	1845.28	1983.03	1988.5	2583.91
2	1666.48	1522.57	1941.43	2237.22
2.45	1061.08	829.23	2136	1366.8
2.89	488.75	334.59	1655.7	603.59
3.34	182.78	122.42	916.72	218.57
3.78	79.57	64.29	379.38	97.09
4.23	55.16	51.97	142.08	70.05
4.67	49.13	46.75	72.94	61.83
5.12	45.54	41.72	56.52	56.27
5.56	41.45	37.17	50.12	51.9
6.01	36.82	33.64	44.58	47.23
6.45	32.09	30.42	38.78	40.95
6.9	27.59	26.52	33.1	37.6
7.35	24.22	22.21	27.97	34.25
7.79	22.67	18.55	23.74	28.75
8.24	21.88	16.04	20.71	24.21
8.68	20.97	15.23	18.9	19.99
9.13	20.07	14.43	17.51	16.6
9.57	17.04	13.05	16.54	14.78
10.02	14.1	11.6	15.56	14.42
10.46	12.3	10.44	13.11	14.46
10.91	11.45	9.46	11.07	13.55
11.35	11.07	8.06	9.79	11.24
11.8	11.23	6.56	8.85	8.29
12.25	11.51	5.87	8.37	6.51
12.69	11	6.2	8.72	7.31
13.14	9.5	7.04	8.95	9.49
13.58	7.81	7.62	8.22	10.44
14.03	6.83	7.25	7.6	9.73
14.47	6.63	6.37	8.12	8.96
14.92	6.9	6.19	8.98	9.11
15.36	7.99	6.44	9.21	9.64
15.81	10.06	6.22	9.29	9.67
16.25	11.84	6.45	10.06	9.1
16.7	12.28	8.41	11.14	8.95
17.15	12.5	11.64	11.49	10.48
17.59	15.19	16.13	10.93	14.76
18.04	22.67	23.3	10.37	18.89
18.48	35.21	32.21	11.54	23.02
18.93	48.94	37.77	17.19	34.05
19.37	56.58	36.21	28.2	41.74
19.82	53.54	29.77	39.35	40.65
20.26	42.91	23.68	42.9	33.42
20.71	32.29	20.68	37.8	27.36
21.15	26.62	20.18	29.88	25.91
21.6	25.4	20.56	24.23	27.35
22.05	25.75	21.23	22.28	29.19
22.49	26.11	23.32	23.41	30.79
22.94	26.36	27.85	25.91	32.87
23.38	26.57	33.53	28.38	36.01
23.83	26.78	35.67	30.73	39.78
24.27	28.07	37.81	31.9	43.66					The conditions of the reactions (concentrations, digestion time, etc.) are not all the same in the other lanes
24.72	30.22	39.68	33.07	47.9
25.16	31.82	40.53	35.06	52.98
25.61	31.87	42.94	36.65	59.79
26.05	31.45	48.97	38.69	70.47
26.5	32.21	58.84	42.52	86.67
26.95	34.17	70.45	49.29	106.24
27.39	36.3	80.16	59.51	123.74
27.84	38.78	85.11	72.43	135.57
28.28	42.44	85.88	84.81	143.1
28.73	46.69	86.97	92.84	151.95
29.17	50.19	94.5	96.67	169.31
29.62	52.65	112.6	100.44	183.76
30.06	55.24	140.46	108.71	198.21
30.51	59.45	171.4	124.3	231.49
30.95	64.87	195.16	146.01	255.09
31.4	69.14	203.44	166.48	260.28
31.85	70.84	196.01	176.48	251.95
32.29	71.67	181.99	173.77	242.92
32.74	74.92	172.82	165.31	240.85
33.18	82.83	173.54	159.79	243.1
33.63	95.74	182.28	160.41	243.31
34.07	112.63	195.48	164.77	240.25
34.52	131.36	210.45	168.65	240.12
34.96	148.19	224.43	171.12	249.78
35.41	158.35	235.03	176.02	269.03
35.85	158.9	242.12	186.35	292.57
36.3	150.65	247.8	199.57	317.84
36.75	137.25	253.47	211.1	346.7
37.19	123.22	256.83	220.23	379.31
37.64	117.53	251.17	229.75	410.19
38.08	111.84	230.78	241.03	430.38
38.53	103.6	199.28	251.67	431.87
38.97	96.82	183.72	254.63	412.57
39.42	90.3	168.16	257.58	378.54
39.86	84.66	145.61	255.77	339.65
40.31	80.62	131.97	245.68	303.7
40.75	77.54	123.96	229.88	289.14
41.2	74.62	118.15	213.4	274.58
41.65	71.53	112.63	200.14	253.37
42.09	67.89	107.52	190.39	239.68
42.54	64.12	103.01	182.67	232.4
42.98	61.7	98.49	176.63	229.37
43.43	60.89	94.43	173.85	227.33
43.87	60.24	92.67	175.48	223.86
44.32	59.25	94.17	179.32	219.71
44.76	59.54	97.99	182.25	217.63
45.21	62.27	102.04	184.05	218.79
45.65	65.96	104.07	185.88	221.14
46.1	67.92	103.39	187.39	221.61
46.55	67.48	100.65	187.91	219
46.99	66.23	95.97	187.76	214.18
47.44	65.16	89.47	186.68	208.23
47.88	63.38	82.58	183.36	201.54
48.33	60.11	76.45	177.58	194.61
48.77	56.11	71.31	170.72	188.34
49.22	52.58	67.8	164.05	183.13
49.66	50.13	66.66	158.44	178.46
50.11	48.88	67.58	154.27	173.99
50.55	48.76	69.91	150.53	170.62
51	49.7	73.3	146.72	170.14
51.45	51.23	76.82	145.02	173.3
51.89	52.04	78.88	147.33	178.25
52.34	51.64	78.29	152.54	179.78
52.78	51.23	74.77	158.16	181.3
53.23	49.39	69.65	161.71	179.32
53.67	47.47	65.21	160.7	172.34
54.12	45.41	63.78	157.59	164.15
54.56	42.36	62.35	154.48	158.91
55.01	38.24	59.99	145.75	156.88
55.45	34.57	57.01	138.33	155.46
55.9	32.79	53.59	133.54	153.2
56.35	32.6	50.79	130.08	150.46
56.79	33.03	49.42	126.87	146.94
57.24	33.37	49.76	123.68	141.03
57.68	33.26	51.75	120.28	133.16
58.13	33.09	54.61	116.28	127.19
58.57	33.71	57.76	111.77	126.27
59.02	35.33	61.5	108.33	129.39
59.46	37.35	65.08	109.16	133.58
59.91	39.04	66.39	115.87	136.41
60.35	40.51	64.88	124.96	136
60.8	42.21	62.3	129.73	132.3
61.25	43.51	60.11	126.64	127.93
61.69	42.92	57.96	118.52	125.46
62.14	40.53	55.29	110.91	125.08
62.58	38.83	52.83	106.63	125.56
63.03	39.13	51.26	104.4	125.77
63.47	39.33	50.12	102.62	125.01
63.92	37.6	48.96	102.39	124.2
64.36	34.9	47.52	104.45	123.38
64.81	32.41	45.24	106.41	121.45
65.25	29.98	42.21	105.93	119.64
65.7	27.76	39.96	103.52	118.92
66.15	26.92	39.74	100.91	120.46
66.59	27.58	40.85	99.45	123.13
67.04	28.25	42.21	99.2	123.42
67.48	31.29	43.78	98.44	119.25
67.93	34.42	45.45	95.88	112.65
68.37	35.83	46.9	92.66	107.25
68.82	35.1	47.86	91.58	104.49
69.26	33.5	47.58	90.49	103.43
69.71	32.97	47.31	89.6	102.35
70.15	34.48	44.84	89.29	99.98
70.6	37.41	42.33	89.18	96.69
71.05	40.53	41.36	89.41	94.36
71.49	42.2	40.67	89.81	94
71.94	40.82	38.61	90.04	94.24
72.38	36.51	35.78	90.05	93.38
72.83	31.31	33.57	89.6	91.9
73.27	27.14	32.11	87.87	91.26
73.72	24.8	31.15	84.83	91.61
74.16	24.72	31.07	81.59	92.38
74.61	26.79	32.16	79.35	93.79
75.05	29.19	33.59	78.77	94.76
75.5	29.99	34.16	79.55	95.73
75.95	29.68	33.96	80.18	96.56
76.39	29.92	33.93	79.73	94.98
76.84	30.64	33.92	78.9	91.72
77.28	30.7	32.76	78.34	87.83
77.73	30.27	30.64	77.58	83.55
78.17	30.55	29.14	75.89	79.76
78.62	31.61	28.86	73.15	77.93
79.06	32.3	28.9	70.16	78.48
79.51	32.21	28.81	68.49	80.94
79.95	31.74	28.92	69.04	84.24
80.4	30.9	28.97	71.06	86.3
80.85	29.67	28.16	72.95	85.99
81.29	29.1	26.55	74.04	84.48
81.74	28.53	25	75.04	83.03
82.18	27.56	24.38	76.59	81.38
82.63	26.44	25.17	77.92	79.05
83.07	25.61	26.68	77.89	77.07
83.52	25.88	27.39	77.15	76.68
83.96	27.11	27.44	76.41	76.75
84.41	28.35	28.41	74.47	75.47
84.85	28.58	29.43	73.16	73.88
85.3	27.77	30.44	72.05	74.33
85.75	26.95	31.63	69.9	77.46
86.19	26.85	30.88	67.62	82.12
86.64	27.43	29.43	67.73	84.33
87.08	28.67	28.92	71.01	86.54
87.53	30.53	29.76	76.6	89.39
87.97	32.25	31.57	83.27	90.14
88.42	32.97	33.51	89.13	88.74
88.86	32.67	34.45	92.31	85.24
89.31	31.6	33.92	92.07	79.59
89.75	29.77	32.56	88.25	72.39
90.2	27.84	31.04	81.25	65.61
90.65	26.59	29.36	72.89	60.99
91.09	25.74	27.75	65.28	59.14
91.54	25.32	27.36	59.8	60.41
91.98	26.51	29.22	57.21	64.12
92.43	29.16	33.11	57.06	68.11
92.87	31.52	37.66	58.01	70.67
93.32	32.89	41.22	59.58	71.86
93.76	33.47	42.77	61.8	72.71
94.21	33.33	42.24	64.21	73.99
94.65	32.97	40.33	66.62	75.48
95.1	32.87	38.65	69.32	76.39
95.55	32.81	39.07	71.96	76.59
95.99	32.68	41.6	74.01	77.02
96.44	32.56	44.16	75.67	78.72
96.88	32.06	45.3	76.94	81.04
97.33	31.17	45.51	77.33	81.31
97.77	30.37	46.02	76.77	79.76
98.22	30.75	47.9	76.02	78.22
98.66	32.11	52.04	75.27	74.16
99.11	32.78	59.4	72.74	72.55
99.55	32.1	73	70.04	74.74
100	31.79	86.52	68.84	81.57
101	34.34	100.04	70.02	96.17
101.57	40.06	143.48	73.41	120.89
102.14	46.2	187.17	79.16	149.47
102.72	49.25	203.09	87.74	166.8
103.29	47.81	181.77	97.82	162.94
103.86	43.34	143.08	105.4	144.55
104.43	38.67	111.67	107.16	126.6
105.01	36.27	96.3	104.08	118.28
105.58	37.78	99.31	100.22	125.22
106.15	44.47	131.92	99.05	160.83
106.72	56.38	205.58	102.85	240.5
107.29	70.37	306.61	115.45	353.48
107.87	81.04	390.94	142.42	449.74
108.44	85.4	418.99	182.78	478.5
109.01	84.92	391.79	221.2	438.55
109.58	82.54	340.68	238.03	370.44
110.16	80.03	294.46	228.99	310.13
110.73	78.36	271.41	206.77	274.84
111.3	78.49	285.62	184.62	277.67
111.87	80.85	338.59	168.62	324.97
112.45	85.16	408.06	163.97	362.47
113.02	90.66	458.79	176.69	399.98
113.59	93.37	469.67	206.38	466.52
114.16	96.07	448.43	242.01	497.07
114.73	100.48	418.93	268.91	496.65
115.31	104.42	396.47	281.53	496.93
115.88	108.56	378.89	287.29	528.11
116.45	112.15	357.98	296.91	591.92
117.02	114.19	330.75	312.53	651.74
117.6	114.5	299.42	319.01	657.07
118.17	112.69	267.83	325.49	600.48
118.74	108.22	241.33	323.32	543.29
119.31	102.71	227.99	301.98	554.39
119.88	99.55	231.52	275.06	625.41
120.46	100.57	235.05	266.62	677.55
121.03	104.68	261.83	287.64	653.88
121.6	109.5	296.9	322.14	575.09
122.17	112.76	324.04	344	498.82
122.75	113.64	333.15	345.13	454.39
123.32	113.33	325.71	339.54	432.48
123.89	113.3	309.4	341.12	416.28
124.46	114.33	291.95	346.17	400.33
125.03	119.16	286.04	341.44	388.9
125.61	132.38	312.34	322.42	395.24
126.18	153.68	380.65	297.1	437.61
126.75	173.84	467.53	277.43	516.8
127.32	181.52	528.14	273.4	557.56
127.9	173.17	535.32	288.89	598.31
128.47	154.87	497.98	317.04	634.05
129.04	136.84	442.75	342.67	605.79
129.61	127.59	395.17	352.75	539.15
130.18	133.16	384.41	345.33	482.29
130.76	158.49	445.42	330.35	486.61
131.33	204.66	592.64	326.55	591.1
131.9	264.33	790.59	357.21	785.47
132.47	293.29	965.31	435.68	989.07
133.05	322.26	1051.14	543.59	1102.92
133.62	361.04	1027.77	633	1089.31
134.19	369.68	925.03	663.74	987.36
134.76	351.04	803.8	634.11	869.47
135.34	320.73	723.32	572.77	802.27
135.91	296.36	710.46	513.95	827.24
136.48	287.87	750.82	499.6	944.54
137.05	295.81	803.73	485.25	1107.07
137.62	313.02	827.96	505.14	1246.47
138.2	328.5	806.12	579.14	1320.72
138.77	335.1	752.38	696.07	1336.46
139.34	334.21	724.1	829.88	1327.94
139.91	331.73	695.81	948.96	1327.03
140.49	330.65	658.04	1028.43	1343.17
141.06	328.68	646.21	1058.72	1351.06
141.63	321.68	654.06	1047.59	1332.34
142.2	307.94	663.89	1013.03	1313.63
142.77	289.28	664.93	969.07	1243.6
143.35	270.22	679.51	924.68	1216.91
143.92	255.92	745.3	901.34	1284.93
144.49	248.94	857.7	932.31	1392.68
145.06	248.63	962.05	1024.73	1430.83
145.64	254.83	1019.2	1136.37	1360.38
146.21	269.62	1048.08	1214.52	1243.61
146.78	294.76	1092.41	1248.44	1161.02
147.35	329.76	1180.91	1260.36	1142.15
147.92	373.83	1347.19	1259.66	1174.14
148.5	429.64	1672.94	1235.53	1242.37
149.07	500.44	2248.32	1185.2	1359.53
149.64	579.27	3026.76	1126.62	1556.13
150.21	646.64	3750.24	1087.72	1818.19
150.79	665.38	4108.57	1092	2047.6
151.36	684.11	3987.62	1145.18	2142.98
151.93	687.08	3535.66	1229.16	2132.95
152.5	664.62	3030.82	1320.49	2191.11
153.08	632.66	2731.87	1423.92	2491.35
153.65	608.49	2815.54	1577.98	3032.26
154.22	609.14	3343.59	1809.94	3602.37
154.79	652.84	4174.73	2082.24	3935.51
155.36	757.56	4942.17	2191.9	3917.86
155.94	934.05	5312.73	2301.55	3677.66
156.51	1173.81	5319.79	2392.87	3586.07
157.08	1436.08	5270.56	2357.67	3494.49
157.65	1653.9	5305.05	2265.9	3581.16
158.23	1767.66	5251.97	2204.11	3924.65
158.8	1755.85	5107.34	2213.89	4333.95
159.37	1640.2	4962.7	2266.44	4601.84
159.94	1473.54	4567.61	2305.15	4638.6
160.51	1312.28	4275.5	2304.93	4545.63
161.09	1181.04	4076.66	2290.95	4556.12
161.66	1066.44	3803.32	2341.34	4817.62
162.23	950.92	3392.11	2573.05	5228.48
162.8	843.63	2958.32	3046.99	5523.75
163.38	772.86	2665.16	3648.61	5520.61
163.95	753.68	2577.21	4119.74	5288.29
164.52	767.37	2593.33	4254.6	5078.59
165.09	777.94	2532.55	4052.6	5045.62
165.66	764.67	2320.71	3678.76	5042.97
166.24	727.31	2032.29	3300.62	4788.5
166.81	670.84	1754.71	2967.36	4228.36
167.38	604.09	1521.48	2628.21	3614.38
167.95	544.67	1359.92	2250.6	3204.93
168.53	509.45	1295.32	1895.05	3014.09
169.1	502.66	1312.21	1656.67	2887.15
169.67	508.79	1362.26	1559.5	2714.55
170.24	514.93	1397.48	1540.19	2509.71
170.82	529.24	1383.73	1521.78	2422.84
171.39	531.08	1306.31	1479.11	2335.97
171.96	517.44	1179.28	1436.85	2229.52
172.53	496.67	1046.31	1424.3	2185.53
173.1	484.68	958.48	1442.54	2172.09
173.68	499.75	934.33	1468	2151.56
174.25	546.61	940	1477.7	2103.42
174.82	602.55	920.96	1474.55	2022.49
175.39	631.36	854.11	1471.39	1906.91
175.97	615.66	761.41	1465.75	1771.64
176.54	570.14	681.91	1462.76	1650.78
177.11	524.86	648.15	1440.77	1555.97
177.68	500.94	683.57	1385.45	1457.78
178.25	501.68	738.23	1305.76	1338.54
178.83	520.52	792.9	1213.11	1238.23
179.4	549.67	936.18	1111.56	1213.49
179.97	581.64	1033.26	1019.53	1270.75
180.54	611.42	1023.01	975.04	1377.28
181.12	637.98	912.09	996.63	1514.28
181.69	663.52	755.63	1056.84	1673.9
182.26	698.94	610.68	1118.4	1827.76
182.83	761.27	512.82	1177.12	1933.68
183.4	841.61	465.01	1247.63	1949.09
183.98	885.15	435.43	1329.32	1841.3
184.55	837.49	387.33	1397.93	1638.67
185.12	708.24	316.12	1412.77	1447.91
185.69	562.32	245.51	1344.51	1396.52
186.27	457.65	196.03	1219.56	1345.13
186.84	408	170.69	1111.78	1281.64
187.41	388.97	160.56	1062.38	1173.11
187.98	377.87	154.35	1037.1	1035.62
188.55	366.77	147.63	987.15	958.24
189.13	330.56	143.96	918.18	989.44
189.7	295.49	144.55	875.31	1103.4
190.27	272.46	141.83	890.45	1222.71
190.84	252.19	127.5	958.25	1248.79
191.42	223.05	103.76	1034.11	1132
191.99	187.63	81.04	1053.5	927.41
192.56	156.5	66.96	985.55	740.21
193.13	137.34	62.66	868.09	622.51
193.71	133.67	66.26	817.67	551.65
194.28	143.69	73.57	767.26	486.87
194.85	156.69	78.51	710.15	414.42
195.42	158.81	77.46	673.22	348.21
195.99	145.94	71.98	623.92	308.61
196.57	126.16	65.42	555.3	299.8
197.14	109.85	59.36	486.11	302.48
197.71	101.48	57.08	441.29	293.33
198.28	99.68	54.79	428.29	270.36
198.86	101.18	53.98	426.61	250.64
199.43	102.95	58.03	409.31	245.94
200	102.29	63.75	375.58	248.58
201	98.37	65.81	347.75	251.23
201.63	93.49	62.22	338.8	254.15
202.27	90.14	55.28	339.07	245.98
202.9	88.02	48.28	333.01	225.42
203.54	85.6	44	314.71	199.82
204.17	83.1	44.28	288.2	182.13
204.81	82.48	48.21	263.56	181.7
205.44	84.57	52.05	253.07	196.92
206.08	86.75	52.32	263.4	216.48
206.71	85.06	48.26	289.87	227.03
207.35	79.15	41.62	319.13	223.67
207.98	76.33	35.23	336.17	214.94
208.62	73.5	31.68	332.34	213.3
209.25	73.27	31.88	313.13	220.15
209.88	79	34.38	294.44	225.42
210.52	85.16	36.18	286.9	221.58
211.15	84.71	35.03	288.6	210.02
211.79	76.29	31.53	293.63	194.29
212.42	65.65	27.89	297.56	176.29
213.06	59.17	25.14	293.8	159.37
213.69	57.78	23.2	276.09	149.03
214.33	57.84	22.3	262.21	149.14
214.96	56.03	22.56	248.33	157.24
215.6	52.31	23.2	225.13	164.6
216.23	48.66	23.34	219.98	163.51
216.87	46.11	23.05	233.07	158.29
217.5	44.3	22.56	249.36	153.07
218.13	42.97	21.83	250.03	137.45
218.77	42.46	21.39	228.7	121.42
219.4	43.18	21.84	194.91	108.24
220.04	45.63	22.28	162.21	99.41
220.67	50.15	24.6	137.13	94.71
221.31	56.37	27.11	119.99	92.43
221.94	62.84	28.05	110.4	90.75
222.58	66.75	26.3	107.65	88.77
223.21	65.55	22.63	108.47	86.53
223.85	59.96	19.1	108.77	84.52
224.48	53.82	17.52	107.36	82.87
225.12	50.4	18.63	105.4	81.18
225.75	49.84	21.28	103.4	78.98
226.38	49.66	23.09	101.43	75.86
227.02	47.29	23.03	100.04	71.47
227.65	42.67	21.81	98.53	66.18
228.29	40.32	20.39	94.53	61.57
228.92	37.98	19.28	87.05	59.25
229.56	34.95	18.7	78.05	59.36
230.19	33.97	18.87	70.87	61.14
230.83	34.95	19.8	68.36	63.61
231.46	37.57	20.81	71.7	65.58
232.1	40.97	21.34	79.47	66.62
232.73	43.93	21.28	88.32	67.05
233.37	45.4	20.05	95.15	67.48
234	45.29	17.24	98.3	68.4
234.63	44.17	14.08	97.52	68.34
235.27	42.76	12.02	94	66.91
235.9	41.83	10.93	91.81	65.08
236.54	41.31	10.11	89.62	63.51
237.17	40.03	9.24	84.92	62.28
237.81	37.02	8.38	79.02	62.01
238.44	32.67	8.43	72.63	62.89
239.08	28.38	10.16	68.65	64.24
239.71	25.66	13.16	68.56	66.58
240.35	25.54	16.38	70.54	71.99
240.98	27.73	17.5	72.62	82.78
241.62	31.09	18.62	75.89	100.65
242.25	35.01	18.9	83.39	123.45
242.88	38.78	17.32	97.79	141.61
243.52	40.56	14.97	120.32	143.9
244.15	39.52	13.18	146.96	130.87
244.79	37.17	12.53	164.73	118.01
245.42	35.28	12.17	161.59	119.51
246.06	34.44	11.47	144.03	130.92
246.69	34.58	10.92	134.14	133.46
247.33	34.8	10.75	143.71	116.35
247.96	33.79	10.63	159.27	89.15
248.6	31.42	10.88	157.99	68.54
249.23	30.32	11.88	133.78	64.16
249.87	29.21	13.13	102.51	59.78
250.5	29.14	14.39	82.47	56.2
251.13	31.36	16.3	76.41	51.21
251.77	33.86	19.04	75.27	44.6
252.4	35.27	21.76	72.07	39.38
253.04	36.19	23.62	67.02	37.21
253.67	37.07	24.63	62.7	37.67
254.31	37.37	25.49	59.67	39.19
254.94	37.23	26.82	57.33	40.39
255.58	37.71	28.43	55.1	41.47
256.21	39.4	29.67	52.18	43.21
256.85	41.75	30.6	50.48	45.09
257.48	43.75	31.78	48.79	46.03
258.12	44.89	32.84	46.77	45.92
258.75	45.22	33	47.18	45.41
259.38	44.92	32.33	49.06	45.3
260.02	44.24	31.47	50.98	46.43
260.65	43.29	30.86	52.25	49.01
261.29	42.23	31.16	53.35	52.28
261.92	41.99	33.48	55.88	55.5
262.56	43.84	36.09	61.45	58.64
263.19	47.98	38.7	70.46	61.29
263.83	54.07	46.59	81.44	62.43
264.46	61.83	55.56	90.94	62.15
265.1	69.62	63.05	95.8	61.72
265.73	74.56	66.61	95.69	61.73
266.37	75.14	65.47	92.91	61.74
267	72.85	61.69	90.17	61.52
267.63	70.38	59.08	88.95	60.63
268.27	69.08	59.96	89.39	60.73
268.9	68.85	63.66	91.41	64.76
269.54	69.05	68.19	96.85	73.37
270.17	69.24	72.48	109.54	83.17
270.81	69.79	78.02	130.54	89.6
271.44	70.31	88.7	153.96	90.85
272.08	71.39	109.09	170.62	89.04
272.71	74.51	144.49	175.84	88.04
273.35	81.27	197.56	172.66	89.98
273.98	91.74	257.42	168.83	93.52
274.62	103.78	297.37	170.88	96.14
275.25	113.51	295.67	178.83	98.19
275.88	116.79	259.67	186.67	102.63
276.52	112.51	224.72	187.96	111.29
277.15	104.63	233.66	181.19	125.39
277.79	100.42	317.48	176.16	149.7
278.42	107.29	476.33	171.12	189.78
279.06	129.9	664.5	165.91	241.33
279.69	165.37	807.46	171.86	285.63
280.33	201.39	849.58	190.63	301.79
280.96	223.5	787	218.37	287
281.6	226.08	664.46	245.92	275.58
282.23	215.13	554.16	263.34	264.16
282.87	202.05	520.33	268.02	272.93
283.5	196.84	573.33	266.64	354.33
284.13	203.73	614.76	269.79	525.21
284.77	218.2	656.18	289.21	748.26
285.4	229.23	693.6	335.27	938.7
286.04	230.01	657.29	404.81	1020.03
286.67	225.75	575.92	473.61	978.08
287.31	226.34	492.54	511.41	870.63
287.94	233.66	428.87	506.31	791.45
288.58	240.75	383.1	475.25	804.01
289.21	241.51	345.26	454.05	891.97
289.85	236.23	311.89	472.2	980.59
290.48	232.55	290.14	528.06	1006.71
291.12	228.87	289.58	590.37	959.99
291.75	223.49	312.01	628.7	871.04
292.38	223.34	349.62	638.49	780.46
293.02	228.84	390.48	634.6	714.72
293.65	236.53	425.02	629.27	676.16
294.29	242.72	450.31	622.12	655.82
294.92	247.59	473.8	607.59	655.63
295.56	255.22	513.03	587.84	685.54
296.19	272.1	584.28	578.23	736.78
296.83	304.68	685.04	598.53	775.14
297.46	352.73	789.15	653	769.5
298.1	403.56	862.93	718.87	744.22
298.73	437.17	889.21	740.34	718.94
299.37	441.01	883.9	761.82	648.46
300	421.58	897.32	763.82	588.04
301	404.7	989.59	730.83	562.17
301.75	425.94	1182.2	679.62	588.37
302.5	512.49	1425.59	628.55	669.49
303.25	663.47	1620.62	598.94	785.18
304	846.22	1679.15	610.98	898.94
304.75	1014.29	1580	667.18	978.42
305.5	1128.9	1387.18	744	1017.48
306.25	1171.21	1209.67	808.19	1055.08
307	1150.57	1119.44	843.69	1169.47
307.75	1103.31	1110.11	867.39	1419.91
308.5	1067.7	1100.78	928.82	1771.93
309.25	1054.19	1082.98	1086.87	2093.92
310	1047.08	1015.58	1358.95	2244.87
310.75	1029.83	906.28	1680.81	2178.84
311.5	998.83	798.52	1934.28	1982.78
312.25	960.29	728.03	2032.62	1812.18
313	922.55	700.89	1987.83	1767.01
313.75	904.82	702.08	1903.57	1821.68
314.5	887.09	719.35	1895.24	1874.25
315.25	845.24	764.21	1996.35	1846.03
316	790.53	870.38	2142	1729.1
316.75	733.34	1059.24	2249.67	1647.61
317.5	696.14	1309.55	2296.72	1566.13
318.25	692.92	1574.65	2305.31	1408.26
319	718.42	1814.65	2282.66	1285.96
319.75	758.24	2002.34	2212.16	1205.96
320.5	804.57	2134.37	2097.13	1168.14
321.25	859.55	2252.53	1987.39	1176.92
322	927.22	2410.62	1949.42	1229.68
322.75	1005.68	2606.31	2004.7	1301.71
323.5	1084.13	2782.62	2099.41	1358.85
324.25	1144.12	2899.2	2123.18	1390.28
325	1167.95	2987.23	2146.96	1420.28
325.75	1154.62	3167.4	2100.96	1477.94
326.5	1130.08	3601.09	1976.46	1558.18
327.25	1137.86	4312.16	1814.2	1625.82
328	1213.61	5029.84	1649.56	1661.9
328.75	1363.69	5334.69	1507.66	1691.09
329.5	1568.8	5027.64	1403	1755.61
330.25	1805.08	4307.19	1338.36	1887.16
331	2048.49	3597.02	1309.91	2117.11
331.75	2258.18	3248.46	1316.41	2470.32
332.5	2381.21	3332.82	1364.7	2913.63
333.25	2397.98	3473.12	1465.4	3333.25
334	2354.2	3613.43	1616.66	3593.5
334.75	2316.97	3736.74	1789.36	3636.02
335.5	2295.59	3516.69	1938.24	3530.97
336.25	2237.38	3046.69	2031.02	3472.2
337	2110.05	2552.26	2063.76	3413.43
337.75	2030.87	2181.55	2055.89	3359.26
338.5	1951.69	1936.76	2034.64	3343.01
339.25	1814.79	1744.92	2016.67	3303.66
340	1692.54	1548.88	2006.28	3214.6
340.75	1540.35	1339.68	2014.46	3098.72
341.5	1352.65	1139.76	2070.79	3001.29
342.25	1175.54	980.57	2204.31	2947.85
343	1050.4	888.87	2402.56	2924.82
343.75	981.84	871.04	2594.7	2899.72
344.5	956.22	900.06	2694.58	2848.06
345.25	957.3	924.84	2664.1	2751.49
346	963.6	902.22	2524.3	2586.05
346.75	956.07	824.91	2315.21	2341.65
347.5	930.83	722.8	2067.96	2056.54
348.25	894.3	642.28	1814.1	1807.73
349	854.99	620	1704.6	1649.85
349.75	830.57	656.88	1595.09	1570.07
350.5	848.47	707.46	1444.2	1510.94
351.25	916.94	711.93	1363.99	1429.65
352	998.64	652.77	1329.55	1325.95
352.75	1034.55	569.96	1309.76	1219.23
353.5	998.13	516.1	1284.87	1116.24
354.25	917.78	508.88	1253.2	1010.69
355	852.05	525.52	1223.2	904.8
355.75	847.32	527.41	1197.73	859.37
356.5	906.04	488.98	1168.67	813.93
357.25	987.49	415.71	1127.05	747.97
358	1049.7	337.68	1074.94	702.64
358.75	1092.14	308.78	1021.31	674.78
359.5	1140.92	279.87	967.26	671.79
360.25	1193.76	241.93	909.75	697.76
361	1206.41	209.4	860.48	741.06
361.75	1141.21	174.37	842.81	782.97
362.5	1074.62	139.87	865.21	814.09
363.25	1008.03	112.44	909.79	837.13
364	849.26	96.62	951.77	851.58
364.75	703.69	93.56	983.32	841.21
365.5	592.54	99.73	1008.72	788.07
366.25	519.79	106.52	1019.83	700.34
367	473.37	104.25	995	613.39
367.75	434.25	90.02	928.68	556.91
368.5	390.08	70.52	847.29	529.55
369.25	339.33	55	785.29	510.9
370	288.49	46.94	752.84	488.12
370.75	248.81	44.3	735.12	462
371.5	228.55	44.02	716.87	433.47
372.25	223.55	43.54	696.56	397.35
373	219.37	41.3	676.6	351.6
373.75	204.88	37.8	663.9	303.73
374.5	181.38	35.04	651.19	283.27
375.25	157.67	34.77	612.76	262.81
376	140.65	37.04	564.7	230.36
376.75	132.51	40.01	518.73	203.16
377.5	132.17	41.53	480.69	180.25
378.25	136	40.57	446.02	162.29
379	139.11	37.57	410.36	147.57
379.75	138.05	33.9	376.51	133.9
380.5	132.27	30.78	347.32	122.42
381.25	123.62	28.44	320.45	115.59
382	115.13	26.34	294.65	112.64
382.75	109.37	23.91	274.42	109.75
383.5	106.59	21.27	263.44	103.69
384.25	105.36	20.35	257.08	94.71
385	105.14	19.44	245.69	86.95
385.75	106.64	19.22	225.57	85.06
386.5	107.82	19.91	203.7	90.19
387.25	109	19.69	190.68	99.57
388	108.83	17.88	192.01	108.73
388.75	103.71	15.65	205.88	114.06
389.5	94.97	14.04	225	114.95
390.25	85.57	13.07	239.6	113.34
391	76.96	12.82	242.32	110.74
391.75	69.38	13.52	233.96	107.19
392.5	63.5	14.71	223.26	102.65
393.25	60.12	15.34	218.37	97.15
394	58.56	14.53	219.02	94.23
394.75	56.86	12.67	217.96	91.31
395.5	54.06	11.78	209.77	86.97
396.25	51.28	12.78	197.7	85.05
397	51.27	13.68	189.26	83.6
397.75	56.51	12.93	184.73	79.59
398.5	65.71	11.64	175.44	71.62
399.25	73.43	10.89	165.11	61.01
400	74.96	10.22	154.78	50.95
401	70.59	9.25	125.74	44.13
401.76	64.2	8.34	96.91	41.07
402.51	58.92	7.75	75.13	40.38
403.27	55.09	7.46	62.26	39.89
404.02	51.45	7.39	56.25	38.4
404.78	46.92	7.47	53.73	36.64
405.53	42.22	7.75	52.16	35.56
406.29	39.85	8.38	50.47	34.96
407.05	41.24	9.26	48.99	33.87
407.8	44.9	10.16	48.26	31.81
408.56	48.32	10.6	47.76	29.67
409.31	50.26	9.69	46.7	29.17
410.07	50.54	8.58	45.31	30.88
410.82	49.58	7.46	44.33	33.35
411.58	48.84	5.2	44.27	35.02
412.34	48.09	3.84	45.63	35.89
413.09	45.99	3.42	49.02	36.11
413.85	42.3	3.59	54.53	36.34
414.6	37.27	3.71	60.53	36.02
415.36	32.83	3.65	63.83	34.8
416.11	30.74	4.09	62.14	33.88
416.87	31.32	5.36	56.68	34.4
417.63	33.57	7.15	51.02	35.67
418.38	35.9	8.92	47.71	36.28
419.14	37.42	9.56	47.12	36.09
419.89	38.14	8.42	48.4	35.61
420.65	38.23	6.7	50.06	34.74
421.4	37.94	6.3	51.03	33.18
422.16	37.41	7.41	51.5	31.07
422.92	36.72	8.72	51.54	28.86
423.67	36.15	9.57	50.2	27.14
424.43	35.59	10.24	48.76	26.58
425.18	34.81	10.71	47.32	26.96
425.94	34.48	10.93	44.61	27.1
426.69	35.67	11.46	43.78	26.09
427.45	38.61	12.27	44.41	23.58
428.21	42.28	12.76	44.22	20.02
428.96	45.23	13.51	42.19	16.96
429.72	47.38	15.68	39.62	15.85
430.47	50.08	18.84	37.6	16.84
431.23	54.08	21.34	36.51	18.81
431.98	58.3	22.23	37.44	20.62
432.74	61.12	21.95	40.83	21.46
433.5	62.21	21.9	44.55	22.3
434.25	62.49	23.54	45.83	24.16
435.01	62.97	27.58	44.46	25.58
435.76	64.04	30.68	42.34	25.76
436.52	65.12	33.78	41.04	25.03
437.27	71.19	40.75	41.25	24.48
438.03	82.13	46.16	43.27	24.56
438.79	96.22	48.38	46.71	25.11
439.54	110.27	47.5	50.6	26.26
440.3	121.43	45.05	55.09	28.1
441.05	127.52	43.35	61.79	30.31
441.81	127.37	44.8	71.31	32.33
442.56	122.85	51.16	81.28	33.36
443.32	119.06	62.65	88.02	32.86
444.08	119.93	78.49	89.75	32.08
444.83	125.29	98.79	87.99	33.59
445.59	133.12	122.63	86.6	38.48
446.34	143.33	144.82	90.29	45.47
447.1	157.16	159.74	102.68	52.11
447.85	172.47	169.7	123.86	56.33
448.61	183.02	186.79	148.56	57.88
449.37	185.48	224.45	158.46	58.12
450.12	185.55	284.39	168.35	58.17
450.88	194.51	350.03	177.83	58.9
451.63	218.84	393.48	178.87	60.33
452.39	253.95	394.32	177.65	61.77
453.15	287.48	357.81	178.15	67.94
453.9	307.91	314.45	178.73	78.66
454.66	311.27	297.19	175.64	96.54
455.41	303.44	314.61	169.5	122.85
456.17	297.32	344.11	166.55	152.39
456.92	303.69	352.86	173.2	174.8
457.68	322.3	326.74	190.4	184.91
458.44	344.3	277.75	212.11	191.88
459.19	362.51	227.67	229.17	215.76
459.95	375.2	191.16	238.09	270.37
460.7	378.82	173.08	245.77	346.14
461.46	382.43	173.17	262.71	413.48
462.21	384.45	173.25	291.07	450.19
462.97	384.42	188.51	321.24	464.91
463.73	389.39	213.02	342.22	485.55
464.48	405.42	240.93	355.12	523.29
465.24	431.57	270.15	373.31	558.15
465.99	460.65	304.13	406.27	562.3
466.75	487.65	347.77	447.26	527.96
467.5	517.04	399.31	481.55	471.29
468.26	559.34	448.56	502.09	417.34
469.02	618.68	486.68	510.89	384.43
469.77	687.51	516.48	511.39	377.54
470.53	760.01	550.48	507.59	388.95
471.28	850.37	599.04	507.64	395.8
472.04	986.74	657.75	520.79	402.64
472.79	1178.08	702.48	548.05	403.08
473.55	1390.35	703.72	577.21	386.07
474.31	1561.46	655.37	589.68	361.9
475.06	1641.68	585.58	582.62	347.26
475.82	1624.74	531.33	575.56	354.98
476.57	1550.4	505.3	545.02	387.99
477.33	1478.65	491.52	524.07	437.11
478.08	1450.53	469.97	533.97	488.1
478.84	1464.22	439.36	572.98	538.17
479.6	1485.12	417.08	620.98	602.87
480.35	1474.66	427.15	664.98	696.41
481.11	1411.74	491.77	718.51	803.74
481.86	1301.33	619.12	809.39	884.8
482.62	1175.26	783.09	943.88	914.63
483.37	1081.68	923.95	1089.11	910.51
484.13	1058.85	991.56	1201.24	910.12
484.89	1083.13	993.88	1269.26	927.94
485.64	1107.4	992.31	1319.95	941.66
486.4	1189.26	1049.14	1380.41	920.41
487.15	1260.83	1117.46	1448.77	857.68
487.91	1307.87	1185.78	1502.88	773.82
488.66	1346.22	1378.54	1522.41	696.73
489.42	1397.03	1579.65	1496.96	649.48
490.18	1469.86	1752.83	1428.7	649.41
490.93	1559.68	1902.01	1338.67	649.33
491.69	1650.9	2055.22	1260.55	703.52
492.44	1739.19	2209.62	1217.39	798.2
493.2	1870.1	2308.75	1205.22	893.14
493.95	2147.29	2292.13	1199.38	939.97
494.71	2659.57	2155.74	1172.99	920.66
495.47	3355.81	1944.28	1111.84	870.21
496.22	3997.76	1697.42	1022.07	854.96
496.98	4299.78	1430.97	929.55	925.43
497.73	4158.58	1166.29	868.24	1083.4
498.49	3719.3	946.9	863.83	1282.47
499.24	3201.77	808.16	920.85	1460.19
500	2721.77	739.37	969.04	1583.55
501	2307.99	692.24	1017.23	1669.47
502.03	1997.34	629.66	1112.98	1753.13
503.06	1821.68	555.99	1176.48	1835.35
504.09	1741.07	496.87	1208.5	1877.78
505.12	1667.72	462.26	1233.75	1856.48
506.16	1553.91	439.37	1268.77	1798.91
507.19	1420.28	414.04	1310.13	1752.88
508.22	1302.74	386.75	1354.09	1734.37
509.25	1206.02	366.2	1409.04	1716.76
510.28	1120.66	354.33	1477.64	1661.17
511.31	1058.07	343.06	1537.39	1550.55
512.34	1041.88	324.98	1551.53	1399.77
513.37	1055.48	302.37	1497.41	1320.14
514.41	1069.09	283.2	1383.29	1240.52
515.44	1099.42	269.06	1243.62	1098.88
516.47	1094.01	251.3	1117.54	982.45
517.5	1059.93	236.64	1025.15	883.51
518.53	1043.7	221.99	962.11	791.14
519.56	1080.31	184.11	913.89	701.36
520.59	1161.19	147.08	868.52	622.27
521.62	1248.55	116.88	820.6	569.18
522.66	1300.9	93.94	775.52	548.98
523.69	1283.49	77.52	747.63	550.42
524.72	1179.21	67.94	745.06	555.41
525.75	1005.87	64.02	758.03	558.93
526.78	814.28	61.74	769.44	569.76
527.81	656.09	57.02	777	588.93
528.84	550.22	48.6	796.52	597.57
529.87	480.78	38.96	836.19	574.54
530.91	424.14	32.23	874.93	520.09
531.94	372.11	29.65	879.26	454.08
532.97	329.83	28.42	838.39	395.04
534	299.86	25.89	804.3	348.77
535.03	275.41	22.82	770.22	314.65
536.06	248.51	21.37	697.07	292.44
537.09	219.65	21.79	628.88	279.7
538.12	195.93	22.17	569.52	269.39
539.16	181.87	20.75	525.98	254.52
540.19	175.69	18.02	503.64	243.93
541.22	172.34	15.59	497.23	233.34
542.25	166.61	14.27	493.2	208.48
543.28	155.64	13.86	480.6	182.56
544.31	141.77	13.67	456.85	156.42
545.34	130.94	13.16	424.09	131.61
546.37	128.85	12.41	384.12	111.24
547.41	126.76	11.65	339.78	96.54
548.44	127.13	11.01	297.56	85.26
549.47	126.95	10.18	263.17	75
550.5	122.43	8.41	234.75	66.09
551.53	113.34	6.21	205.68	60.61
552.56	102.11	5.72	174.82	59.54
553.59	91.22	5.23	148.88	61.24
554.62	81.81	6.02	133.86	62.67
555.66	74.69	7.82	128.86	61.78
556.69	70.88	9.48	128.05	58.72
557.72	70.82	9.84	125.44	54.83
558.75	73.79	8.84	119	51.13
559.78	78.13	8.06	111.12	48.24
560.81	81.81	8.61	104.65	46.75
561.84	83.06	9.37	99.84	46.14
562.87	81.18	8.73	95.25	44.78
563.91	76.37	7.08	90.16	41.86
564.94	69.23	6.19	84.75	37.94
565.97	61.69	6.8	78.5	35.81
567	56.74	8.03	70.63	33.68
568.03	55.69	8.52	62.1	29.57
569.06	57.1	7.63	58.48	26.31
570.09	58.91	6.14	54.86	24.19
571.12	60.13	5.25	49.64	22.96
572.16	60.07	5.3	45.97	22.51
573.19	57.73	6.05	43.3	22.65
574.22	52.84	6.9	41.55	22.59
575.25	47.03	6.87	40.76	21.7
576.28	43.33	5.8	40.67	20.5
577.31	43.55	4.51	41.14	20.16
578.34	46.05	3.34	42.34	21.07
579.37	47.88	2.43	43.69	22.32
580.41	48.18	2.51	43.53	22.89
581.44	48.47	3.82	41.46	22.72
582.47	48.85	5.28	39.35	22.24
583.5	48.84	5.76	38.88	21.53
584.53	47.84	5.92	39.73	20.8
585.56	46.9	7	40.76	20.6
586.59	47.57	8.56	41.36	20.93
587.62	49.53	9.69	41.47	20.92
588.66	51.53	10.3	41.16	19.91
589.69	53.74	10.92	40.51	18.25
590.72	57.21	12.97	39.84	17.01
591.75	62.44	15.27	39.26	16.76
592.78	68.76	16.97	38.33	16.92
593.81	74.54	18.36	36.8	17.09
594.84	79.35	20.53	35.58	17.51
595.87	84.99	23.72	35.99	18.03
596.91	93.42	26.79	37.71	18.64
597.94	105	28.83	39.27	19.16
598.97	118.5	31.01	40.4	19.17
600	131.64	36.3	41.79	18.4
601	142.13	47.65	43.86	17.39
602.21	148.77	65.88	46.74	16.92
603.41	152.66	88.79	48.65	17.52
604.62	157.33	112.76	50.57	19.16
605.83	166.37	137.96	55.63	21.12
607.04	180.13	170.14	62.15	22.86
608.24	195.96	211.65	69.71	24.83
609.45	212.51	252.01	77.48	27.58
610.66	232.09	274.73	85.42	30.86
611.87	257.15	275.12	95	34.16
613.07	286.25	264.75	107.71	37.73
614.28	314.74	255.83	122.77	43.04
615.49	339.24	247.83	136.63	52.22
616.7	349.88	232.58	144.86	65.94
617.9	360.52	207	145.69	82.28
619.11	381.11	178.33	142.38	99.54
620.32	401.32	158.77	141.28	119.74
621.52	419.49	155.64	146.69	133.24
622.73	435.42	167.96	157.77	146.75
623.94	450.75	191.6	171.77	181.17
625.15	467.14	223.63	188.04	219.99
626.35	487.15	261.16	206.39	259.89
627.56	515.41	281	225.33	298.73
628.77	555.49	300.83	245.27	333.35
629.98	607.86	341.49	269.19	356.78
631.18	673.79	383.38	297.98	360.48
632.39	759.97	421.98	328.45	343.52
633.6	877.09	445.77	355.5	316.39
634.8	1030.59	444.71	374.94	292.18
636.01	1207.96	421.46	387.05	276.23
637.22	1374.68	390.96	395.85	266.56
638.43	1491.98	368.14	403.04	260.97
639.63	1544.76	360.96	406.19	261.39
640.84	1546.23	375.03	403.76	272.11
642.05	1513.41	416	399.57	295.69
643.26	1450.99	484.36	400.89	331.96
644.46	1365.18	574.56	402.2	378.59
645.67	1280.08	683.19	419.8	430.67
646.88	1229.38	812.17	455.36	482.66
648.09	1233.74	961.14	506.82	530.88
649.29	1289.2	1122.16	570.76	570.74
650.5	1377.07	1283	644.46	593.06
651.71	1485.73	1425.27	724.29	588.17
652.91	1623.67	1514.05	804.14	572.24
654.12	1815.16	1506.68	874.22	556.31
655.33	1949.75	1392.22	919.47	512.17
656.54	2084.35	1214.58	925.54	476.22
657.74	2428.82	1038.88	892.1	461.26
658.95	2790.08	900.99	835.02	467.31
660.16	3057.55	795.88	772.42	488.53
661.37	3129.79	700.4	713.62	525.03
662.57	2988.67	599.92	661.16	587.63
663.78	2710.34	500.81	618.24	688.68
664.99	2400.93	421.01	593.16	825.35
666.2	2126.09	370.14	595.44	971.52
667.4	1897.5	341.7	626.71	1088.68
668.61	1706.44	331.61	677.26	1148.91
669.82	1554.41	321.51	732.61	1151.35
671.02	1454.61	298.9	782.34	1117.11
672.23	1413.07	271.37	823.31	1067.96
673.44	1412.6	241.94	855.32	1012.01
674.65	1420.45	213.12	873.44	947.25
675.85	1416.77	184.06	867.43	870.22
677.06	1412.49	153.08	831.56	780.22
678.27	1429.43	121.52	772.28	681.39
679.48	1460.04	93.75	703.75	581.94
680.68	1456.3	73.33	638.21	490.02
681.89	1369.31	59.86	581.32	411.79
683.1	1198.1	50.24	557.42	352.16
684.3	990.55	42.1	533.52	332.97
685.51	799.4	35.35	493.12	313.78
686.72	646.99	30.72	459.26	293.54
687.93	528.96	27.88	433.75	281.49
689.13	435.71	25.73	419.12	266.7
690.34	363.32	23.84	413.53	244.76
691.55	310.62	22.27	408.22	219.62
692.76	274.17	20.81	393.52	197.55
693.96	247.72	19.09	367.81	179.79
695.17	236.49	17.03	338.03	162.85
696.38	225.27	14.84	311.95	144.09
697.59	204.83	12.89	291.56	123.26
698.79	188.36	11.37	272.88	101.17
700	176.68	10.29	250.8	80.56
701	166.38	9.59	223.8	65.64
702.83	153.65	9.17	194.38	57.76
704.67	138.93	8.8	166.95	54.24
706.5	126	8.03	145.25	52.28
708.33	117.76	6.72	130.09	51.01
710.17	114.2	5.69	119.74	50.31
712	112.69	5.89	112.18	49.39
713.83	109.83	6.26	105.93	47.05
715.67	104.02	6.63	99.84	42.92
717.5	96.27	6.32	93.5	38.01
719.33	88.55	5	87.12	33.61
721.17	82.16	4.27	80.62	31.66
723	77.52	5.26	73.55	29.72
724.83	74.27	7.68	66.16	25.68
726.67	71.51	9.8	59.32	21.8
728.5	68.81	10.01	53.01	19.09
730.33	66.97	8.79	46.75	17.75
732.17	66.64	7.87	41.37	17.34
734	66.81	8.04	38.16	17.36
735.83	66.58	9.03	37.31	17.38
737.67	66.94	10.14	36.46	17.21
739.5	68.85	10.7	34.74	16.51
741.33	71.99	11.04	33.15	14.9
743.17	76.26	12.34	32.82	13.16
745	82.17	14.61	33.54	12.69
746.83	90.32	17.09	33.75	13.38
748.67	101.47	20.5	32.72	13.69
750.5	108.78	26.23	31.53	13.21
752.33	116.09	35.14	31.32	12.98
754.17	134.02	48.45	31.69	13.47
756	154.69	67.67	31.85	14.03
757.83	176.88	92.85	32.14	14.21
759.67	198.22	121.47	33.37	14.23
761.5	217.66	148.57	35.59	14.67
763.33	238.07	168.49	38.78	16.06
765.17	264.46	177.65	43.46	18.73
767	300.17	176.01	49.82	23.17
768.83	345.04	166.91	57.85	26.46
770.67	395.53	155.38	67.71	29.75
772.5	446.06	146.87	78.94	38.21
774.33	492.33	147.07	90.2	48.99
776.17	534.17	153.39	100.6	64.22
778	575.75	159.71	110.19	85.51
779.83	624.22	183.85	119.69	111.77
781.67	688.69	214.76	130.62	139.33
783.5	779.79	246.23	144.71	163.94
785.33	908.32	272.54	162.39	182.2
787.17	1078.96	291.04	182.7	192.11
789	1280.76	304.89	204.27	193.92
790.83	1484.15	324.4	225.58	190.49
792.67	1650.4	363.73	245.26	186.04
794.5	1750.61	432.61	262.16	185.38
796.33	1783.42	530.02	269.14	193.06
798.17	1778.85	644.14	276.12	210.17
800	1785.85	756.89	289	233.09
801	1854.38	848.69	305	256.78
803.3	2021.63	900.67	329.11	277.43
805.6	2298.99	897.39	364.38	292.34
807.91	2654.04	834.3	409.83	300.71
810.21	3002.5	725.65	459.15	305.51
812.51	3118.36	600.4	501.37	313.05
814.81	3234.22	485.41	526.17	329.94
817.12	3269.69	393.9	529.42	345.21
819.42	3109.27	326.6	514.03	360.47
821.72	2833.11	276.38	488.24	405.43
824.02	2548.24	234.38	463.16	460.6
826.33	2328.21	196.43	448.85	515.26
828.63	2188.4	162.45	451.18	554
830.93	2100.74	132.54	470.04	563.5
833.23	2025.96	106.42	497.23	540.11
835.53	1933.24	83.87	518.52	491.01
837.84	1799.45	64.89	522.02	427.88
840.14	1610.45	49.95	505.24	361.15
842.44	1373.56	39.17	474.01	298.81
844.74	1120.34	31.39	436.26	246.11
847.05	887.97	28.45	397.86	204.38
849.35	697.05	25.52	361.86	171.6
851.65	548.47	21.41	328.7	145.15
853.95	436.19	18.72	297.6	123.56
856.26	355.44	16.89	268.29	105.53
858.56	300.21	15.99	241.29	89.55
860.86	261.73	15.89	217.32	75.32
863.16	232.57	15.75	195.97	63.26
865.47	208.73	14.68	174.75	53.23
867.77	187.98	12.3	151.83	45.22
870.07	169.33	9.43	140.54	39.27
872.37	152.94	7.83	129.25	34.66
874.67	138.91	8.02	110.98	30.69
876.98	127.02	8.21	97.88	29.01
879.28	117.74	7.06	87.18	27.34
881.58	111.79	5.81	76.61	24.53
883.88	109.23	6.51	66.66	21.92
886.19	109.81	9.42	58.47	19.58
888.49	110.39	13.39	51.96	17.75
890.79	116.36	18.34	46.33	15.96
893.09	128.08	25.98	41.26	13.65
895.4	146.5	38.01	37.12	11.28
897.7	172.8	54.39	34.17	9.54
900	207.33	72.59	31.83	8.69
901	249.88	88.5	29.78	8.91
904.54	301.02	99	29.1	10.4
908.07	362.07	103.97	31.18	12.96
911.61	433.51	106.58	36.02	16.49
915.14	514.32	112.24	42.2	22.04
918.68	605.26	125.44	48.78	31.41
922.21	714.95	147.47	56.61	44.44
925.75	860.26	178.52	66.91	58.05
929.29	1055.16	220.46	79.72	68.93
932.82	1297.06	275.27	94.33	75.96
936.36	1565.14	308.13	110.29	80.12
939.89	1833.85	340.99	127.54	83.58
943.43	2094.4	408.27	145.4	88.69
946.96	2364.27	460.63	162.56	96.99
950.5	2663.95	482.43	179.95	103.08
954.04	2976.59	468.74	201.38	109.18
957.57	3238.1	426.38	228.77	125.51
961.11	3376.48	368.15	259.49	145.43
964.64	3364.06	307.04	288.79	167.36
968.18	3231.47	251.32	312.59	188.74
971.71	3035.28	202.82	321.05	205.75
975.25	2814.99	160.23	329.5	213.9
978.79	2572.33	122.75	341.08	210.31
982.32	2285.08	90.98	348.38	195.42
985.86	1941.94	66.42	349.69	172.2
989.39	1566.05	49.62	342.77	144.78
992.93	1386.16	38.63	326.6	117.65
996.46	1206.27	30.5	301.28	94.32
1000	905.76	23.88	268.78	76.06
1001	678.61	18.78	233.36	62.31
1006.1	514.22	15.36	199.85	52
1011.21	395.7	13.46	171.41	44.06
1016.31	310.83	12.68	148.12	37.88
1021.41	252.66	12.35	127.78	33.18
1026.51	216.74	12.12	108.83	29.01
1031.62	199.43	13.38	91.55	23.97
1036.72	198.79	18.62	76.81	18.45
1041.82	216.12	28.02	64.88	14.92
1046.92	254.51	39.06	55.22	14.57
1052.03	316.12	49.63	47.37	15.7
1057.13	403.72	59.67	41.57	16.03
1062.23	524.5	70.48	38.23	16.37
1067.33	690.16	85.15	37.11	16.76
1072.44	914.06	107.67	38	18.45
1077.54	1206.92	123.38	41.44	22.55
1082.64	1569.78	139.09	48.13	28.29
1087.74	1989.32	174.79	57.81	33.62
1092.85	2437.94	206.17	69.18	38.12
1097.95	2872.63	224.72	82.01	43.83
1103.05	3233.31	225.59	97.78	52.23
1108.15	3453.81	209.81	116.85	62.31
1113.26	3486.32	183.24	137.36	71.54
1118.36	3319.31	152.17	157.19	77.51
1123.46	2978.81	120.74	165.64	78.84
1128.56	2520.61	91.69	174.09	75.42
1133.67	2015.91	66.89	185.34	68.52
1138.77	1533.61	46.99	188.93	60.11
1143.87	1124.96	32.35	184.28	51.46
1148.97	968.88	23.32	172.1	42.9
1154.08	812.8	18.85	154.03	35.09
1159.18	593.76	16.85	132.6	28.89
1164.28	453.7	16.32	110.96	24.33
1169.38	380.73	17.66	91.62	20.97
1174.49	368.32	21.01	75.4	18.58
1179.59	415.22	25.67	62.19	17.05
1184.69	526.09	31.84	51.72	16.81
1189.79	711.97	41.62	43.78	16.56
1194.9	988.25	56.67	38.51	17.43
1200	1366.64	75.12	36.38	19.55
1201	1839.46	92.17	37.46	22.28
1210.06	2363.73	103.37	40.86	25.02
1219.12	2854.74	106.34	45.53	27.29
1228.18	3197.49	100.36	51.31	29.14
1237.24	3286.04	86.41	58.58	31.26
1246.3	3081.4	67.66	67.19	33.8
1255.36	2642.44	49.05	76.21	35.38
1264.42	2094.56	34.92	83.95	34.83
1273.48	1563.03	26.1	88.18	32.7
1282.55	1125.3	23.24	87.8	30.01
1291.61	805.02	20.38	83.74	27.23
1300.67	594.76	16.33	77.24	24.63
1309.73	481.24	14.43	68.68	22.49
1318.79	455.66	14.61	58.9	21.01
1327.85	512.37	15.66	49.68	19.88
1336.91	645.25	16.98	42.29	18.26
1345.97	842.58	19.12	36.69	16.11
1355.03	1080.2	22.6	34.68	14.94
1364.09	1318.19	26.66	32.67	16.1
1373.15	1506.47	29.35	30.63	19.1
1382.21	1600.02	29.53	30.15	22.13
1391.27	1575.93	27.96	30.05	24.28
1400.33	1508.53	25.65	30.82	25.41
1409.39	1441.13	22.51	34.17	26.54
1418.45	1227.8	18.57	39.51	29.55
1427.52	981.7	14.89	44.16	31.53
1436.58	747.21	12.44	46.83	30.55
1445.64	555.29	10.98	47.82	27.32
1454.7	421.15	9.81	46.79	24.26
1463.76	348.5	9.05	43.43	22.17
1472.82	334.94	9.36	39.01	19.95
1481.88	376.95	10.8	34.97	17.63
1490.94	468.71	12.71	30.86	16.54
1500	595.32	14.32	25.91	16.57
1501	730.1	14.99	21.21	16.37
1510.98	839.94	14.71	18.27	15.62
1520.96	896.18	14.18	16.99	15
1530.94	884.28	13.68	16.61	15.22
1540.92	808.03	12.91	17.03	16.72
1550.9	688.08	11.98	18.19	19.09
1560.88	553.06	10.93	19.44	21.03
1570.86	428.03	9.35	20.36	21.19
1580.84	329.88	7.71	21.16	19.05
1590.82	268.75	7.64	22.18	15.66
1600.8	250.86	7.57	23.15	13.08
1610.78	283.16	9.23	23.01	12.38
1620.76	376.49	11.12	21.47	12.53
1630.74	543.43	12.78	19.89	12.39
1640.72	791.09	16.7	19.24	12.4
1650.7	1107.36	26.45	18.88	12.41
1660.68	1447.2	43.81	18.1	12.74
1670.66	1737.14	67.23	17.52	12.68
1680.64	1905.53	91.42	16.93	12.76
1690.62	1919.45	109.33	15.97	13.95
1700.6	1858.06	116.73	15.86	15.36
1710.58	1796.68	114.41	16.58	15.61
1720.56	1585.08	105.41	17.51	14.8
1730.54	1333.08	92.25	18.12	13.58
1740.52	1074.15	76.52	18.39	12.63
1750.5	829.56	59.52	18.43	12.71
1760.48	616.64	43.55	17.95	13.51
1770.46	447.45	31.35	16.75	13.86
1780.44	322.47	23.04	15.58	13.36
1790.42	233.45	16.6	15.19	12.71
1800.4	171.66	11.63	14.95	12.93
1810.38	130.16	8.76	13.68	14.29
1820.36	102.82	7.04	12.06	16.06
1830.34	84.61	5.34	12.12	18.09
1840.32	71.73	4.21	14.34	21.44
1850.3	61.27	4.45	17.53	26.63
1860.28	52.1	5.04	22.08	32.59
1870.26	44.81	4.64	30.62	37.43
1880.24	39.98	3.72	44.32	39.79
1890.22	37.23	3.5	60.75	39.69
1900.2	36.14	4.34	76.33	39.59
1910.18	36.44	5.91	89.08	37.78
1920.16	37.08	7.53	97.99	35.19
1930.14	36.69	8.14	101.77	32.09
1940.12	34.93	8.75	99.41	28.79
1950.1	32.51	9.28	91.31	25.58
1960.08	30.13	8.86	79.39	22.03
1970.06	28.23	7.86	66.03	17.97
1980.04	27.25	7.1	53.02	14.18
1990.02	26.86	7.05	41.43	11.2
2000	25.86	7.69	36.5	8.54
2001	24.23	8.25	31.57	5.86
2017.93	23.49	7.85	23.38	4.11
2034.86	23.85	6.57	17.43	4.64
2051.8	24.21	5.37	14.37	7.24
2068.73	25.36	5.13	13.31	10.16
2085.66	26.01	5.62	12.2	11.82
2102.59	26.01	5.49	10.25	11.9
2119.53	25.37	4.49	8.76	11.25
2136.46	24.04	4.21	9.04	10.5
2153.39	22.29	5.54	10.56	9.24
2170.32	20.53	7.04	11.51	7.16
2187.25	18.94	7.15	10.98	5.2
2204.19	17.33	6.18	10.03	4.58
2221.12	15.36	5.12	10.02	5.47
2238.05	13.28	4.42	10.35	6.11
2254.98	12.03	4.23	9.57	6.75
2271.92	12.13	4.47	7.99	7.18
2288.85	13.16	4.94	7.2	6.74
2305.78	14.52	5.36	7.67	6.51
2322.71	15.68	5.16	8.74	7.28
2339.64	16.31	4.42	9.83	8.67
2356.58	16.72	4.3	10.41	9.66
2373.51	17.03	5.13	10.09	9.94
2390.44	16.67	5.66	9.6	10.09
2407.37	15.56	4.94	9.72	10.29
2424.31	14.24	3.65	9.55	10.01
2441.24	13.08	3.1	8.24	8.84
2458.17	12.52	3.44	6.78	7.22
2475.1	12.63	3.77	6.76	6.24
2492.03	12.65	5.01	8.26	6.59
2508.97	12.09	6.06	9.96	7.48
2525.9	11.56	6.92	10.81	7.8
2542.83	11.53	7.74	10.86	7.63
2559.76	11.56	7.96	10.9	7.21
2576.69	11.39	7.26	10.77	6.43
2593.63	11.31	6.67	10.63	5.9
2610.56	11.24	6.81	10.51	5.95
2627.49	11.05	6.59	10.46	5.87
2644.42	10.8	5.19	10.51	5.52
2661.36	10.58	3.58	10.48	5.46
2678.29	9.93	3.17	10.51	5.41
2695.22	8.65	3.83	10.81	5.6
2712.15	7.79	4.08	10.78	6.12
2729.08	8.06	3.27	9.9	7.31
2746.02	8.54	2.24	8.82	8.64
2762.95	8.22	1.83	8.56	8.88
2779.88	7.33	2.39	9.22	8.08
2796.81	6.84	3.94	10.01	7.65
2813.75	7.53	5.4	9.99	8.06
2830.68	9.3	5.44	9.11	8.7
2847.61	11.02	4.47	8.6	9.45
2864.54	11.91	3.82	9.04	10.24
2881.47	12.38	3.88	9.43	10.13
2898.41	12.65	4.34	9.06	8.63
2915.34	12.21	5.06	8.51	6.73
2932.27	10.9	5.76	8.25	5.76
2949.2	9.28	5.76	8.02	5.81
2966.14	8.3	5.28	7.77	5.67
2983.07	8.22	5.12	7.73	4.68
3000	8.19	4.67	7.71	3.82
3001	7.96	3.37	7.26	4.18
3025.79	8.43	3.01	6.48	5.45
3050.57	9.65	2.65	6.19	6.97
3075.36	10.37	3.22	6.67	8.47
3100.14	9.9	4.12	7.3	9.33
3124.93	9	5.27	7.5	9.13
3149.71	8.72	6.89	7.69	8.93
3174.5	8.87	7.99	8.12	7.88
3199.28	9.01	7.44	8.59	7.32
3224.07	8.97	5.71	8.59	7.23
3248.85	8.35	4.24	7.63	7.19
3273.64	8.27	3.69	6.13	7.6
3298.42	9.79	3.8	5.49	8.83
3323.21	11.97	4.44	6.3	10.46
3347.99	12.94	5.55	7.65	11.9
3372.78	12.45	6.79	8.61	13.09
3397.56	11.59	7.84	9.15	14.2
3422.35	11.07	8.63	9.45	14.93
3447.13	11.08	9.13	9.17	14.68
3471.92	11.45	8.85	8.26	13.65
3496.7	11.94	7.23	7.63	12.57
3521.49	12.6	4.76	7.87	11.78
3546.27	13.24	2.84	8.07	11.55
3571.06	13.16	2.07	7.61	12.1
3595.84	12.29	1.67	7.22	12.57
3620.63	11.3	0.9	7.47	11.93
3645.41	10.52	0.64	7.88	10.42
3670.2	9.68	2.08	8.27	8.76
3694.98	8.78	4.31	9.07	7.45
3719.77	8.23	5.2	9.78	6.68
3744.55	8.11	4.3	9.33	5.82
3769.34	7.95	2.89	8.08	5.08
3794.12	7.41	2.28	7.33	4.34
3818.91	6.71	3.03	7.41	3.15
3843.69	6.61	4.61	7.65	3.47
3868.48	7.32	5.24	7.32	4.95
3893.26	7.93	5.86	6.31	6.32
3918.05	7.93	6.29	5.08	6.76
3942.83	7.76	5.93	4	6.34
3967.62	7.57	4.88	3.67	5.46
3992.41	7.33	3.91	3.33	4.41
4017.19	7.08	4.15	3.44	3.33
4041.98	6.28	5.49	4.19	2.63
4066.76	5.47	6.63	4.76	2.65
4091.55	4.96	6.85	4.7	3.1
4116.33	5.13	6.6	4.65	3.48
4141.12	6.22	6.37	5.25	3.73
4165.9	7.69	6.17	5.97	3.99
4190.69	8.26	5.75	6.21	4.39
4215.47	7.31	4.9	6.18	5.4
4240.26	5.73	3.95	6.09	6.84
4265.04	4.75	3.12	5.84	7.64
4289.83	4.64	2.33	5.5	7.36
4314.61	5.11	2.12	5.33	6.56
4339.4	6	2.88	5.58	5.82
4364.18	6.92	3.59	5.86	5.79
4388.97	7.18	3.36	5.34	6.25
4413.75	6.77	2.49	4.24	6.71
4438.54	6.37	2.22	3.89	7.51
4463.32	5.98	3.71	4.39	7.44
4488.11	5.15	6.66	4.47	7.06
4512.89	4.1	9.99	3.82	6.8
4537.68	3.45	13.19	3.49	6.65
4562.46	3.23	16.01	3.85	6.79
4587.25	3.16	18.23	4.2	6.95
4612.03	3.24	20.16	4.4	6.69
4636.82	3.58	21.93	4.98	6.41
4661.6	3.99	23.09	5.69	6.61
4686.39	4.15	23.32	5.64	7.16
4711.17	4.04	22.98	4.65	7.93
4735.96	4.21	22.64	3.62	8.62
4760.74	5.27	21.45	3.88	8.39
4785.53	6.02	20.75	4.79	7.5
4810.31	6.76	21.31	5.7	7.55
4835.1	7.48	22.72	7.72	8.74
4859.88	7.15	23.84	8.42	9.54
4884.67	6.28	24.17	7.55	9.01
4909.45	5.16	23.77	6	7.47
4934.24	4.25	23.08	4.69	5.61
4959.02	3.91	23.06	3.71	3.96
4983.81	3.55	23.81	3.04	2.79
5008.6	2.91	24.31	3.19	2.24
5033.38	2.66	24.3	4.16	2.16
5058.17	2.98	23.91	5.05	2.07
5082.95	3.45	22.33	5.27	1.7
5107.74	3.98	19.61	5.01	0.92
5132.52	4.47	17.8	4.52	0.04
5157.31	4.62	18.07	3.9	0
5182.09	4.34	19.33	3.14	0
5206.88	3.64	20.54	2.16	0
5231.66	2.85	21.7	0.92	2.09
5256.45	2.61	22.9	0	4.13
5281.23	3.21	23.76	0.3	4.63
5306.02	4.32	23.78	1.96	3.79
5330.8	5.45	23.01	3.61	2.53
5355.59	5.98	22.01	4.01	1.43
5380.37	5.64	21.32	3.19	1.16
5405.16	4.83	21.65	2.14	2.17
5429.94	3.97	23.15	1.96	3.61
5454.73	3.14	24.23	2.8	3.91
5479.51	2.33	23.12	4.09	3.13
5504.3	1.43	20.25	5.04	2.68
5529.08	0.44	17.34	5.04	3
5553.87	0	16.37	4.05	3.28
5578.65	0	15.39	2.55	2.71
5603.44	-0.23	14.41	1.91	1.33
5628.22	0	14.31	1.27	0.4
5653.01	0.15	15.05	0.76	0.67
5677.79	0.51	15.91	0.57	0.95
5702.58	1.45	16.04	0.09	2.44
5727.36	2.47	15.6	0	3.53
5752.15	2.8	15.65	0.67	3.75
5776.93	3.57	17.85	1.53	4.68
5801.72	8.91	25.69	2.13	11.87
5826.5	28.04	47.76	3.13	39.61
5851.29	80.29	103.24	6.87	117.76
5876.07	195.56	222.15	20.67	288.89
5900.86	398.68	429.92	61.75	582.77
5925.64	682.79	720.76	158.45	980.8
5950.43	993.73	1040.04	340.64	1400.78
5975.21	1242.33	1295.65	617.77	1719.28
6000	1343.34	1399.07	954.87	1825.81
6024.59	1262.24	1313.65	1267.24	1682.17
6049.22	1035.72	1076.9	1451.65	1346.61
6073.86	746.72	776.51	1441.56	939.34
6098.49	476.6	498.75	1245.69	574.76
6123.12	272.6	291.91	940.44	313
6147.76	143.63	162.95	624.3	156.5
6172.39	73.92	93.91	369.19	76.52
6197.03	40.4	60.71	199.93	40.75
6221.66	24.92	44.86	104.42	26.4
6246.29	17.48	36.05	56.26	20.74
6270.93	13.55	30.14	32.73	18.14
6295.56	11.03	26.24	20.94	17.42
6320.19	9.03	23.77	14.86	16.7
6344.83	7.16	21.72	11.27	15.56
6369.46	5.66	19.49	8.51	14.05
6394.09	5.46	18.26	6.2	12.27
6418.73	5.26	17.02	4.5	10.7
6443.36	5.63	14.9	4.08	9
6468	5.49	14.23	3.66	6.72
6492.63	4.84	14.88	3.81	4.74
6517.26	4.89	15.42	4.44	4.24
6541.9	5.5	15.76	4.54	5.04
6566.53	5.36	16.89	4.06	6.29
6591.16	4.27	17.95	3.84	7.54
6615.8	3.05	17.4	3.9	8.37
6640.43	2.27	15.97	3.53	8.3
6665.06	1.93	15.37	2.77	7.29
6689.7	1.66	15.37	2.36	5.98
6714.33	1.32	14.7	2.68	5.09
6738.96	1.12	13.59	3.27	4.54
6763.6	1.03	13.17	3.32	3.84
6788.23	0.72	13.6	2.5	2.89
6812.87	0.3	14.1	1.39	1.91
6837.5	0.48	14.32	0.8	1.19
6862.13	1.6	14.52	1.02	0.95
6886.77	2.75	14.69	1.93	1.12
6911.4	2.91	14.54	2.96	1.32
6936.03	2.15	13.83	3.14	1.52
6960.67	1.23	12.51	2.15	1.49
6985.3	0.56	11.24	1.11	0.25
7009.93	0.07	10.99	0.89	0
7034.57	0	11.48	0.86	0
7059.2	0	11.87	0.23	0
7083.84	0	12.12	0	0
7108.47	0	12.32	0	0
7133.1	0	12.09	1.01	0
7157.74	0	11.2	0.94	0
7182.37	0	10.29	0	0
7207	-0.56	10.15	0	0
7231.64	0.44	10.24	0	0
7256.27	1.04	10.33	-1.57	0
7280.9	1.13	9.87	0	0
7305.54	1.1	8.97	0	0.1
7330.17	0.48	8.41	0	0
7354.81	0	8.56	0	0
7379.44	0.06	9.36	0.31	0
7404.07	0.55	10.41	1.38	0
7428.71	0.71	10.88	1.73	0
7453.34	0.21	10.05	1.07	0
7477.97	0	8.5	0	0
7502.61	0	7.35	0	0
7527.24	0	6.35	0	0
7551.87	0	5.19	0	-1.27
7576.51	0	5.04	0	0
7601.14	0.47	6.13	0	0
7625.77	0.56	6.98	0	0
7650.41	0	7.21	0.26	0
7675.04	0	7.56	0.72	0
7699.68	0	7.7	0.41	0
7724.31	0	7.29	0	0
7748.94	0	6.65	0	0
7773.58	0	5.86	0	0
7798.21	0	5.58	0	0
7822.84	0	6.72	0	0
7847.48	0	8.15	0	0
7872.11	0	7.89	0	0
7896.74	0	6.33	0.13	0
7921.38	0	5.8	0.3	0
7946.01	0	7.06	0	0
7970.65	0.06	8.3	0	0
7995.28	0.1	7.81	0	0
8019.91	0.14	6.3	0	0
8044.55	0	5.33	0	0
8069.18	0	5.18	-1.93	0
8093.81	0	5.02	0	0
8118.45	0	4.68	0	0
8143.08	0	4.46	0.27	0
8167.71	0	4.9	0	-1.44
8192.35	0	5.79	0	0
8216.98	0	6.29	0	0
8241.62	0	6.07	0	0
8266.25	0	6.04	0.25	0
8290.88	0	7.07	0.14	0
8315.52	0	8.23	0.05	0
8340.15	0	7.51	0.54	0
8364.78	0	4.59	0.96	0
8389.42	0	1.37	0.37	0
8414.05	0	0	0	0
8438.68	0	0	0	0
8463.32	0	0	0.02	0
8487.95	0	0	0	0
8512.58	0	0	0.23	0
8537.22	0	0	0.73	0
8561.85	0	0	0.81	0
8586.49	0	0	0.37	0
8611.12	0	0.63	0	0
8635.75	0	0	0	0
8660.39	0	0	0	0
8685.02	0	0	0	0
8709.65	0	0	0	0
8734.29	0	0	0	0
8758.92	0	0	0	0
8783.55	0	0	0	0
8808.19	-2.51	0	0	-4.43
8832.82	0	0	0	0
8857.46	0	0	0	0
8882.09	0	0	0	0
8906.72	0	-2.71	-1.07	0
8931.36	0	0	0	0
8955.99	0	0	0	0
8980.62	0	0	0	0
9005.26	0	0	0	0
9029.89	0	0	0	0
9054.52	0	0	0	0
9079.16	0	0	0	0
9103.79	0	0	0	0
9128.42	0	0	0	0
9153.06	0	0	0	0
9177.69	0	0	0	0
9202.33	0.15	0	0	0
9226.96	0	0	0	0
9251.59	0	0	0	0
9276.23	0	0	0	0
9300.86	0	0	0.09	0
9325.49	0.14	0	0	0
9350.13	0	0	0	0
9374.76	0	0	0	0
9399.39	0	0	0	0
9424.03	0	0	0	0
9448.66	0	0	0	-2.6
9473.3	0	0	0	0
9497.93	0	0	0	0
9522.56	0	0	0	0
9547.2	0	0	0	0
9571.83	0	0	0.6	0
9596.46	-3.57	0	1.7	0
9621.1	0	0	2.01	0
9645.73	0	0	0.94	0
9670.36	0	0	0	0
9695	0	0	0	0
9719.63	0	0	-3.71	0
9744.27	0	-2.31	0	0
9768.9	0	0	0	0
9793.53	0.34	0	0	0
9818.17	1.25	0	0	0
9842.8	0.36	0	1.33	0
9867.43	0	0	1.05	0
9892.07	0	0	0	0
9916.7	0	0	0	0
9941.33	0	0.22	0	0
9965.97	0	0	0	0
9990.6	0	0	0.86	0
10015.2	0	0	1.28	0
10039.9	0	0	0.6	0
10064.5	0	0	0	-3.56
10089.1	0	0.37	0	0
10113.8	0	0.6	0	0
10138.4	0	0	0	0
10163	0	0	0.72	0
10187.7	0.06	0	1.01	0
10212.3	0.8	0	0.81	0
10236.9	0.68	0	0.58	0
10261.6	0.02	0	0.16	0
10286.2	0	0	0	0
10310.8	0	0	0	0
10335.5	0	0.45	0.29	0
10360.1	0	0.1	0.39	0
10384.7	0	0	0.55	0.15
10409.4	-0.93	0.71	1	0
10434	0	0.74	1.21	0
10458.6	0	0	0.65	0
10483.3	0	0	0	0
10507.9	0	0	0	0.74
10532.5	0	0	-1.03	0
10557.2	0	0	0	0
10581.8	0	0	0	0
10606.4	0	-2.37	1.32	0
10631.1	0	0	2.77	0
10655.7	0	0	3.16	0
10680.3	0	0	2.43	0
10705	0	0	1.59	-4.67
10729.6	0	0	1.41	0
10754.2	0	0	1.6	0
10778.9	0	0	1.39	0
10803.5	0.04	0	1.02	0
10828.1	0	0	1.34	0
10852.8	0	0	1.85	0
10877.4	0	0	1.45	0
10902	0	0	0.66	0
10926.7	0	0	0.58	0
10951.3	0	0	0.88	0
10976	0	0	1.13	0.68
11000.6	0	0	1.91	1.71
11025.2	0	0	3.04	1.96
11049.9	0.13	0	3.2	1.44
11074.5	0	0	1.94	0.05
11099.1	0	0	0.44	0
11123.8	0	0	0.02	0
11148.4	0	0	0.49	0
11173	0	0	0.65	0
11197.6	0	0	0	0
11222.3	-1.4	0	0	0
11246.9	0	0	0	0
11271.5	0	0	0	0
11296.2	0	0	0	0
11320.8	0	0	0	0.24
11345.5	0	0	-1.29	0.85
11370.1	0	0.17	0	1.14
11394.7	0	0	0.24	0.17
11419.4	0	0	1.23	0
11444	0.17	-1.57	1.48	0
11468.6	0.9	0	1.8	0
11493.2	0.61	0	3.02	0
11517.9	0	0	4.54	0
11542.5	0	0	4.95	0
11567.1	0.36	0	3.85	0
11591.8	1.02	0.39	2.12	0
11616.4	0.74	1.02	0.73	0
11641	0	0.46	0.28	0
11665.7	0	0	0.97	0
11690.3	0	0	2.18	0
11715	0	0	2.57	0
11739.6	0	0	1.53	0
11764.2	0.01	0	0	0
11788.9	0.09	0.38	0	0
11813.5	0.33	0.93	0	0
11838.1	0.45	0.6	0.94	0
11862.8	0	0.13	2.05	0
11887.4	0	0.46	2.49	0
11912	0	0.92	2.92	0
11936.7	0	0.64	3.72	0
11961.3	0	0	4.34	-2
11985.9	0.71	0	4.3	0
12010.6	1.35	0	3.64	0
12035.2	1.98	0	2.54	0
12059.8	1.56	0	1.59	0
12084.5	0.48	0	1.74	0
12109.1	0	0	2.68	0
12133.7	0	0	2.94	0
12158.4	0	0	2.06	0
12183	0	0	1.67	0.28
12207.6	0.26	0	1.28	0
12232.3	1.46	0	1.79	0
12256.9	1.84	0	2.93	0
12281.5	1.04	-1.65	3.01	0
12306.2	0	0	1.89	0
12330.8	0	0	1.12	0
12355.4	0	0	1.56	0
12380.1	0.28	0	2.44	0
12404.7	0.95	0	2.61	0
12429.3	0.97	0	2.02	0.09
12454	1.08	0	1.78	0.78
12478.6	2.01	0	2.42	1.6
12503.2	3.16	0	3.09	1.87
12527.9	3.42	0	3.09	1.02
12552.5	2.64	0	2.71	0
12577.1	1.64	0	1.94	0
12601.8	1.08	0	0.43	-2.68
12626.4	1.06	0	0	0
12651	1.19	0	0	0
12675.7	1.14	0	0	0
12700.3	1.24	0	0	0
12724.9	1.72	0	0.38	0
12749.6	2.38	0	0.11	0
12774.2	2.87	0	0	0
12798.8	2.67	0	0	0.19
12823.5	2.11	0	0	1.32
12848.1	1.56	0	0	1.54
12872.7	0.5	0	0	0.64
12897.4	0.47	0	0	0
12922	0.75	0	0	0
12946.6	0.23	0	0	0
12971.3	0	0	0	0.01
12995.9	0	0	-3.01	0.34
13020.5	0	0	0	0.01
13045.2	0	0	0	0.34
13069.8	0	0	0	1.67
13094.4	0	0	0	2.68
13119.1	0	-2.44	0	2.27
13143.7	0	0	0	1.21
13168.3	0	0	0	1.14
13193	0	0	0	2.05
13217.6	0.41	0	0.3	2.17
13242.2	0.89	0	0.59	2.3
13266.9	0.74	0	0.14	1.36
13291.5	0.69	0	0	0.13
13316.1	0.9	0	0	0
13340.8	0.76	0	0	0
13365.4	0.13	0	0	0
13390	0	0	0	0
13414.7	0	0	0	0
13439.3	0	0	0	0
13463.9	0.92	0	0	0.99
13488.6	2.24	0	0	0.75
13513.2	2.17	0	0.12	0
13537.8	0.77	0	0.12	0
13562.5	0	0	0	0
13587.1	0	0	0	0
13611.7	-2.24	0	0	0
13636.4	0	0	0	0
13661	0	0	0	0
13685.6	0	0	0	0
13710.3	0.26	0	0	0
13734.9	0.44	0	0	0
13759.5	0	0	0	0
13784.2	0	0	0	0.25
13808.8	0	0	-0.62	0.31
13833.4	0	0	0	0.42
13858.1	0.43	0	0	0.43
13882.7	0.77	0	0	0.44
13907.3	0	0	0	0.08
13932	0	0	0	0
13956.6	0	-4.15	0	0
13981.2	0	0	0	0
14005.9	0	0	0	0.17
14030.5	0	0	0	0.8
14055.1	0	0	0	0.74
14079.8	0	0	0	0.21
14104.4	0.96	0	0	0
14129	1.85	0	0	0
14153.7	2.08	0	0	0
14178.3	1.85	0	0	0.58
14203	1.18	0	0	2.4
14227.6	0	0	0	3.59
14252.2	0	0	0	2.61
14276.9	0	0	0	0.14
14301.5	0	0	0	0
14326.1	0	0	0	0
14350.8	0	0	0	0.02
14375.4	0	0	0	0.31
14400	0	0	0	0.22
14424.6	-0.67	0	0	0.12
14449.3	0	0	0	0
14473.9	0.41	0	0	-0.36
14498.5	1.78	0	0	0
14523.2	2.48	0	0	0
14547.8	2.26	0	0	0
14572.5	1.61	0	0	0
14597.1	1.05	0	0	0
14621.7	0.55	0	0	0
14646.4	0	0	-0.42	0
14671	0	0	0	0
14695.6	0	0	0	0
14720.2	0	0	0	0
14744.9	0	0	0	0
14769.5	0	0	0	0
14794.2	0	-2.26	0.48	0
14818.8	0	0	1.14	0
14843.4	0	0	0.53	0
14868.1	0.03	0	0	0
14892.7	0.28	0.37	0.47	0
14917.3	0.97	1.2	1.37	0
14942	1.83	1.73	1.95	0
14966.6	1.9	1.61	2.23	0
14991.2	1.21	0.92	2.23	0
15015.9	0.95	0.45	2	0
15040.5	1.57	0.7	1.97	0
15065.1	2.31	1.09	2.26	0
15089.8	2.42	0.88	2.34	0
15114.4	1.81	0.24	2.04	0.05
15139	0.89	0	1.62	0.52
15163.7	0.39	0	1.05	0.48
15188.3	0.36	0	0.34	0.25
15212.9	0.25	0	0	0.81
15237.6	0.13	0	0	1.88
15262.2	0	0.25	0.41	2.69
15286.8	0	0	1.32	3.32
15311.5	0	0	1.65	3.74
15336.1	0	0	0.87	3.45
15360.7	0.03	0	0	2.56
15385.4	0	0	0	1.8
15410	0	0.12	0	1.57
15434.6	0.14	1.32	0	1.9
15459.3	0.25	1.03	-0.04	2.46
15483.9	0.36	0	0.15	2.5
15508.5	0.79	0	0	1.5
15533.2	1.46	0	0	0
15557.8	1.84	0	0	0
15582.4	1.42	0	0	0
15607.1	0.14	0	0.46	0.29
15631.7	0	-2.67	0.65	0.9
15656.3	0	0	0.2	0.73
15681	0	0	0	0.22
15705.6	0	0	0	0.04
15730.2	0	0	0	0.23
15754.9	0.43	0	0.72	0.43
15779.5	0.66	0.85	0.8	0.88
15804.1	0	1.1	0.1	0.79
15828.8	0	0.29	0	0.47
15853.4	0	0	0	0.56
15878	0	0	0	0.85
15902.7	0	0	0.66	0.51
15927.3	0	0	2.58	0
15951.9	0	0	3.3	0
15976.6	0	0	2.49	0
16001.2	0	0	0.99	0
16025.8	-1.34	1.87	0	0
16050.5	0	1.54	0	0
16075.1	0	0	0.25	0
16099.7	0	0	0.35	0
16124.4	0	0	0.5	0.05
16149	1.49	0	1.16	1.16
16173.6	2.81	0	2.17	2.15
16198.3	2.95	0	2.76	2.57
16222.9	1.98	0.75	2.22	2.17
16247.5	0.56	0.86	0.58	1.18
16272.2	0	0	-0.13	0.31
16296.8	0.5	0	0	0
16321.4	1.44	0	0	0
16346.1	1.57	0	1.44	0
16370.7	0.94	0	3.06	-2.54
16395.3	0.34	0	3.12	0
16420	0.12	0	2.15	0
16444.6	0	0	1.09	0
16469.2	0	0.22	0	0
16493.9	0	0.8	0	0.71
16518.5	0	0.08	0	1.1
16543.1	0	0	0	1.12
16567.8	0.85	0	0	0.73
16592.4	1.35	0	0	0.36
16617	0.5	0	0	0.63
16641.7	0	0	0	1.49
16666.3	0	0	0	2.54
16690.9	0	0	0.4	3.21
16715.6	0	0	0.04	2.79
16740.2	0	0	0	1.64
16764.8	0.5	0	0.58	1.03
16789.5	1.64	0	1.09	1.35
16814.1	1.93	0.16	1.71	1.99
16838.7	2.22	0.12	2.63	2.46
16863.4	2	0.02	3.1	2.68
16888	1.44	0	2.96	2.77
16912.7	1.26	0	3.15	2.72
16937.3	1.52	0	3.9	2.79
16961.9	1.99	0	4.33	3.26
16986.5	2.45	0	3.78	3.42
17011.2	2.4	0	2.5	3.59
17035.8	1.67	0.29	0.98	3.14
17060.5	0.98	1.43	0	2.27
17085.1	0.87	1.19	0	1.27
17109.7	0.91	0	0.15	0.15
17134.3	0.86	0	0.59	0
17159	1.07	0	1.2	0.82
17183.6	1.24	0	1.03	2.12
17208.2	0.76	0	0.52	2.48
17232.9	0	0	0	2.13
17257.5	0	0	0	1.74
17282.2	0	0	0	1.57
17306.8	0	-0.24	0	1.48
17331.4	0	0.56	0	1.31
17356	0	1.4	0	0.98
17380.7	0.45	1.25	0	0.14
17405.3	0.74	0.87	0	0
17430	0.93	0.48	0	0
17454.6	1.05	0	0	0
17479.2	0.88	0	0	0
17503.8	0.48	0	0	0.52
17528.5	0.18	0	1.28	0.3
17553.1	0.01	0	2.52	0
17577.8	0	0	2.66	0
17602.4	0	0	2.01	0
17627	-0.17	0	1.76	-0.13
17651.7	0.05	0	1.92	0
17676.3	0.49	0	1.36	0
17700.9	0	0	0.05	0.24
17725.5	0	0	0	0.4
17750.2	0	0	0	0
17774.8	0	0	0	0
17799.5	0	0	0	0
17824.1	0	0	0.19	0
17848.7	0.67	0	1.41	0
17873.4	0.93	0	1.78	0
17898	1.19	0	0.82	0
17922.6	1.34	0	0.17	1.21
17947.3	0.77	0	0	2.65
17971.9	0	0	0	3.37
17996.5	0	0	0	3.66
18021.2	0	0	0.37	2.86
18045.8	0	0	0.61	0.95
18070.4	0	0	0.27	0
18095.1	0	0	0.27	0
18119.7	0	0	0.62	0
18144.3	0	-1.58	0.43	0
18169	0	0	0	0
18193.6	0	0	0	0.05
18218.2	2.97	0	0	0
18242.9	3.69	0	1.64	0
18267.5	3.17	0	0.83	-0.35
18292.1	1.36	0	0.39	0.08
18316.8	0	0	0.13	1.02
18341.4	0.32	0	0.32	1.13
18366	1.63	0	1.16	0.8
18390.7	2.71	0	1.84	1.28
18415.3	3.04	0	1.92	2.72
18439.9	3.36	0	2.07	3.48
18464.6	3.7	0	2.53	2.17
18489.2	3.54	0	2.56	0
18513.8	3.09	0	2.08	0
18538.5	2.85	0	2.17	0
18563.1	3.13	0	3.06	0
18587.7	3.84	0	3.7	0
18612.4	4.31	0	3.28	0.96
18637	3.82	0	2.2	3.29
18661.6	2.8	0	1.33	4.2
18686.3	2.31	0	1.02	3.32
18710.9	2.56	0	0.75	1.54
18735.5	2.85	0	0.47	0
18760.2	2.83	0	0.2	0
18784.8	2.72	0	0	0
18809.4	2.44	0	0.44	0
18834.1	1.86	0	0.79	0
18858.7	1.62	0	0.86	0
18883.3	2.15	0	1.33	-4.35
18908	2.75	0	2.23	0
18932.6	2.7	0	2.8	0
18957.2	2.17	0	2.84	0
18981.9	1.79	-1.86	2.72	0
19006.5	1.89	0	2.46	0
19031.1	2.3	0	2.09	0
19055.8	2.51	0	2.28	0
19080.4	2.12	0	3.25	0
19105	1.13	0	4.07	0
19129.7	0.16	0	3.69	0
19154.3	0	0	1.99	0
19178.9	0.57	0	0.21	0
19203.6	0.82	0	0	0
19228.2	0.41	0	0.16	0
19252.8	0	0	0	0
19277.5	0	0	0	0
19302.1	0	0	0	0
19326.7	0	0	0	0
19351.4	0	0	0	0
19376	0	0	0	0
19400.6	0	0	0	0
19425.3	0	0	0	0
19449.9	0	0	0	0
19474.5	0	0	0	0
19499.2	0	0	0	0
19523.8	0	0	0	-3.81
19548.4	0	0	0	0
19573.1	0	0	0	0
19597.7	0	0	0	0
19622.3	0	0	0	0
19647	0	0	0	0
19671.6	0	0	0	0
19696.2	0	0	0	0
19720.9	0	0	0	0
19745.5	0	0	0	0
19770.1	0	0	0	0
19794.8	0	0	0	0
19819.4	0	0	0	0
19844	0	0	0	0
19868.7	0	0	0	0
19893.3	0	0	0	0
19918	0	0	0	0
[truncated: 2 more rows]

## Sheet: Fig 6D
		25 bp	30 bp
		5.64669	1.8407
		4.91588	0.245055
		5.13316	0.463515
		6.63693	-0.666036
		11.5826	2.81969
		13.8035	9.09539
		11.7344	11.3503
		14.8594	10.6515

## Sheet: Fig 2E.2
25	26	27	28	29	30
0.00424628	0.0044484	0.00460193	0.0187161	0.0163586	0.02457
0.00381388	0.00465766	0.0059453	0.0150512	0.0167813	0.0220361
0.00409668	0.00411862	0.00575374	0.0158028	0.0143021	0.0212134

## Sheet: S1
80	0.123
90	0.134
100	0.136
110	0.11
120	0.172
130	0.688
140	0.717

[truncated: 37 more sheets: S2a, S2b.1, S2b.2, S3, S4.1.25, S4.1.26, S4.1.27, S4.1.28, S4.1.29, S4.2.25, S4.2.26, S4.2.27, S4.2.28, S4.2.29, S4.3.25, S4.3.26, S4.3.27, S4.3.28, S4.3.29, S5.1.25 …]
